# Supplementary material for: Abnormal methylation mediated upregulation of LINC00857 boosts malignant progression of lung adenocarcinoma by modulating the miR‐486‐5p/NEK2 axis
Source: Clin Respir J. 2024 May 9;18(5):e13765. doi: 10.1111/crj.13765 (PMC11079885; doi:10.1111/crj.13765)
Supplement: Supplementary file 4 — Table S1. Details of methylation data obtained based on TCGA database. [file CRJ-18-e13765-s003.xlsx]

## Sheet: Sheet1
id	TCGA-91-6831-01A	TCGA-55-8302-01A	TCGA-44-A47B-01A	TCGA-49-4490-01A	TCGA-78-7537-01A	TCGA-05-4390-01A	TCGA-MP-A4TJ-01A	TCGA-93-7348-01A	TCGA-55-8089-01A	TCGA-49-AARR-01A	TCGA-75-5146-01A	TCGA-55-6979-01A	TCGA-44-5643-01A	TCGA-44-4112-01B	TCGA-75-5125-01A	TCGA-44-7671-01A	TCGA-75-5147-01A	TCGA-50-6592-01A	TCGA-50-6597-01A	TCGA-L4-A4E6-01A	TCGA-62-A46S-01A	TCGA-L9-A443-01A	TCGA-50-6590-01A	TCGA-44-7659-01A	TCGA-55-7724-01A	TCGA-55-8505-01A	TCGA-50-5932-01A	TCGA-NJ-A4YI-01A	TCGA-78-7162-01A	TCGA-50-6595-01A	TCGA-MP-A4T9-01A	TCGA-55-6987-01A	TCGA-MP-A4T7-01A	TCGA-55-7911-01A	TCGA-55-6982-01A	TCGA-97-8172-01A	TCGA-55-7284-01B	TCGA-55-6543-01A	TCGA-55-7994-01A	TCGA-NJ-A55R-01A	TCGA-44-6146-01A	TCGA-97-7554-01A	TCGA-55-7576-01A	TCGA-75-7025-01A	TCGA-MP-A4TA-01A	TCGA-44-5644-01A	TCGA-86-7711-01A	TCGA-49-AAR0-01A	TCGA-75-6212-01A
NFYC-AS1	0.11868	0.1407	0.163051	0.158283	0.237521	0.152246	0.143539	0.135214	0.13222	0.106673	0.117527	0.138694	0.128192	0.131895	0.130071	0.117027	0.13009	0.140214	0.11165	0.147836	0.124662	0.205762	0.121135	0.218831	0.132507	0.12659	0.12706	0.151288	0.131877	0.145397	0.154679	0.125265	0.13445	0.185924	0.137525	0.139435	0.138895	0.120227	0.244733	0.138083	0.125906	0.139691	0.129875	0.131008	0.179598	0.0964399	0.143431	0.145413	0.137617
AC017104.3	0.817117	0.793025	0.773031	0.799318	0.621966	0.811917	0.738049	0.753464	0.802907	0.708129	0.701313	0.781577	0.741893	0.772268	0.789062	0.584648	0.78595	0.7365	0.739427	0.730839	0.717768	0.76483	0.798496	0.667255	0.77329	0.8198	0.697201	0.838438	0.626669	0.778993	0.757021	0.764368	0.682849	0.813917	0.799318	0.754916	0.798394	0.682667	0.811038	0.709781	0.731341	0.811714	0.702573	0.679359	0.786164	0.801817	0.72611	0.792141	0.716381
HCG11	0.418769	0.424333	0.480794	0.425216	0.715845	0.425374	0.478798	0.55531	0.471398	0.548163	0.623905	0.475078	0.494988	0.529198	0.480794	0.647848	0.427951	0.449633	0.478146	0.48586	0.494988	0.395243	0.40408	0.549364	0.467233	0.438361	0.515427	0.380568	0.564505	0.420939	0.508061	0.519734	0.485787	0.597361	0.50588	0.546778	0.494709	0.475727	0.592803	0.63459	0.475078	0.528112	0.416371	0.516162	0.416155	0.39876	0.470324	0.579897	0.492108
AC068831.6	0.179202	0.168752	0.177484	0.1889	0.196206	0.180469	0.175311	0.173022	0.174152	0.195316	0.187603	0.174585	0.477906	0.165625	0.172139	0.191869	0.179995	0.173804	0.17314	0.179681	0.182354	0.15917	0.167055	0.178036	0.167793	0.17044	0.193442	0.174233	0.189607	0.189607	0.175934	0.183472	0.177801	0.16537	0.167859	0.172006	0.166447	0.193986	0.178909	0.191687	0.185307	0.162555	0.176396	0.177452	0.173038	0.194179	0.181519	0.197875	0.182071
MBNL1-AS1	0.11798	0.114577	0.097377	0.146909	0.133414	0.127792	0.110657	0.110088	0.13786	0.119722	0.128683	0.149813	0.183358	0.126105	0.0952263	0.118189	0.14172	0.155839	0.10414	0.122566	0.108959	0.0970237	0.14077	0.0987918	0.134907	0.160103	0.123307	0.0932902	0.11821	0.112645	0.150601	0.13282	0.103177	0.10414	0.110426	0.134585	0.147445	0.10742	0.0938018	0.129299	0.130168	0.163274	0.0994457	0.154765	0.124419	0.122487	0.162828	0.109242	0.103401
ALDH1L1-AS2	0.160103	0.145037	0.16117	0.154696	0.230177	0.155275	0.19688	0.205196	0.233465	0.174553	0.2169	0.1685	0.149969	0.21195	0.208053	0.167073	0.189262	0.383301	0.153108	0.171004	0.173638	0.167373	0.203976	0.290405	0.254049	0.197673	0.166581	0.140231	0.183817	0.189674	0.160378	0.220186	0.15654	0.351057	0.198804	0.213979	0.319684	0.143396	0.484736	0.269576	0.258042	0.38706	0.172439	0.160329	0.250734	0.135984	0.340523	0.190164	0.166919
AC005498.3	0.0959889	0.177452	0.0601224	0.0931443	0.127398	0.438824	0.264597	0.162793	0.105945	0.0983984	0.220256	0.111499	0.422338	0.090606	0.13485	0.0725877	0.135436	0.33067	0.0961313	0.0782933	0.125005	0.116882	0.118741	0.201969	0.0968148	0.180195	0.0958194	0.0685887	0.105164	0.0916898	0.114558	0.198804	0.110217	0.0901296	0.083256	0.119277	0.348715	0.0671091	0.0816923	0.181664	0.0756841	0.0970485	0.0788006	0.322229	0.106034	0.0757891	0.107701	0.0738797	0.0888348
FAM41C	0.383758	0.442978	0.417508	0.475612	0.426233	0.3339	0.42937	0.450011	0.439226	0.41161	0.414844	0.437069	0.432892	0.43112	0.438421	0.463268	0.446469	0.448167	0.466718	0.424018	0.447661	0.429789	0.426192	0.441247	0.411745	0.451346	0.48329	0.432713	0.41331	0.445654	0.437251	0.453436	0.45411	0.43816	0.445946	0.426212	0.41371	0.396625	0.35024	0.414863	0.398605	0.446613	0.424018	0.437917	0.456318	0.358956	0.460091	0.392107	0.438643
HS1BP3-IT1	0.176331	0.16897	0.162149	0.172471	0.172673	0.146321	0.263833	0.220376	0.238039	0.317364	0.179532	0.242577	0.412125	0.187045	0.202583	0.152055	0.223675	0.323401	0.177368	0.222744	0.162182	0.139619	0.234412	0.181439	0.25183	0.202533	0.110973	0.083256	0.22636	0.25822	0.198191	0.273347	0.182137	0.182912	0.157024	0.21185	0.209101	0.151077	0.183621	0.230177	0.154398	0.154415	0.172904	0.194081	0.26658	0.129715	0.366675	0.179947	0.194442
TRMT2B-AS1	0.281912	0.288313	0.272546	0.418532	0.30472	0.395243	0.401751	0.432791	0.277619	0.165029	0.252022	0.412644	0.253997	0.39824	0.314682	0.286099	0.464159	0.388515	0.38927	0.248004	0.252075	0.397922	0.417527	0.274764	0.410799	0.268072	0.317885	0.380848	0.257691	0.437192	0.416468	0.293481	0.439737	0.397201	0.403274	0.356052	0.240889	0.35575	0.276163	0.267509	0.237241	0.403065	0.298096	0.341401	0.370585	0.3135	0.274014	0.277322	0.402835
ZNF197-AS1	0.173506	0.162811	0.146178	0.186369	0.170757	0.176495	0.217921	0.175902	0.158267	0.133299	0.175721	0.163996	0.193117	0.160789	0.134528	0.195515	0.156609	0.160515	0.148065	0.171137	0.252767	0.148275	0.158679	0.164499	0.169923	0.179121	0.201258	0.148208	0.172087	0.163324	0.165928	0.153897	0.167978	0.155292	0.163358	0.155381	0.221563	0.188033	0.157323	0.170508	0.147909	0.166802	0.162606	0.154593	0.175311	0.174749	0.184617	0.176099	0.156802
LINC01412	0.874993	0.914206	0.706253	0.832162	0.881222	0.822491	0.788319	0.88384	0.862797	0.900593	0.783162	0.819323	0.896659	0.813418	0.716501	0.826696	0.797177	0.884237	0.61933	0.903248	0.738671	0.837291	0.807619	0.832317	0.867125	0.796539	0.88321	0.856986	0.891702	0.888694	0.873868	0.868475	0.799488	0.891327	0.904069	0.852425	0.759128	0.879623	0.813418	0.777966	0.678758	0.86345	0.882186	0.851378	0.82953	0.403886	0.916313	0.812088	0.900278
LINC01257	0.526311	0.583749	0.613278	0.636842	0.591145	0.599998	0.626154	0.609211	0.579227	0.631047	0.571546	0.599896	0.609634	0.580537	0.620281	0.648218	0.51074	0.559675	0.62141	0.597562	0.655293	0.586591	0.509276	0.574033	0.5923	0.62368	0.634944	0.580858	0.602812	0.597128	0.599718	0.603065	0.63209	0.602087	0.618255	0.614083	0.595791	0.624022	0.426745	0.666669	0.652903	0.591078	0.597024	0.608854	0.614298	0.607057	0.525311	0.636219	0.611379
LINC01124	0.115232	0.136829	0.0829969	0.100778	0.167225	0.106386	0.140062	0.135643	0.120024	0.11643	0.131895	0.122587	0.0904098	0.104094	0.129715	0.15055	0.121297	0.127892	0.140268	0.115131	0.153656	0.16433	0.150881	0.167627	0.119112	0.143704	0.155381	0.159935	0.139729	0.116863	0.112832	0.140608	0.127636	0.139101	0.135777	0.134509	0.12708	0.132257	0.161995	0.18655	0.121505	0.134716	0.125906	0.155787	0.0966475	0.0691906	0.110617	0.133802	0.137131
LINC00310	0.602293	0.445552	0.500582	0.538176	0.49788	0.580348	0.491273	0.522079	0.513492	0.479744	0.526117	0.510217	0.529036	0.489396	0.53299	0.486411	0.492059	0.501218	0.532574	0.511028	0.545934	0.482863	0.513281	0.459167	0.517547	0.425823	0.560329	0.516425	0.493371	0.497233	0.491958	0.519867	0.479628	0.519469	0.474668	0.512726	0.517389	0.485689	0.543006	0.464405	0.566845	0.462109	0.454852	0.483457	0.535037	0.54776	0.535763	0.559256	0.540129
BRWD1-AS2	0.0895876	0.0876836	0.0849061	0.0861936	0.0917161	0.0882991	0.0934881	0.0815301	0.077845	0.0902827	0.0806318	0.0773657	0.0799649	0.0907779	0.0909787	0.0933143	0.0790368	0.100846	0.0895373	0.081846	0.0977468	0.083674	0.0872008	0.0917403	0.0867861	0.0879138	0.103713	0.0880424	0.0946102	0.0962957	0.0888876	0.0908534	0.0870685	0.0748486	0.0964399	0.0891389	0.0918401	0.0932902	0.0973537	0.0834656	0.102908	0.0792786	0.110195	0.0990743	0.0808933	0.0910529	0.0846935	0.0835452	0.0863457
GHET1	0.0630783	0.0731153	0.0918996	0.0595266	0.0787871	0.0578275	0.0767073	0.0654533	0.0583933	0.0898504	0.0765968	0.0800591	0.0665192	0.0525255	0.0777543	0.0638019	0.0683893	0.0808301	0.0702989	0.0586021	0.0814906	0.0756701	0.0592893	0.0647158	0.0678007	0.0694363	0.10553	0.0698245	0.0648643	0.0681073	0.0717392	0.06941	0.0732263	0.0658957	0.0597157	0.0763051	0.0686848	0.0828774	0.0669435	0.106728	0.0684956	0.0631264	0.0635354	0.0751346	0.0729817	0.065699	0.0659951	0.0725742	0.0592223
RRS1-AS1	0.0818995	0.0897105	0.089439	0.10087	0.0839888	0.0788265	0.090928	0.0974926	0.0897873	0.109748	0.0918401	0.0991214	0.0899603	0.110237	0.100022	0.0974002	0.0839616	0.0943019	0.0928557	0.106099	0.0725607	0.117404	0.0902307	0.108742	0.0869603	0.0981395	0.0867623	0.0824191	0.1008	0.101191	0.0952969	0.105945	0.0975832	0.0889629	0.0830984	0.0938253	0.0996555	0.0860889	0.0868095	0.0858617	0.0871488	0.135905	0.0957717	0.101281	0.0889629	0.0755207	0.105541	0.0918401	0.0993991
C1orf229	0.172257	0.207967	0.162537	0.200726	0.180012	0.204093	0.230668	0.231632	0.212351	0.263989	0.230227	0.209034	0.271827	0.204093	0.201889	0.171036	0.228849	0.212418	0.175	0.234634	0.24015	0.197061	0.212743	0.201753	0.242371	0.27504	0.137671	0.121709	0.217191	0.216362	0.217686	0.247672	0.232694	0.277251	0.20134	0.189196	0.211784	0.188603	0.232606	0.262396	0.15489	0.156575	0.207181	0.219935	0.225521	0.173804	0.217427	0.208304	0.202151
SPIN4-AS1	0.0724406	0.0551266	0.0627483	0.307188	0.0601819	0.42877	0.339942	0.344955	0.0611125	0.0580846	0.0588079	0.362558	0.0672168	0.300122	0.0620163	0.0744066	0.229479	0.286615	0.351881	0.0562467	0.0730886	0.231744	0.291689	0.0522896	0.377576	0.05113	0.0615853	0.194911	0.0614419	0.28561	0.33273	0.0586932	0.416086	0.368723	0.297962	0.257891	0.0633633	0.322441	0.064019	0.0870814	0.0604105	0.331006	0.0567424	0.0491516	0.342942	0.152308	0.0669943	0.0582283	0.350859
LINC00261	0.226994	0.438623	0.239352	0.342712	0.245053	0.295078	0.293809	0.248596	0.337703	0.276723	0.245547	0.265101	0.389575	0.317074	0.280918	0.285888	0.422101	0.358842	0.242403	0.226087	0.310537	0.270211	0.460459	0.351871	0.337058	0.335425	0.319757	0.242182	0.272687	0.229745	0.238798	0.291372	0.258927	0.328384	0.246122	0.244969	0.200332	0.20379	0.481394	0.390422	0.218559	0.27565	0.330466	0.253593	0.253032	0.299148	0.27123	0.282334	0.247795
HCG17	0.154644	0.198669	0.144405	0.152627	0.149669	0.158283	0.16165	0.156506	0.179763	0.155926	0.142875	0.148928	0.157884	0.156489	0.150777	0.151688	0.146909	0.162369	0.151217	0.151618	0.163751	0.178362	0.167175	0.165911	0.162845	0.177866	0.149795	0.179548	0.143796	0.15355	0.153145	0.154364	0.19653	0.180962	0.150374	0.146213	0.155594	0.159795	0.196497	0.159344	0.156558	0.26154	0.161103	0.144099	0.166464	0.127296	0.160721	0.153198	0.149299
MAST4-AS1	0.0777154	0.0820822	0.0891903	0.0777936	0.0863723	0.0766943	0.0748224	0.0756561	0.0895373	0.100115	0.078854	0.0823409	0.0732403	0.0696833	0.0725607	0.0816118	0.08323	0.078854	0.0715464	0.0738255	0.0787468	0.0833369	0.0806577	0.0719963	0.0818202	0.0698367	0.0819785	0.0778728	0.157514	0.0752022	0.0738255	0.0794075	0.0749575	0.0772588	0.0741758	0.0779246	0.088324	0.0802914	0.084801	0.0902307	0.0883762	0.0691155	0.077553	0.0704171	0.0732403	0.0939966	0.0729676	0.0680458	0.069866
PITRM1-AS1	0.798268	0.73713	0.766772	0.77384	0.705551	0.781502	0.776041	0.751492	0.793108	0.741368	0.780675	0.758311	0.7776	0.78279	0.767804	0.764132	0.780782	0.740009	0.737721	0.749706	0.762035	0.709433	0.778863	0.690879	0.779681	0.796432	0.755972	0.732568	0.739755	0.756894	0.746742	0.781706	0.776145	0.758772	0.763006	0.762089	0.82598	0.727565	0.785976	0.809234	0.743622	0.78248	0.732169	0.720089	0.79054	0.767183	0.78624	0.795862	0.730766
TDRG1	0.578235	0.485345	0.504962	0.51307	0.530732	0.56987	0.514793	0.484327	0.418184	0.534543	0.535844	0.47741	0.494485	0.481276	0.40884	0.475218	0.532185	0.43382	0.525632	0.486994	0.511847	0.511747	0.402057	0.483361	0.488081	0.437979	0.439556	0.457877	0.481673	0.447303	0.526037	0.439348	0.483146	0.45535	0.481673	0.516535	0.430589	0.528547	0.235935	0.526996	0.480146	0.298939	0.470394	0.51789	0.47783	0.634868	0.435538	0.526693	0.513254
UNC5B-AS1	0.131589	0.190197	0.166111	0.178875	0.194737	0.125428	0.182439	0.166431	0.153442	0.189492	0.197891	0.178427	0.171857	0.172471	0.170189	0.163613	0.178661	0.179697	0.183882	0.196463	0.138934	0.177168	0.168012	0.22134	0.182847	0.171036	0.133031	0.163341	0.182137	0.155822	0.190214	0.174537	0.14845	0.176855	0.137958	0.170221	0.141264	0.199719	0.222137	0.177069	0.141684	0.247795	0.26679	0.181841	0.153689	0.11277	0.150951	0.178036	0.177817
FGF12-AS3	0.200808	0.143631	0.149776	0.172023	0.344391	0.458816	0.235562	0.316285	0.206327	0.236365	0.200791	0.207867	0.397429	0.22048	0.182815	0.163734	0.131551	0.146855	0.387517	0.212017	0.2023	0.20401	0.249411	0.340925	0.208271	0.171673	0.154627	0.571668	0.222473	0.250472	0.199851	0.371232	0.329455	0.348399	0.307693	0.314737	0.21668	0.446969	0.470804	0.225709	0.257936	0.420123	0.287394	0.190814	0.141756	0.562807	0.163206	0.146088	0.299991
URB1-AS1	0.0826077	0.0736631	0.0667314	0.0867623	0.0713051	0.0803431	0.11643	0.0864002	0.0947053	0.0739889	0.0675594	0.122822	0.0780275	0.0874302	0.0798631	0.0758428	0.0802079	0.0697374	0.0728028	0.0736631	0.0802914	0.0844053	0.0816382	0.078482	0.0750937	0.0767739	0.0861936	0.0698908	0.078695	0.0749575	0.0829969	0.0925427	0.0695011	0.0697374	0.0747157	0.0800201	0.0867104	0.081504	0.085836	0.097331	0.0760288	0.0739337	0.0683534	0.073456	0.0608706	0.0906561	0.0881957	0.073402	0.0913263
ACTA2-AS1	0.356412	0.433077	0.412546	0.458686	0.376269	0.392377	0.460329	0.41592	0.511747	0.480889	0.42813	0.493986	0.430864	0.419178	0.449486	0.372844	0.385115	0.453541	0.395429	0.465973	0.485393	0.38549	0.549106	0.349977	0.422929	0.480286	0.452515	0.355033	0.477505	0.50147	0.47783	0.479767	0.419442	0.417144	0.42815	0.382329	0.407326	0.345058	0.376859	0.492577	0.376839	0.381871	0.383129	0.354579	0.398951	0.398723	0.485737	0.466473	0.391615
FLJ37035	0.132248	0.09969	0.106263	0.118671	0.114628	0.10944	0.108514	0.0987794	0.0978743	0.112001	0.107712	0.0993651	0.0980584	0.119732	0.110396	0.113865	0.104932	0.105374	0.118055	0.111023	0.0881579	0.102577	0.105219	0.14224	0.104106	0.102757	0.113359	0.110376	0.188564	0.127326	0.112634	0.098152	0.100335	0.106353	0.104083	0.144019	0.119101	0.120496	0.14494	0.093886	0.0869204	0.0869735	0.103769	0.112883	0.142921	0.100972	0.105757	0.1176	0.121802
AP001412.1	0.0612893	0.0585663	0.0652955	0.0588635	0.0753319	0.0729676	0.0692399	0.0568946	0.0574802	0.08939	0.0641513	0.0628778	0.0714093	0.0589074	0.0565648	0.0776356	0.0688294	0.0663044	0.0593242	0.0667314	0.0650989	0.0649497	0.0651717	0.0656871	0.0605177	0.0599624	0.0769616	0.0642985	0.0666586	0.0664308	0.0681956	0.0630662	0.0628538	0.0569417	0.0639838	0.0574802	0.0539892	0.0747435	0.0623787	0.0670321	0.063501	0.0560935	0.070677	0.0594686	0.0619135	0.0720499	0.0718328	0.0656614	0.0676087
LBX1-AS1	0.302622	0.394757	0.43701	0.342933	0.33087	0.357662	0.274293	0.325013	0.324087	0.263797	0.299693	0.280571	0.348932	0.347132	0.389027	0.280293	0.386572	0.29427	0.400859	0.284518	0.32373	0.409684	0.375104	0.37552	0.342029	0.322922	0.307342	0.425491	0.283193	0.317902	0.308563	0.28771	0.33737	0.385983	0.337552	0.351796	0.345859	0.348715	0.424608	0.295972	0.335978	0.44426	0.478171	0.37456	0.281648	0.393214	0.261781	0.247549	0.291594
RRN3P2	0.378303	0.341128	0.359277	0.373316	0.338934	0.396913	0.347639	0.334629	0.365284	0.345211	0.361981	0.335092	0.365134	0.33144	0.37772	0.361507	0.36342	0.362244	0.347486	0.322211	0.356637	0.353509	0.322339	0.341091	0.336819	0.380662	0.311882	0.31548	0.362206	0.343941	0.326652	0.355694	0.360152	0.335534	0.343136	0.349977	0.391634	0.374262	0.349212	0.30532	0.374579	0.312528	0.337552	0.331814	0.377546	0.306458	0.391842	0.393062	0.330317
PRRT3-AS1	0.164893	0.176017	0.178263	0.19711	0.187159	0.169874	0.206617	0.203656	0.30892	0.203323	0.204212	0.204093	0.216614	0.185374	0.185808	0.16208	0.228235	0.177534	0.212504	0.210976	0.198106	0.171339	0.19791	0.19369	0.233709	0.220952	0.163977	0.173473	0.179664	0.195087	0.199669	0.262186	0.194802	0.308135	0.200132	0.175783	0.190343	0.190147	0.186175	0.19824	0.195646	0.183768	0.174367	0.161839	0.24677	0.166179	0.221629	0.204362	0.191357
TAF1A-AS1	0.0558291	0.051302	0.0482297	0.0531922	0.0549432	0.0501862	0.055549	0.0517012	0.0552824	0.0504902	0.048198	0.0531922	0.0489544	0.0519676	0.0450317	0.0462577	0.0568706	0.046296	0.0480068	0.0466132	0.0460694	0.0431033	0.0550419	0.0473177	0.0507677	0.0469349	0.0534726	0.049317	0.0495497	0.0501862	0.0447142	0.0483256	0.051912	0.0481033	0.0544032	0.0506554	0.0529451	0.0558064	0.0466842	0.0531433	0.0493741	0.0488311	0.0495787	0.0517542	0.0502688	0.0551149	0.0490441	0.0482617	0.0484192
ARHGEF26-AS1	0.180846	0.147229	0.146426	0.170574	0.165825	0.168736	0.165961	0.165287	0.218006	0.152176	0.180469	0.163358	0.159258	0.155505	0.158767	0.14648	0.161236	0.145164	0.152073	0.144512	0.170707	0.146658	0.181908	0.163768	0.162982	0.166531	0.16623	0.136961	0.161839	0.145965	0.143307	0.180878	0.145948	0.162914	0.150989	0.17069	0.126453	0.132742	0.180846	0.204541	0.179845	0.147891	0.160378	0.152474	0.232797	0.154121	0.2364	0.152125	0.173869
LINC00487	0.699914	0.701099	0.791125	0.797013	0.77416	0.783637	0.762089	0.703074	0.597293	0.726275	0.812454	0.69102	0.591214	0.766573	0.680462	0.84774	0.468744	0.609813	0.667941	0.660126	0.737475	0.71856	0.675698	0.762489	0.682874	0.609285	0.793582	0.794558	0.778391	0.680772	0.746887	0.681912	0.761776	0.696082	0.673194	0.771772	0.671354	0.710181	0.402966	0.782735	0.710087	0.703504	0.734154	0.817246	0.54292	0.751384	0.418473	0.777759	0.740473
LINC00853	0.067813	0.059658	0.0641751	0.0641044	0.0644909	0.0592331	0.068328	0.0663812	0.0759503	0.0483256	0.0724267	0.0635466	0.0540861	0.078854	0.0594209	0.077444	0.0639132	0.0712256	0.0747697	0.0685086	0.0710154	0.0624957	0.0757113	0.0646067	0.0643225	0.0709123	0.0803184	0.0588849	0.064653	0.0545488	0.0660556	0.0622339	0.0718876	0.0628538	0.0619818	0.0689839	0.0767473	0.0631149	0.0589976	0.0527952	0.0742871	0.0604227	0.0650243	0.0745257	0.0726662	0.0628778	0.065636	0.0693177	0.0773657
LINC01301	0.211866	0.322684	0.24353	0.280485	0.223933	0.201509	0.278994	0.253695	0.292968	0.283228	0.302162	0.290053	0.318028	0.296562	0.323242	0.257726	0.229937	0.254868	0.216021	0.268902	0.253593	0.26658	0.253473	0.274799	0.273145	0.295655	0.247099	0.276037	0.264249	0.302393	0.289769	0.307763	0.260536	0.26154	0.254461	0.237884	0.284047	0.273697	0.283211	0.316029	0.227748	0.294126	0.282632	0.276163	0.314323	0.175767	0.27718	0.246282	0.272174
HOTTIP	0.332555	0.33629	0.389633	0.381398	0.355033	0.272722	0.259539	0.337407	0.332244	0.20319	0.26447	0.319557	0.27783	0.363571	0.380718	0.302215	0.396549	0.259558	0.406995	0.2331	0.306599	0.33638	0.304135	0.357981	0.303149	0.300182	0.349754	0.411031	0.251292	0.302268	0.305938	0.282754	0.337703	0.347467	0.388124	0.299428	0.236435	0.370585	0.460962	0.217871	0.344076	0.382823	0.439328	0.333609	0.215178	0.381435	0.234584	0.205795	0.227594
DANCR	0.181028	0.162931	0.169857	0.167457	0.215836	0.170923	0.160035	0.158784	0.167073	0.181743	0.161667	0.164706	0.169538	0.175247	0.145144	0.169923	0.163563	0.177468	0.162419	0.185162	0.164568	0.154259	0.157443	0.193199	0.175442	0.180502	0.156958	0.164145	0.167543	0.16048	0.171102	0.156592	0.172055	0.168885	0.172938	0.158992	0.180584	0.178053	0.163376	0.157866	0.182992	0.153793	0.163513	0.152176	0.180746	0.203143	0.179861	0.183947	0.197723
PPP3CB-AS1	0.241716	0.227836	0.22436	0.221764	0.217513	0.245948	0.233657	0.232797	0.229436	0.225521	0.210134	0.237709	0.205399	0.216614	0.225606	0.22041	0.232471	0.217463	0.213283	0.238971	0.214267	0.230346	0.221915	0.208236	0.216647	0.243064	0.266251	0.227457	0.217223	0.226892	0.220152	0.231392	0.215024	0.208915	0.23122	0.237036	0.244666	0.22631	0.217652	0.228473	0.256511	0.227027	0.201322	0.225744	0.234584	0.244457	0.241612	0.239042	0.238161
F11-AS1	0.507037	0.412776	0.412968	0.417335	0.436527	0.441452	0.393538	0.434849	0.374843	0.41906	0.452452	0.407518	0.406047	0.400895	0.403767	0.454027	0.307624	0.384665	0.420273	0.417162	0.454387	0.403462	0.394202	0.420686	0.397047	0.409879	0.43848	0.369341	0.437414	0.403026	0.406658	0.388951	0.423902	0.38149	0.422791	0.434665	0.417818	0.430314	0.311434	0.39569	0.48859	0.404855	0.422888	0.428051	0.415807	0.40228	0.41875	0.44881	0.430807
MIR670HG	0.329692	0.466896	0.424645	0.416269	0.637121	0.404326	0.488984	0.502271	0.499288	0.504962	0.377963	0.452328	0.438783	0.416562	0.48522	0.566941	0.421985	0.50668	0.447453	0.501418	0.578493	0.545332	0.477669	0.560113	0.44256	0.458686	0.507243	0.465732	0.564023	0.503393	0.502579	0.463976	0.492819	0.4693	0.498135	0.500733	0.460026	0.475193	0.349901	0.630426	0.564932	0.473355	0.4259	0.453456	0.459938	0.42496	0.5044	0.497311	0.526853
DLGAP1-AS3	0.791597	0.762541	0.766522	0.798834	0.723615	0.746225	0.778713	0.769866	0.750014	0.682554	0.784834	0.759331	0.810592	0.80153	0.701145	0.771882	0.794451	0.759279	0.763873	0.75918	0.784834	0.733321	0.768373	0.726183	0.79847	0.79832	0.77818	0.758669	0.777656	0.760852	0.77791	0.738523	0.797545	0.761519	0.772497	0.771882	0.792683	0.746225	0.703263	0.800474	0.778603	0.738719	0.762341	0.775734	0.791856	0.430767	0.681601	0.777022	0.736974
TMCC1-AS1	0.182371	0.16165	0.155979	0.162114	0.159275	0.167944	0.172455	0.154328	0.158802	0.175671	0.164449	0.165251	0.159516	0.152945	0.150444	0.173686	0.155541	0.163664	0.153861	0.176428	0.168685	0.152474	0.157391	0.146782	0.159079	0.170491	0.177319	0.152644	0.165321	0.170388	0.165692	0.172323	0.159498	0.144172	0.161926	0.156835	0.158405	0.167457	0.154627	0.162097	0.167644	0.165675	0.161236	0.166649	0.146019	0.132123	0.180601	0.165336	0.158318
ZNF667-AS1	0.202877	0.21929	0.384798	0.0804752	0.31903	0.384872	0.200875	0.263431	0.230668	0.0823671	0.234105	0.097331	0.288698	0.176198	0.243493	0.280154	0.119152	0.199354	0.340944	0.0958905	0.25124	0.297604	0.0895624	0.289769	0.0980461	0.138269	0.340007	0.0668303	0.0833634	0.179548	0.157691	0.132742	0.223238	0.131629	0.203046	0.284255	0.242699	0.217635	0.0905814	0.129575	0.304225	0.0841453	0.0758428	0.197875	0.167005	0.0797822	0.0610126	0.160668	0.135832
SH3RF3-AS1	0.0967926	0.142447	0.185112	0.128192	0.183472	0.147588	0.129437	0.128054	0.174749	0.143557	0.175359	0.131589	0.134773	0.152982	0.140139	0.168801	0.135962	0.214082	0.173837	0.226925	0.171541	0.160069	0.175885	0.252872	0.139305	0.151846	0.238297	0.383245	0.135214	0.20192	0.122142	0.252908	0.148946	0.24416	0.149883	0.157113	0.168904	0.159535	0.449507	0.167107	0.223556	0.4354	0.295955	0.147713	0.14216	0.075468	0.148735	0.121317	0.111413
ADAMTS19-AS1	0.0911779	0.159987	0.227338	0.0968612	0.191146	0.204144	0.0990963	0.0981395	0.176738	0.095036	0.0957229	0.125326	0.324668	0.114064	0.112998	0.125408	0.105296	0.211546	0.370382	0.107591	0.133279	0.257638	0.272476	0.32105	0.169174	0.0982558	0.10126	0.482863	0.1186	0.123632	0.133241	0.201542	0.0916421	0.304773	0.161269	0.105746	0.0958676	0.18609	0.39826	0.120329	0.147747	0.341165	0.205196	0.135567	0.131322	0.342405	0.0977942	0.0899603	0.161528
LINC00628	0.240939	0.259629	0.265676	0.26918	0.263797	0.290875	0.266705	0.259135	0.277672	0.295744	0.296954	0.259732	0.298832	0.245429	0.259575	0.290017	0.286815	0.256056	0.260221	0.270825	0.273818	0.25245	0.248945	0.244733	0.271736	0.279186	0.294567	0.253962	0.27048	0.265412	0.26271	0.240046	0.279486	0.229436	0.254031	0.257409	0.266705	0.286729	0.251814	0.27827	0.287198	0.192438	0.239457	0.268105	0.272457	0.326885	0.258995	0.28968	0.271543
AC004053.1	0.234669	0.218831	0.20758	0.214786	0.168869	0.201406	0.198669	0.201558	0.204757	0.202102	0.192406	0.200548	0.217547	0.215281	0.17963	0.211011	0.20263	0.199338	0.185808	0.212034	0.196614	0.209051	0.193329	0.202085	0.196631	0.22288	0.198669	0.216265	0.19791	0.204212	0.210505	0.197555	0.208795	0.195104	0.211561	0.204893	0.194936	0.204979	0.203841	0.199168	0.200581	0.199354	0.202877	0.209946	0.203556	0.205547	0.227922	0.196564	0.207412
AC093702.1	0.481556	0.225863	0.252022	0.234961	0.305337	0.243931	0.210743	0.235133	0.406315	0.214993	0.347808	0.169738	0.254221	0.204345	0.262729	0.16019	0.263677	0.203523	0.255282	0.242319	0.281259	0.233812	0.177052	0.360284	0.219646	0.316104	0.171085	0.339914	0.175721	0.263308	0.180096	0.223	0.237398	0.386927	0.301914	0.24177	0.278815	0.294358	0.550795	0.33524	0.46832	0.448999	0.428327	0.414535	0.232128	0.1468	0.268372	0.155787	0.194769
LINC01119	0.548995	0.525123	0.472669	0.5024	0.517283	0.511568	0.489566	0.468636	0.491473	0.501697	0.540129	0.50369	0.509564	0.477715	0.511179	0.569127	0.527289	0.479676	0.512153	0.505243	0.570176	0.539548	0.459938	0.491299	0.509276	0.474088	0.536411	0.473331	0.532492	0.480122	0.49013	0.462287	0.513439	0.473953	0.492819	0.514452	0.522662	0.518334	0.436427	0.508988	0.520875	0.39513	0.517089	0.502683	0.478727	0.486946	0.529473	0.523726	0.470324
LINC01359	0.240527	0.238937	0.141775	0.257673	0.178069	0.240202	0.206111	0.218158	0.248245	0.193656	0.188476	0.235935	0.184617	0.228153	0.241542	0.129495	0.257813	0.432128	0.148541	0.247968	0.243775	0.226975	0.201737	0.226959	0.186569	0.224765	0.169773	0.165961	0.221476	0.241679	0.224224	0.233169	0.179418	0.209184	0.181972	0.22371	0.195747	0.158003	0.618917	0.202236	0.159899	0.232678	0.225881	0.162657	0.215297	0.175817	0.249445	0.236279	0.234735
CPEB1-AS1	0.349508	0.383985	0.441328	0.299428	0.434151	0.485029	0.424471	0.391079	0.380019	0.348095	0.37456	0.357057	0.33877	0.397638	0.439186	0.363174	0.324685	0.40472	0.448227	0.367033	0.434911	0.347827	0.373602	0.386039	0.362114	0.328203	0.40647	0.49059	0.352824	0.393955	0.389362	0.417068	0.398397	0.41803	0.37174	0.456881	0.405362	0.408591	0.462817	0.411727	0.438361	0.470707	0.475078	0.370605	0.341531	0.588752	0.336929	0.360284	0.375372
IL21-AS1	0.423298	0.487721	0.426429	0.458442	0.431888	0.286986	0.379087	0.435278	0.425432	0.458969	0.422849	0.437614	0.426764	0.409165	0.383051	0.468613	0.442415	0.463312	0.416971	0.468613	0.34994	0.444505	0.406183	0.42496	0.47244	0.412316	0.448624	0.462462	0.456019	0.482863	0.459449	0.432249	0.43814	0.402224	0.460877	0.448518	0.412428	0.438021	0.440164	0.428838	0.404289	0.312851	0.439797	0.448077	0.465553	0.325299	0.464941	0.451774	0.458398
LINC01269	0.251292	0.292319	0.177732	0.255439	0.200464	0.135153	0.287323	0.236692	0.33579	0.307056	0.27156	0.287728	0.396606	0.22631	0.327337	0.226721	0.280692	0.370325	0.220169	0.274085	0.192158	0.180502	0.375294	0.314627	0.301595	0.352003	0.414094	0.137507	0.264944	0.38083	0.232917	0.345707	0.311578	0.208185	0.213879	0.224394	0.292115	0.200448	0.203489	0.241959	0.328002	0.225931	0.242717	0.202433	0.38106	0.143613	0.404607	0.264875	0.196414
SNAP25-AS1	0.214737	0.2122	0.289365	0.176625	0.282283	0.219444	0.2142	0.240202	0.204576	0.232624	0.225897	0.205946	0.214182	0.224948	0.211349	0.22151	0.195104	0.222137	0.256762	0.233501	0.237504	0.19627	0.28179	0.252677	0.213487	0.218074	0.207261	0.353769	0.222238	0.237727	0.218543	0.219186	0.203673	0.244902	0.247392	0.258503	0.220853	0.231701	0.268089	0.233117	0.289662	0.268672	0.294109	0.227474	0.214417	0.231939	0.226859	0.217307	0.231771
GLIS2-AS1	0.163803	0.409438	0.140286	0.332998	0.213335	0.307342	0.153269	0.133841	0.324359	0.150989	0.140286	0.156992	0.148821	0.371722	0.157147	0.12434	0.149935	0.261488	0.134547	0.187405	0.151408	0.492184	0.354599	0.142681	0.14845	0.312953	0.104274	0.317992	0.152894	0.246525	0.144459	0.244334	0.153933	0.371399	0.143413	0.300361	0.14216	0.12434	0.552394	0.145344	0.126269	0.459341	0.314198	0.14068	0.160839	0.11711	0.377071	0.241249	0.141794
AC112721.2	0.146964	0.161512	0.162657	0.156592	0.202236	0.164691	0.14748	0.140214	0.121831	0.184795	0.203841	0.128585	0.186931	0.137261	0.162623	0.176938	0.174021	0.165522	0.182863	0.156626	0.178362	0.167439	0.115275	0.181028	0.131667	0.127179	0.224155	0.149883	0.176592	0.139101	0.13549	0.120487	0.164466	0.135325	0.148785	0.153706	0.145627	0.170189	0.0816382	0.161856	0.11903	0.168301	0.172139	0.19413	0.163497	0.195929	0.149087	0.201623	0.189955
WASIR2	0.543979	0.482657	0.554047	0.547196	0.537543	0.377424	0.588476	0.466121	0.595002	0.689162	0.533677	0.583207	0.560438	0.559242	0.448591	0.53317	0.506589	0.52433	0.380486	0.578184	0.437788	0.437001	0.550307	0.457866	0.534116	0.538495	0.420655	0.314728	0.604002	0.653872	0.53464	0.657585	0.526078	0.608758	0.482609	0.390544	0.656898	0.639276	0.555058	0.484648	0.530194	0.510178	0.525724	0.518033	0.485504	0.26405	0.527719	0.450483	0.597954
AP002490.1	0.290562	0.35862	0.355292	0.393974	0.350031	0.369644	0.428031	0.381697	0.373165	0.410703	0.320732	0.403943	0.377794	0.404363	0.406771	0.318153	0.381117	0.431178	0.322176	0.462884	0.342894	0.414344	0.35124	0.346852	0.341951	0.362529	0.371947	0.34642	0.406583	0.420084	0.397863	0.444241	0.292686	0.350124	0.315745	0.363555	0.335315	0.246019	0.520771	0.44724	0.20866	0.345897	0.346737	0.37962	0.415576	0.317594	0.4693	0.413351	0.337533
CRNDE	0.0678905	0.0586593	0.0714932	0.0614534	0.0708867	0.0718615	0.0726662	0.0785616	0.0691398	0.0885521	0.0717008	0.0705982	0.0802378	0.0810758	0.077232	0.0570806	0.08134	0.0707546	0.0775268	0.0709891	0.086065	0.0720231	0.0752798	0.0696833	0.0850358	0.109067	0.0491674	0.0619818	0.0688294	0.0661546	0.0669568	0.0802079	0.0590917	0.0686725	0.0718066	0.0818995	0.0595625	0.0588403	0.0801278	0.0933143	0.0562117	0.0639838	0.0633514	0.0779508	0.0742324	0.0724267	0.0724833	0.0661788	0.0682995
TMEM220-AS1	0.394049	0.441121	0.469527	0.509591	0.480263	0.359666	0.471492	0.450262	0.449041	0.477456	0.406183	0.463069	0.461312	0.445532	0.444568	0.416468	0.475681	0.435278	0.441927	0.460415	0.489421	0.448056	0.403331	0.458992	0.455002	0.443932	0.412718	0.43057	0.44254	0.450052	0.464022	0.446805	0.426034	0.428838	0.446008	0.454068	0.387363	0.466672	0.368104	0.503592	0.325482	0.422358	0.398054	0.478914	0.455522	0.423335	0.43996	0.44856	0.467839
POU6F2-AS2	0.636219	0.57422	0.561601	0.545332	0.568905	0.606455	0.57117	0.530039	0.354486	0.471932	0.532934	0.486029	0.505547	0.551348	0.520158	0.585444	0.556314	0.54905	0.531199	0.5127	0.546076	0.570021	0.524318	0.519816	0.442415	0.49426	0.488031	0.553685	0.544392	0.487404	0.525045	0.578299	0.55863	0.566545	0.541543	0.592196	0.461111	0.443228	0.526117	0.57675	0.458398	0.585053	0.547852	0.537222	0.591588	0.55531	0.551026	0.539008	0.499798
HOXB-AS4	0.731924	0.515218	0.582707	0.665339	0.438843	0.554538	0.565605	0.586824	0.577842	0.352952	0.477598	0.524024	0.662143	0.49746	0.560422	0.505472	0.682824	0.643359	0.691258	0.430748	0.406714	0.536578	0.629891	0.463976	0.511541	0.597395	0.395894	0.683834	0.428346	0.580472	0.523247	0.584238	0.489641	0.52151	0.617017	0.566001	0.482621	0.342969	0.693316	0.402205	0.474484	0.589739	0.576297	0.580735	0.673635	0.79775	0.462375	0.40794	0.440731
AC008592.5	0.811893	0.787744	0.843181	0.815869	0.815301	0.809707	0.810956	0.739755	0.795496	0.836513	0.817511	0.778337	0.809073	0.831195	0.755817	0.839621	0.831857	0.835612	0.807255	0.724343	0.83821	0.80074	0.756488	0.821354	0.79712	0.848487	0.876576	0.876633	0.843231	0.85528	0.807519	0.725463	0.873558	0.776709	0.786923	0.787951	0.848884	0.832061	0.78981	0.84774	0.822851	0.851024	0.802574	0.828545	0.815869	0.830734	0.843275	0.86381	0.762439
SERTAD4-AS1	0.160463	0.170892	0.144226	0.157113	0.163341	0.154434	0.168301	0.149651	0.147781	0.197807	0.154627	0.15496	0.178825	0.167073	0.145965	0.197658	0.155839	0.171823	0.160738	0.179284	0.1685	0.153586	0.181955	0.161066	0.158141	0.175851	0.112328	0.170741	0.177252	0.192521	0.162572	0.169572	0.134735	0.170039	0.163959	0.162318	0.149283	0.130932	0.153793	0.181535	0.132257	0.188884	0.139323	0.154137	0.153673	0.127813	0.197975	0.163768	0.163613
LINC01082	0.327733	0.447366	0.372249	0.354599	0.425116	0.405613	0.45511	0.495755	0.334447	0.428859	0.335278	0.426684	0.378797	0.452644	0.374712	0.350049	0.30978	0.417088	0.467073	0.39824	0.403236	0.490639	0.4961	0.489854	0.438582	0.46501	0.378626	0.48377	0.39106	0.443807	0.425451	0.393369	0.450115	0.396876	0.507704	0.480263	0.36421	0.465056	0.315357	0.331925	0.528303	0.431492	0.344798	0.523565	0.395987	0.28193	0.38784	0.365359	0.454598
AC017002.1	0.159063	0.246734	0.201704	0.194952	0.23674	0.23315	0.204541	0.192291	0.170189	0.149579	0.235646	0.187952	0.218899	0.183785	0.157078	0.243948	0.213064	0.225012	0.128447	0.261332	0.21753	0.243442	0.172588	0.301504	0.212877	0.171739	0.26484	0.22564	0.268018	0.186385	0.243637	0.205432	0.246488	0.211866	0.180469	0.172938	0.203423	0.287198	0.128544	0.232488	0.164658	0.172439	0.241299	0.256335	0.178859	0.19804	0.203224	0.213947	0.188787
ZNF674-AS1	0.0542574	0.0550659	0.0624957	0.430531	0.061549	0.447178	0.373452	0.370153	0.0529694	0.0612183	0.0565648	0.403924	0.0526969	0.318943	0.056636	0.0715206	0.366827	0.354239	0.442436	0.0616443	0.0614305	0.283016	0.323261	0.0532696	0.387478	0.0571271	0.0631608	0.229404	0.0576256	0.382464	0.354429	0.0630426	0.42811	0.359163	0.32949	0.321846	0.056259	0.402166	0.0586367	0.0719147	0.0615019	0.310923	0.0561162	0.0539399	0.356052	0.203063	0.0548943	0.049788	0.353563
AC144831.1	0.71344	0.861315	0.559197	0.82598	0.835053	0.773738	0.58044	0.795277	0.667899	0.880052	0.603306	0.675918	0.470028	0.604294	0.885396	0.855775	0.505675	0.699465	0.844812	0.654837	0.835817	0.792895	0.595757	0.860745	0.792478	0.778917	0.86853	0.634435	0.798785	0.888628	0.848285	0.642637	0.838665	0.703702	0.656497	0.679292	0.779629	0.737521	0.856028	0.636453	0.550321	0.377926	0.866861	0.853516	0.56393	0.385565	0.456171	0.720472	0.823421
LINC00621	0.414788	0.366752	0.339435	0.41226	0.364608	0.385945	0.39699	0.395429	0.378739	0.394795	0.378512	0.383601	0.38784	0.393481	0.365359	0.37592	0.415169	0.367324	0.390139	0.395279	0.385288	0.371535	0.375881	0.341806	0.399006	0.366052	0.425355	0.378075	0.382522	0.364874	0.389575	0.358285	0.391861	0.403597	0.392187	0.368255	0.39649	0.393596	0.348952	0.312868	0.388124	0.425708	0.356656	0.387135	0.400575	0.381041	0.373165	0.387441	0.392566
AC125421.1	0.475055	0.626078	0.580186	0.742013	0.612577	0.646754	0.776968	0.721686	0.555569	0.650887	0.568693	0.763414	0.693136	0.768574	0.692406	0.485467	0.794859	0.719894	0.739601	0.636722	0.726372	0.724201	0.744276	0.702092	0.704557	0.779119	0.565698	0.378665	0.687295	0.731314	0.785559	0.650192	0.768523	0.72688	0.709758	0.729872	0.781553	0.755972	0.366299	0.65675	0.761418	0.63284	0.513097	0.787589	0.698247	0.825667	0.553479	0.700535	0.603341
HIF1A-AS2	0.138048	0.1244	0.109324	0.161616	0.139195	0.201073	0.175426	0.152457	0.149813	0.177336	0.180634	0.172407	0.185225	0.146462	0.165045	0.209253	0.152928	0.162046	0.138619	0.176823	0.134029	0.115894	0.137958	0.144641	0.152804	0.159241	0.100232	0.121793	0.150708	0.173671	0.150497	0.185646	0.146927	0.142375	0.131724	0.16165	0.135214	0.113142	0.133612	0.332244	0.116677	0.170589	0.142646	0.259343	0.182104	0.121402	0.199487	0.120165	0.114825
AC007879.2	0.515665	0.51527	0.45764	0.49766	0.4458	0.422518	0.520401	0.48101	0.581084	0.497285	0.492819	0.498185	0.44762	0.470347	0.513831	0.506477	0.526145	0.534841	0.469622	0.489979	0.493224	0.46436	0.552897	0.426684	0.505699	0.523646	0.453071	0.441267	0.473721	0.48353	0.478564	0.509302	0.476126	0.473721	0.476735	0.492552	0.48762	0.459585	0.562018	0.528274	0.343885	0.517145	0.445407	0.479414	0.52939	0.409934	0.550441	0.473838	0.497538
LINC00184	0.397582	0.611049	0.461956	0.528436	0.477106	0.363571	0.597764	0.598818	0.577309	0.738622	0.400555	0.573586	0.844459	0.478072	0.538452	0.553016	0.420084	0.590942	0.494783	0.648612	0.362868	0.439266	0.67214	0.642915	0.627693	0.513673	0.347734	0.560236	0.573149	0.565729	0.551982	0.526037	0.420998	0.44416	0.414497	0.517547	0.516721	0.46978	0.842333	0.50253	0.351186	0.805026	0.47903	0.611914	0.677652	0.563113	0.824892	0.519068	0.592437
LINC00237	0.41371	0.347431	0.467979	0.250312	0.379488	0.425257	0.349622	0.31179	0.310661	0.226258	0.276217	0.277003	0.281437	0.301067	0.33618	0.364061	0.391881	0.390082	0.382387	0.246752	0.385774	0.321957	0.408951	0.410799	0.287623	0.268902	0.346852	0.457792	0.291441	0.286986	0.275861	0.253526	0.357567	0.315691	0.371477	0.392244	0.34629	0.365605	0.438381	0.232883	0.397922	0.397466	0.448477	0.364308	0.233743	0.517336	0.267774	0.275494	0.227096
LINC00158	0.733321	0.862456	0.61962	0.582118	0.657898	0.672807	0.785351	0.857095	0.801428	0.896659	0.826541	0.72551	0.681188	0.862945	0.798215	0.791383	0.566576	0.873709	0.439758	0.851577	0.711338	0.638532	0.816272	0.855976	0.811689	0.740568	0.801477	0.666102	0.839766	0.829373	0.827721	0.805386	0.569096	0.893638	0.875959	0.77791	0.732275	0.798522	0.622856	0.742714	0.641538	0.611013	0.740819	0.73282	0.686664	0.730069	0.801635	0.771772	0.684143
ZNF32-AS2	0.888168	0.726061	0.864089	0.812478	0.886915	0.829904	0.782762	0.797725	0.827746	0.84345	0.8435	0.838542	0.885781	0.79188	0.795835	0.876661	0.838842	0.866786	0.82641	0.845473	0.623586	0.823498	0.8281	0.851603	0.893478	0.872417	0.869977	0.572305	0.871779	0.889349	0.802802	0.740497	0.886198	0.695787	0.834066	0.841261	0.897828	0.915514	0.757319	0.890845	0.874101	0.835383	0.870085	0.878149	0.823798	0.870085	0.837316	0.802546	0.864974
AC004637.1	0.596541	0.494911	0.633997	0.475332	0.568873	0.61364	0.444714	0.470753	0.358786	0.416349	0.550884	0.470851	0.403846	0.477131	0.554599	0.632761	0.525553	0.407825	0.550354	0.41536	0.564505	0.565634	0.46948	0.556226	0.43047	0.412298	0.568693	0.633718	0.516931	0.367913	0.460919	0.412699	0.480937	0.448999	0.463268	0.503816	0.491934	0.549023	0.492282	0.481151	0.500427	0.572674	0.551026	0.515555	0.292669	0.63992	0.427294	0.485737	0.49736
XXYLT1-AS2	0.735655	0.592619	0.717196	0.663102	0.717673	0.766238	0.481093	0.513294	0.313544	0.530632	0.611717	0.463815	0.577354	0.630221	0.583535	0.774976	0.696197	0.577234	0.23634	0.483758	0.636161	0.688309	0.546148	0.650746	0.60019	0.680214	0.767682	0.742941	0.626516	0.411021	0.63211	0.43666	0.66192	0.550103	0.611431	0.617335	0.389809	0.650092	0.741392	0.656813	0.336079	0.681344	0.726346	0.396673	0.507817	0.647545	0.514649	0.638032	0.556742
LINC01361	0.558347	0.665703	0.562883	0.620038	0.672162	0.584454	0.52241	0.552761	0.563404	0.537154	0.632499	0.497192	0.482063	0.587539	0.381353	0.674189	0.55585	0.545373	0.499785	0.596253	0.513766	0.738449	0.49547	0.731747	0.581069	0.582522	0.717101	0.764004	0.6898	0.617413	0.583372	0.490554	0.599981	0.62737	0.669925	0.651936	0.56504	0.54333	0.66608	0.596733	0.572497	0.704488	0.542561	0.670452	0.494396	0.256979	0.680214	0.590628	0.648514
CALML3-AS1	0.449041	0.634788	0.645936	0.674952	0.626535	0.663208	0.592231	0.623112	0.642878	0.576461	0.669859	0.637787	0.414959	0.646256	0.674646	0.670125	0.670695	0.63093	0.651504	0.617162	0.659484	0.613535	0.628186	0.592872	0.494808	0.666669	0.658724	0.653813	0.625061	0.637478	0.612908	0.626535	0.631357	0.627883	0.635364	0.632559	0.668248	0.618955	0.662227	0.652777	0.575225	0.674994	0.635825	0.640585	0.637973	0.616088	0.645702	0.56536	0.621176
FER1L6-AS2	0.275548	0.242941	0.187109	0.246979	0.253104	0.204708	0.24736	0.243355	0.193377	0.273312	0.281312	0.230432	0.261006	0.227697	0.198836	0.263467	0.259957	0.238365	0.242957	0.24917	0.248703	0.237362	0.217582	0.227131	0.242472	0.265048	0.263117	0.222539	0.254203	0.239404	0.245136	0.223069	0.239457	0.216378	0.243845	0.241854	0.283452	0.232983	0.0911779	0.254937	0.276287	0.16979	0.233117	0.256937	0.261849	0.292182	0.266319	0.252165	0.24967
STEAP3-AS1	0.73911	0.683605	0.642397	0.659021	0.626003	0.742167	0.663253	0.637201	0.708155	0.612215	0.742167	0.681912	0.599135	0.707638	0.616019	0.734797	0.679382	0.706067	0.68504	0.677961	0.700676	0.652122	0.68269	0.635476	0.565972	0.744677	0.577156	0.566212	0.640703	0.691811	0.579772	0.69102	0.718129	0.649054	0.692723	0.67761	0.785037	0.665724	0.743671	0.731771	0.691397	0.73096	0.616425	0.482887	0.684673	0.748486	0.744024	0.684143	0.645464
AL645941.1	0.602812	0.591113	0.581406	0.598076	0.598146	0.684009	0.631201	0.58702	0.568784	0.612792	0.640303	0.576781	0.664233	0.613931	0.622628	0.573744	0.663517	0.495186	0.627037	0.522318	0.637282	0.604226	0.569096	0.589018	0.567463	0.575697	0.614441	0.630507	0.635476	0.515874	0.59857	0.580314	0.589184	0.60806	0.586031	0.620432	0.616795	0.609248	0.67823	0.625818	0.652245	0.663937	0.610278	0.634356	0.498766	0.711292	0.516479	0.573432	0.575571
ADAMTS9-AS2	0.299288	0.290753	0.282087	0.305181	0.291319	0.309906	0.306116	0.304099	0.265549	0.310749	0.302641	0.290474	0.302038	0.288768	0.293125	0.285852	0.306986	0.292579	0.28555	0.298939	0.34025	0.283054	0.281489	0.267582	0.24981	0.30994	0.333496	0.290857	0.301434	0.282389	0.28875	0.309333	0.284429	0.267895	0.279416	0.285799	0.262571	0.312528	0.340007	0.318815	0.27318	0.289136	0.277233	0.294531	0.295955	0.23823	0.286815	0.299465	0.304894
AC061992.1	0.520663	0.720325	0.59931	0.690235	0.567463	0.400036	0.614948	0.716028	0.816934	0.541571	0.556345	0.687752	0.783744	0.671615	0.777131	0.585767	0.599172	0.778917	0.785507	0.611663	0.701145	0.721293	0.780569	0.66969	0.60195	0.720905	0.7166	0.76822	0.637437	0.783162	0.539992	0.59857	0.665035	0.746692	0.72295	0.630355	0.815048	0.50445	0.829583	0.680236	0.654673	0.683059	0.54805	0.679167	0.740058	0.408422	0.806791	0.583617	0.700957
UBL7-AS1	0.0516481	0.0534477	0.0564953	0.0547694	0.0605652	0.0562117	0.0559739	0.0523836	0.0506554	0.0602845	0.0523578	0.0546955	0.0510371	0.0637428	0.0614766	0.0580266	0.056259	0.0566119	0.0535715	0.0481364	0.0550174	0.0534986	0.0544516	0.0536465	0.0540385	0.0467905	0.0652955	0.060615	0.0568706	0.0539399	0.0560707	0.0571044	0.0533971	0.0522495	0.0545249	0.0512753	0.0503509	0.0577217	0.0572208	0.0614305	0.0584508	0.0598711	0.0584265	0.0545488	0.0477161	0.0548449	0.0571973	0.0544757	0.0534221
OR2A1-AS1	0.586462	0.569159	0.553016	0.593416	0.593347	0.547472	0.611413	0.586428	0.601432	0.525072	0.557051	0.568723	0.579707	0.577124	0.559197	0.603065	0.571546	0.616795	0.538509	0.574623	0.549423	0.539349	0.551898	0.563841	0.571979	0.587224	0.622285	0.56336	0.56697	0.60552	0.550148	0.609459	0.577185	0.61364	0.583972	0.56181	0.570238	0.601538	0.605914	0.594307	0.580701	0.57728	0.558691	0.577401	0.587323	0.550968	0.599515	0.576332	0.560266
MYLK-AS2	0.26904	0.334962	0.257128	0.336489	0.288437	0.240422	0.379829	0.336948	0.358822	0.398742	0.357662	0.432511	0.325335	0.301968	0.324995	0.23738	0.414748	0.404252	0.360525	0.365754	0.253296	0.433926	0.413447	0.413763	0.326687	0.305163	0.237504	0.424921	0.382022	0.363138	0.349413	0.390574	0.293516	0.334962	0.300218	0.30978	0.351645	0.380532	0.445759	0.366469	0.274172	0.300396	0.400189	0.423121	0.355486	0.455219	0.368066	0.326995	0.430767
LINC00595	0.340905	0.281967	0.29757	0.341531	0.32585	0.267284	0.325978	0.317039	0.261609	0.341165	0.290929	0.318888	0.307429	0.291543	0.304472	0.294341	0.348472	0.315671	0.308438	0.342349	0.29225	0.354277	0.285076	0.326488	0.284743	0.289454	0.281054	0.297219	0.328329	0.311699	0.334556	0.306688	0.277426	0.281054	0.297339	0.28968	0.249962	0.314845	0.20866	0.302249	0.296809	0.202827	0.297114	0.343475	0.298253	0.337832	0.305639	0.325121	0.34966
AC009121.2	0.0732403	0.0601224	0.157131	0.0600072	0.0710695	0.093	0.0852474	0.0916898	0.13042	0.0985152	0.0883762	0.092103	0.0787205	0.0936811	0.0572439	0.119236	0.0772588	0.0713567	0.156714	0.087012	0.088324	0.0822377	0.247307	0.0550419	0.0949881	0.0842231	0.10096	0.076056	0.0970237	0.0609654	0.0855041	0.103379	0.0948257	0.0943265	0.0791155	0.0948497	0.0767739	0.0997245	0.0685887	0.0778979	0.157024	0.155541	0.0876316	0.10461	0.0715981	0.111565	0.0799649	0.151494	0.0871488
AL356310.1	0.931752	0.953119	0.943669	0.943669	0.95924	0.94946	0.954003	0.938269	0.922086	0.901746	0.965464	0.942351	0.920886	0.929031	0.940842	0.922398	0.963651	0.925654	0.931546	0.942351	0.936127	0.956273	0.94268	0.928254	0.955367	0.953119	0.933044	0.969534	0.933269	0.950674	0.939674	0.951095	0.929031	0.951095	0.936652	0.934406	0.931546	0.910092	0.891764	0.901362	0.930678	0.955367	0.923182	0.933495	0.949887	0.929628	0.934406	0.958226	0.936127
AC008063.2	0.193216	0.158956	0.154415	0.17117	0.174417	0.143485	0.208496	0.184827	0.241473	0.234394	0.164755	0.197012	0.219495	0.17679	0.18831	0.128034	0.181192	0.232505	0.135456	0.191917	0.132662	0.139361	0.21477	0.135795	0.267491	0.221798	0.103848	0.121017	0.180764	0.238247	0.17973	0.216021	0.184423	0.149952	0.18106	0.169056	0.175902	0.152036	0.129815	0.195398	0.153861	0.144948	0.157024	0.173804	0.245584	0.105836	0.300007	0.157008	0.151812
LINC00886	0.497204	0.432772	0.410492	0.487673	0.400382	0.41633	0.460767	0.469367	0.491645	0.454833	0.449968	0.474919	0.509616	0.452155	0.436161	0.443471	0.48704	0.449653	0.440769	0.464159	0.459341	0.414691	0.476924	0.388764	0.454154	0.477598	0.46358	0.459318	0.44499	0.459079	0.449192	0.457357	0.436971	0.500023	0.437231	0.459318	0.448498	0.395782	0.516694	0.461243	0.415825	0.505115	0.3958	0.427514	0.451817	0.446762	0.482911	0.432651	0.431472
C6orf99	0.107283	0.0994693	0.0924202	0.0959154	0.0931212	0.0952503	0.0999997	0.10632	0.115976	0.112263	0.0924202	0.102608	0.0931212	0.101412	0.0951542	0.0933626	0.106034	0.114171	0.0948257	0.118372	0.0965074	0.0966475	0.111371	0.0931443	0.104051	0.106342	0.0860393	0.0854524	0.112623	0.108873	0.10062	0.0915679	0.0977008	0.0887045	0.105607	0.0935808	0.102608	0.0985152	0.0874803	0.0969311	0.0827347	0.0860135	0.100459	0.0922471	0.113162	0.100823	0.12928	0.112709	0.10311
LINC00526	0.0642738	0.0570806	0.0612429	0.0604227	0.0672781	0.0667551	0.0641987	0.0590453	0.0569865	0.0655616	0.0604227	0.0651473	0.0573134	0.0884023	0.0565864	0.0738508	0.0623787	0.0608706	0.0661051	0.0595875	0.0581674	0.0609894	0.069866	0.0626647	0.0610126	0.0625198	0.065513	0.0575284	0.0682732	0.0604952	0.0675072	0.0546955	0.0651717	0.0596818	0.0646766	0.0556658	0.0652955	0.0675594	0.0665559	0.0616198	0.0585663	0.0546454	0.0673812	0.0634764	0.0609421	0.0681694	0.0777154	0.0653929	0.0623053
SPAG5-AS1	0.375446	0.322339	0.330579	0.326034	0.32006	0.351555	0.322866	0.31087	0.333661	0.339435	0.357018	0.326995	0.315849	0.30835	0.335572	0.350665	0.33715	0.311293	0.3181	0.32308	0.324795	0.312327	0.308421	0.29534	0.322194	0.327715	0.359442	0.326705	0.335517	0.310731	0.326125	0.328167	0.31835	0.291528	0.315162	0.316376	0.325013	0.328636	0.321882	0.34111	0.321068	0.313482	0.311208	0.298218	0.315497	0.358396	0.328544	0.35392	0.322468
KCTD21-AS1	0.203926	0.173589	0.179913	0.175851	0.174537	0.200265	0.181551	0.168318	0.191803	0.184632	0.185129	0.178378	0.19614	0.157618	0.181306	0.181728	0.189854	0.183849	0.170205	0.166802	0.186518	0.177666	0.175541	0.173753	0.178544	0.177534	0.200281	0.179962	0.18227	0.172391	0.166852	0.18599	0.182634	0.171137	0.166954	0.171691	0.178116	0.179284	0.181405	0.175688	0.178629	0.157374	0.17164	0.166011	0.185972	0.223933	0.192537	0.184695	0.176265
SND1-IT1	0.583875	0.489854	0.503965	0.520718	0.4622	0.553537	0.493199	0.522343	0.551087	0.490344	0.485419	0.488565	0.537638	0.497756	0.501847	0.527483	0.459541	0.486797	0.491223	0.484883	0.537721	0.471079	0.524991	0.428486	0.506934	0.543427	0.539857	0.469622	0.477224	0.482668	0.463002	0.504191	0.518334	0.502656	0.477715	0.482668	0.567832	0.494709	0.554568	0.508137	0.522897	0.514688	0.455852	0.466516	0.539689	0.571979	0.510974	0.541111	0.489711
AP000345.2	0.252767	0.275826	0.287518	0.278164	0.28121	0.222623	0.261297	0.252095	0.296844	0.2566	0.25391	0.245619	0.241942	0.25245	0.280816	0.196564	0.283016	0.240234	0.251882	0.264129	0.291337	0.261575	0.272722	0.26918	0.24647	0.295797	0.319807	0.315427	0.254049	0.245792	0.270912	0.265184	0.250384	0.310009	0.287271	0.243355	0.27318	0.229849	0.276355	0.263711	0.2809	0.266844	0.235919	0.3156	0.235012	0.197192	0.227338	0.293481	0.305746
AC099850.1	0.0323497	0.0303643	0.0278869	0.0372362	0.0361626	0.0403924	0.0378398	0.0332245	0.0321137	0.0427794	0.0347128	0.03746	0.0359856	0.0368412	0.0403924	0.0368412	0.0373087	0.0460327	0.0364273	0.0289972	0.03023	0.0335352	0.0340299	0.0348086	0.0326859	0.027388	0.0376174	0.0342297	0.0330115	0.0397342	0.035174	0.0324566	0.0326859	0.0321137	0.0337412	0.0368412	0.0335352	0.0420826	0.0296979	0.0299661	0.0362469	0.0312714	0.0324566	0.0331187	0.0322363	0.0343297	0.0404477	0.0348931	0.0384125
TTLL11-IT1	0.538394	0.415076	0.415207	0.440347	0.383527	0.424821	0.416349	0.405006	0.412853	0.423298	0.440831	0.435319	0.308387	0.417705	0.416661	0.381661	0.435757	0.419216	0.534543	0.394529	0.38523	0.418336	0.429194	0.384778	0.385288	0.436609	0.372268	0.403982	0.456901	0.390554	0.432108	0.399826	0.395168	0.350335	0.411995	0.411592	0.470187	0.443932	0.450962	0.512179	0.424921	0.44108	0.400972	0.490201	0.409955	0.484493	0.403026	0.452667	0.445282
AC245100.1	0.0451873	0.0558291	0.0434752	0.0530944	0.0541826	0.0511701	0.0465106	0.0529221	0.0468268	0.0566593	0.0608468	0.0457618	0.0567073	0.0360742	0.0575284	0.0455357	0.0472861	0.0444271	0.0540616	0.0473857	0.0553051	0.0524092	0.0495185	0.0541594	0.055425	0.047911	0.0611006	0.0440811	0.0477161	0.0447955	0.0571497	0.0506853	0.047911	0.0384861	0.0411858	0.0528716	0.0448325	0.0451471	0.316859	0.0423861	0.0476814	0.0655865	0.0968848	0.041925	0.0409619	0.0492561	0.0502688	0.0470772	0.0475855
SAMD12-AS1	0.251536	0.257638	0.237727	0.258077	0.253802	0.263431	0.243355	0.246841	0.237274	0.254324	0.256727	0.243707	0.245036	0.221375	0.220803	0.272845	0.264179	0.244594	0.251394	0.264215	0.272653	0.256422	0.215919	0.237019	0.236487	0.236435	0.308368	0.252854	0.262976	0.244142	0.252058	0.225965	0.2563	0.22827	0.246996	0.252075	0.220902	0.260936	0.226274	0.24313	0.262293	0.229504	0.246122	0.267529	0.260326	0.30363	0.270106	0.274781	0.265746
JARID2-AS1	0.0213161	0.026205	0.0295699	0.0335352	0.0324566	0.0326859	0.0308841	0.0347128	0.0206776	0.0531922	0.0275554	0.03199	0.028037	0.0350768	0.0415595	0.0322363	0.027727	0.0310159	0.0333297	0.03199	0.0232561	0.0342297	0.0332245	0.0225095	0.0335352	0.0327903	0.035174	0.0292827	0.0298344	0.0352676	0.0352676	0.0294313	0.0325755	0.0286851	0.0357241	0.0376174	0.0148484	0.0338357	0.0288482	0.0295699	0.0160262	0.0392126	0.0360742	0.0266274	0.0334295	0.0322363	0.0227503	0.0156963	0.0335352
LINC00211	0.299412	0.248596	0.261314	0.270568	0.259923	0.296809	0.264145	0.26484	0.280554	0.248505	0.289241	0.254085	0.278216	0.244229	0.238331	0.28052	0.27193	0.247152	0.267475	0.27537	0.285216	0.266284	0.253403	0.237123	0.269125	0.241145	0.31027	0.260431	0.258258	0.240768	0.260078	0.244733	0.283854	0.24313	0.24842	0.254221	0.223847	0.27753	0.260326	0.260776	0.29506	0.240889	0.245792	0.259274	0.283961	0.334903	0.272862	0.308438	0.283574
LINC00294	0.25799	0.205696	0.213912	0.21876	0.208983	0.234807	0.19922	0.22264	0.234412	0.205447	0.234909	0.21668	0.244423	0.212284	0.184358	0.230668	0.228052	0.190311	0.22424	0.215936	0.22022	0.206782	0.220652	0.197389	0.205013	0.240665	0.246246	0.196172	0.209085	0.201388	0.20748	0.202317	0.232866	0.196286	0.227272	0.207246	0.263761	0.222778	0.193839	0.190735	0.250366	0.202117	0.201123	0.208593	0.238816	0.241058	0.232009	0.249445	0.23153
AP4B1-AS1	0.617432	0.488812	0.532492	0.465732	0.50445	0.585996	0.496682	0.529856	0.51659	0.547269	0.584765	0.469041	0.615647	0.501244	0.423373	0.596303	0.551898	0.529964	0.425939	0.546778	0.568017	0.429492	0.513673	0.504296	0.562295	0.612506	0.540799	0.500888	0.574409	0.471976	0.531389	0.493841	0.552101	0.519602	0.50162	0.577842	0.541342	0.415535	0.564053	0.575945	0.452771	0.606526	0.461715	0.464113	0.494061	0.583159	0.57728	0.540048	0.422417
LINC01208	0.828593	0.883432	0.84615	0.852721	0.823163	0.805282	0.885934	0.790125	0.824995	0.847347	0.748894	0.812454	0.458598	0.869629	0.765273	0.559107	0.72144	0.859727	0.805127	0.887488	0.768169	0.844512	0.633313	0.888945	0.685132	0.754347	0.494161	0.897501	0.847691	0.771986	0.881722	0.823004	0.898664	0.86305	0.882807	0.788319	0.723719	0.8376	0.896866	0.684673	0.788675	0.688374	0.881722	0.794859	0.795438	0.528547	0.88475	0.78883	0.83242
NEAT1	0.225981	0.177883	0.166802	0.180029	0.171036	0.170022	0.177599	0.151984	0.181388	0.203523	0.154802	0.1827	0.179581	0.164928	0.149632	0.140081	0.195929	0.196846	0.164961	0.186352	0.150638	0.174503	0.21044	0.180292	0.163	0.160172	0.122665	0.234191	0.182928	0.223813	0.178479	0.181664	0.157777	0.174002	0.158195	0.177632	0.158851	0.168685	0.184274	0.17194	0.138213	0.230892	0.192621	0.168452	0.150794	0.227254	0.179401	0.200049	0.180113
LINC00251	0.68784	0.588849	0.690051	0.478682	0.688462	0.586687	0.676755	0.554628	0.415576	0.597162	0.666847	0.588284	0.512521	0.634202	0.739907	0.497435	0.677298	0.548621	0.548591	0.589641	0.361318	0.55881	0.422829	0.636685	0.525604	0.441553	0.465799	0.596066	0.595791	0.555541	0.617772	0.60122	0.501344	0.611845	0.523946	0.665252	0.428563	0.505547	0.338695	0.607555	0.67127	0.722898	0.623829	0.669598	0.509302	0.20119	0.452263	0.56466	0.524424
JAZF1-AS1	0.33013	0.317346	0.308204	0.339196	0.301557	0.301612	0.293793	0.314627	0.311699	0.291612	0.308832	0.308169	0.3156	0.300821	0.299393	0.320004	0.323602	0.28471	0.293586	0.310661	0.310481	0.299831	0.295358	0.287854	0.319502	0.303736	0.338112	0.301682	0.307162	0.303075	0.314555	0.299693	0.311771	0.272002	0.292933	0.298675	0.316123	0.313323	0.394183	0.305091	0.319013	0.318852	0.300307	0.31518	0.305424	0.33715	0.310481	0.320207	0.315306
SATB2-AS1	0.261213	0.28854	0.32743	0.190797	0.320678	0.306046	0.249033	0.273573	0.21494	0.163189	0.285748	0.22041	0.257673	0.281295	0.27093	0.236607	0.33877	0.248789	0.348076	0.172722	0.304894	0.278639	0.24884	0.290822	0.237107	0.24922	0.245481	0.355273	0.213661	0.214417	0.224306	0.221949	0.252749	0.292013	0.271579	0.264805	0.252677	0.262537	0.37004	0.294092	0.269248	0.311989	0.34745	0.312795	0.187554	0.470098	0.208236	0.173241	0.184308
DACT3-AS1	0.0880669	0.0811546	0.080421	0.0798631	0.102407	0.0861408	0.0790626	0.0863213	0.0893146	0.0820057	0.0998626	0.084801	0.0956754	0.0837516	0.0783191	0.100346	0.0903845	0.0793298	0.0904098	0.0717517	0.0714093	0.0783191	0.0850628	0.0872268	0.0789034	0.0780546	0.0938984	0.0753863	0.0898628	0.083389	0.0761878	0.0739889	0.0901296	0.080046	0.0810477	0.0789807	0.0830484	0.0922961	0.0950585	0.0800201	0.091934	0.0811281	0.0862441	0.0720771	0.0908795	0.110046	0.0907288	0.0868573	0.0864499
FOXP1-IT1	0.87929	0.885988	0.849127	0.894171	0.882125	0.901905	0.878063	0.858521	0.873558	0.866711	0.886286	0.882521	0.734644	0.854367	0.920181	0.88901	0.879231	0.869469	0.865422	0.865422	0.862606	0.858307	0.87839	0.882012	0.851479	0.877676	0.903817	0.871166	0.912142	0.853213	0.890445	0.892863	0.875904	0.867176	0.836112	0.862551	0.889932	0.877459	0.875745	0.925305	0.827824	0.900278	0.888078	0.882303	0.904645	0.882807	0.909201	0.906342	0.850573
AC079584.2	0.862999	0.840475	0.868999	0.864423	0.883781	0.823824	0.678584	0.802102	0.812959	0.826744	0.838312	0.776654	0.709995	0.827721	0.85503	0.871486	0.79974	0.824077	0.770993	0.834138	0.804918	0.839117	0.677828	0.80715	0.796693	0.71765	0.881169	0.89139	0.875047	0.848981	0.826541	0.758164	0.87537	0.815614	0.852573	0.794504	0.792059	0.848777	0.840683	0.670654	0.863501	0.774372	0.843084	0.834698	0.86738	0.501218	0.870111	0.791279	0.825149
PP2672	0.815503	0.744124	0.769031	0.778229	0.763111	0.795066	0.711049	0.733616	0.658017	0.743465	0.796222	0.692453	0.732975	0.702793	0.764294	0.818963	0.805386	0.662487	0.750217	0.643763	0.81085	0.779274	0.728534	0.766772	0.733371	0.776867	0.826696	0.800217	0.763825	0.682511	0.700535	0.669773	0.704512	0.686088	0.770887	0.77384	0.723815	0.786815	0.656256	0.829831	0.697502	0.811221	0.745272	0.799241	0.627352	0.807939	0.728043	0.759588	0.723668
SNHG17	0.482266	0.395448	0.427594	0.442295	0.417049	0.503891	0.430335	0.426587	0.412661	0.439616	0.496608	0.437151	0.372268	0.427275	0.418164	0.452091	0.442394	0.402681	0.440692	0.441287	0.412014	0.417088	0.365901	0.39541	0.429608	0.406373	0.478447	0.428975	0.431671	0.431334	0.419308	0.428954	0.345969	0.387039	0.435157	0.434348	0.414114	0.427076	0.426784	0.411454	0.449337	0.453788	0.384778	0.42807	0.425076	0.468907	0.454365	0.467839	0.433986
LINC00862	0.211595	0.202183	0.197356	0.224598	0.26192	0.207015	0.24027	0.167978	0.243619	0.24842	0.196513	0.220068	0.272088	0.187968	0.213608	0.118065	0.224274	0.222305	0.210288	0.200629	0.206362	0.260847	0.22405	0.258666	0.226449	0.209237	0.131667	0.234584	0.191605	0.210305	0.214014	0.201459	0.179532	0.202467	0.222965	0.218193	0.187587	0.216463	0.213793	0.221915	0.250907	0.21252	0.214752	0.239422	0.214485	0.219646	0.220533	0.197572	0.259887
RASSF8-AS1	0.248963	0.230584	0.170789	0.22849	0.227491	0.240218	0.232388	0.210893	0.217239	0.255757	0.235116	0.241457	0.220986	0.180407	0.183358	0.249634	0.224394	0.278251	0.227338	0.242216	0.250049	0.215767	0.214907	0.208643	0.222204	0.209219	0.244612	0.234669	0.232729	0.215902	0.225589	0.236914	0.222522	0.202945	0.210471	0.235272	0.267895	0.238247	0.2239	0.221255	0.259854	0.212017	0.220936	0.232917	0.245706	0.270789	0.253927	0.241924	0.226738
HOXB-AS3	0.548721	0.444683	0.477563	0.427624	0.424107	0.485528	0.355264	0.451575	0.476747	0.362461	0.460994	0.47153	0.494847	0.486399	0.486254	0.362104	0.517823	0.458608	0.55084	0.374947	0.416438	0.464393	0.508925	0.453595	0.448344	0.474978	0.375002	0.523874	0.392501	0.438834	0.42699	0.469195	0.481592	0.475923	0.48592	0.471343	0.409429	0.384918	0.666825	0.439505	0.427823	0.56068	0.519134	0.461367	0.482133	0.609083	0.369671	0.423421	0.378712
GNG12-AS1	0.440692	0.449991	0.445736	0.454154	0.463423	0.464653	0.456986	0.453719	0.415862	0.453742	0.486029	0.456406	0.42809	0.452008	0.452835	0.487379	0.475842	0.442978	0.439005	0.454407	0.496004	0.462484	0.437171	0.429036	0.447536	0.438083	0.482434	0.429349	0.466874	0.473124	0.449085	0.447051	0.475498	0.410511	0.447701	0.457684	0.482792	0.458619	0.42991	0.469413	0.465799	0.472139	0.430335	0.467571	0.457357	0.489591	0.435117	0.422219	0.460789
FAM155A-IT1	0.335129	0.370247	0.391653	0.358019	0.416039	0.424	0.37539	0.420312	0.38034	0.394415	0.409438	0.362114	0.374089	0.357849	0.309441	0.399519	0.390535	0.393311	0.318815	0.418947	0.421369	0.302727	0.374505	0.377377	0.402775	0.380754	0.415518	0.351131	0.422259	0.393331	0.396837	0.383417	0.385096	0.372212	0.35845	0.405174	0.44885	0.421469	0.302881	0.347002	0.465995	0.358358	0.342533	0.420331	0.431276	0.408686	0.413271	0.456105	0.425038
LINGO1-AS1	0.559408	0.675474	0.636763	0.810333	0.789552	0.525737	0.775584	0.75556	0.633435	0.780886	0.645662	0.730119	0.721686	0.783583	0.682511	0.427674	0.778863	0.740721	0.804091	0.749759	0.727565	0.764082	0.707204	0.734544	0.691213	0.668681	0.559559	0.798984	0.676045	0.709899	0.773003	0.727229	0.786295	0.757046	0.722747	0.744276	0.586227	0.808045	0.521403	0.721293	0.558719	0.61683	0.717412	0.796902	0.674033	0.55762	0.601849	0.660087	0.775945
GABPB1-AS1	0.0636198	0.0525917	0.0552329	0.0559475	0.0573598	0.0634251	0.0542076	0.0590221	0.057406	0.0517012	0.0568466	0.0607078	0.0600291	0.0610359	0.0603745	0.0603745	0.058953	0.0600755	0.0622339	0.0546955	0.0564953	0.0611475	0.0555228	0.0570338	0.0603982	0.0519399	0.0623787	0.0651946	0.0588635	0.0605415	0.0558064	0.0567536	0.0554492	0.0553532	0.0558512	0.0601931	0.0515389	0.0629247	0.0580266	0.0612669	0.0592331	0.0580963	0.0564028	0.0643716	0.0515389	0.0686458	0.0567073	0.0541594	0.0552079
LINC01118	0.801324	0.827573	0.822752	0.856327	0.825826	0.802261	0.795171	0.801376	0.780569	0.851531	0.858774	0.811639	0.792895	0.808349	0.817511	0.828958	0.846446	0.765746	0.804865	0.847243	0.872281	0.857602	0.785037	0.770171	0.834138	0.782949	0.842083	0.838157	0.839317	0.800635	0.838262	0.777807	0.78405	0.811941	0.821202	0.823421	0.772651	0.871697	0.734895	0.827425	0.713872	0.611448	0.815048	0.853316	0.812295	0.752317	0.813683	0.847987	0.804138
TMEM9B-AS1	0.0543308	0.0445076	0.0428268	0.0622585	0.0609174	0.0518077	0.0486759	0.0458814	0.0463648	0.052072	0.049988	0.0495185	0.0521745	0.0559232	0.0614534	0.0509027	0.0457618	0.0557617	0.0518329	0.0373087	0.0445905	0.0415595	0.0468268	0.052072	0.0540861	0.0438702	0.0614534	0.0451065	0.0464731	0.0516746	0.0433368	0.0466132	0.0470073	0.0461066	0.0547451	0.0491963	0.0522495	0.0502416	0.0455739	0.0474194	0.0497574	0.0459937	0.0518077	0.05411	0.0437817	0.0480068	0.0514341	0.0527727	0.0487986
TTLL10-AS1	0.645977	0.507396	0.597193	0.577971	0.547383	0.630701	0.513516	0.508553	0.527265	0.530152	0.56984	0.541762	0.558186	0.558571	0.573711	0.59008	0.557803	0.510689	0.564932	0.51336	0.548591	0.542631	0.50886	0.501773	0.569752	0.570708	0.60649	0.541082	0.473744	0.528274	0.518229	0.469161	0.572133	0.537557	0.528877	0.526174	0.607129	0.560084	0.611952	0.520663	0.556466	0.555339	0.558839	0.502296	0.488862	0.680953	0.523565	0.531443	0.548416
HIPK1-AS1	0.109324	0.106782	0.105342	0.103244	0.106717	0.107569	0.11165	0.107239	0.105812	0.110046	0.106251	0.109854	0.101662	0.102246	0.11116	0.114314	0.111608	0.11074	0.110844	0.102953	0.113348	0.11028	0.105342	0.101347	0.106673	0.109813	0.106852	0.113709	0.1049	0.108436	0.106298	0.112284	0.111309	0.100708	0.101705	0.108161	0.108895	0.112623	0.103781	0.109112	0.110088	0.0971671	0.10588	0.115583	0.102998	0.146409	0.103534	0.10612	0.10945
ZNF793-AS1	0.333935	0.114744	0.431255	0.157638	0.222674	0.588784	0.209561	0.233623	0.216162	0.124016	0.185612	0.119883	0.478123	0.208575	0.11356	0.181454	0.132742	0.132123	0.118372	0.135252	0.301808	0.11116	0.114967	0.121423	0.112434	0.133688	0.13282	0.116965	0.12714	0.209628	0.116557	0.126371	0.128367	0.102908	0.117466	0.116471	0.195977	0.115853	0.308955	0.135701	0.406882	0.101775	0.115542	0.239491	0.120146	0.110023	0.154242	0.12243	0.119172
AC114730.3	0.583519	0.517994	0.537583	0.595791	0.521295	0.515349	0.574782	0.583452	0.5434	0.568693	0.455481	0.559466	0.52776	0.533744	0.548995	0.501268	0.606272	0.498665	0.592838	0.568017	0.490663	0.559197	0.567767	0.505368	0.569659	0.533992	0.514428	0.468839	0.493938	0.533938	0.581375	0.509249	0.560544	0.558451	0.571576	0.560573	0.529553	0.567155	0.549685	0.520559	0.574535	0.552806	0.532353	0.566301	0.494607	0.489225	0.500862	0.587356	0.537359
NBAT1	0.568412	0.485762	0.53518	0.488691	0.556935	0.550968	0.455999	0.489617	0.487307	0.460091	0.494886	0.456491	0.492894	0.467839	0.485099	0.603621	0.549106	0.457985	0.474388	0.476174	0.562047	0.506959	0.480074	0.501244	0.48255	0.522764	0.575697	0.558033	0.547327	0.489299	0.461736	0.48837	0.516826	0.459123	0.482645	0.489877	0.485812	0.483239	0.564415	0.524343	0.541818	0.593968	0.510974	0.528221	0.522634	0.515951	0.541256	0.507782	0.515005
C10orf71-AS1	0.477083	0.675698	0.463826	0.598994	0.444844	0.395261	0.613676	0.580667	0.629529	0.523999	0.548937	0.525844	0.56579	0.587258	0.544963	0.412506	0.58025	0.732324	0.491717	0.601711	0.457357	0.406844	0.677475	0.617812	0.580635	0.592097	0.385153	0.670078	0.480028	0.616501	0.57737	0.695082	0.51619	0.702321	0.596783	0.492846	0.482769	0.417181	0.656211	0.53051	0.48177	0.665765	0.476968	0.462287	0.701481	0.417181	0.573432	0.533798	0.617921
AGAP1-IT1	0.485029	0.442028	0.516669	0.593278	0.602053	0.450922	0.506345	0.644366	0.622431	0.567432	0.594779	0.522128	0.617126	0.601112	0.644644	0.521617	0.621139	0.61218	0.441862	0.590842	0.57551	0.461423	0.640585	0.599616	0.625547	0.625508	0.459385	0.623607	0.540129	0.611518	0.5321	0.633799	0.602992	0.623528	0.616314	0.592097	0.590312	0.61922	0.688416	0.516297	0.570176	0.594578	0.394108	0.454725	0.6543	0.335645	0.668293	0.471354	0.619659
C7orf69	0.412125	0.360412	0.305815	0.370401	0.325427	0.419404	0.350031	0.36348	0.388255	0.31292	0.363892	0.36342	0.362831	0.311068	0.296529	0.327173	0.336435	0.367934	0.345211	0.365434	0.391006	0.31952	0.360678	0.280119	0.371779	0.381269	0.336618	0.27827	0.350354	0.396434	0.362318	0.334755	0.334719	0.320911	0.35422	0.316339	0.35963	0.396664	0.267826	0.305072	0.362736	0.344575	0.332135	0.34558	0.366599	0.465688	0.405705	0.365847	0.361546
BRWD1-AS1	0.0515136	0.0578155	0.0523027	0.0750937	0.0574309	0.0502136	0.047878	0.0644672	0.0572208	0.0658332	0.0485788	0.0563793	0.0588187	0.0572208	0.0461835	0.0511437	0.0621212	0.0636198	0.0642985	0.051912	0.0502688	0.0468634	0.0600755	0.0718615	0.0569865	0.0633254	0.0539399	0.0647028	0.0715464	0.0763739	0.0609654	0.0541826	0.0635466	0.0532945	0.0724833	0.0620274	0.0619351	0.0604227	0.0644208	0.0542574	0.0572208	0.0587972	0.0557617	0.0691155	0.0510371	0.0545727	0.0601706	0.065465	0.0571044
LINC00858	0.229537	0.204808	0.206195	0.211817	0.207429	0.219478	0.185742	0.185452	0.174166	0.229385	0.211664	0.200581	0.229351	0.179136	0.203063	0.220462	0.211044	0.204929	0.208428	0.216265	0.214891	0.196091	0.188999	0.193773	0.186699	0.211513	0.236827	0.205963	0.212001	0.202483	0.207345	0.172887	0.220986	0.184358	0.198703	0.188243	0.191687	0.185374	0.132181	0.188375	0.23937	0.186682	0.202763	0.207312	0.224429	0.250753	0.201307	0.242336	0.207984
LINC01551	0.300521	0.319193	0.359145	0.178694	0.305215	0.393879	0.263202	0.342694	0.235865	0.204526	0.305921	0.241924	0.335016	0.332262	0.290787	0.281472	0.219395	0.277707	0.324959	0.199034	0.303221	0.374863	0.380456	0.477083	0.303771	0.208357	0.311013	0.445759	0.255493	0.280711	0.287501	0.267475	0.26723	0.276774	0.29485	0.383564	0.247883	0.324668	0.347413	0.212216	0.365531	0.437958	0.41358	0.351443	0.251728	0.423316	0.161427	0.232077	0.230685
HOXC-AS1	0.452579	0.311699	0.623905	0.168801	0.300288	0.557473	0.392396	0.299428	0.295691	0.17435	0.287642	0.174782	0.356768	0.404759	0.380285	0.218427	0.195961	0.155134	0.582865	0.191538	0.317022	0.40934	0.403982	0.363156	0.311103	0.180211	0.341309	0.467979	0.171606	0.336819	0.153217	0.255333	0.363571	0.276533	0.325592	0.492647	0.453695	0.305815	0.420858	0.218745	0.35072	0.360583	0.466268	0.321466	0.12573	0.314288	0.241559	0.236382	0.169073
ENTPD1-AS1	0.292337	0.293933	0.291612	0.301292	0.278869	0.252358	0.288223	0.283124	0.261401	0.297443	0.298008	0.282682	0.292916	0.282213	0.253944	0.305442	0.301292	0.274414	0.273073	0.296936	0.298603	0.284658	0.261747	0.279084	0.281526	0.290822	0.307004	0.274172	0.296163	0.265065	0.297252	0.284867	0.283228	0.302658	0.275266	0.283713	0.283643	0.300131	0.266008	0.304593	0.302465	0.239232	0.289645	0.289066	0.29316	0.263379	0.29427	0.290125	0.303221
ZRANB2-AS2	0.261885	0.231049	0.240802	0.235613	0.242856	0.260481	0.265135	0.24339	0.223829	0.27917	0.25478	0.240665	0.234036	0.23187	0.235492	0.262976	0.244125	0.252431	0.230875	0.270054	0.261832	0.237917	0.231753	0.22756	0.249962	0.22022	0.278763	0.248685	0.259871	0.251761	0.251711	0.250066	0.253695	0.227629	0.242029	0.242081	0.223371	0.26814	0.156387	0.24044	0.26123	0.232214	0.232678	0.268283	0.246088	0.244019	0.25975	0.251658	0.258995
ZNF503-AS1	0.425432	0.408514	0.360887	0.436182	0.360678	0.425412	0.360639	0.364437	0.355181	0.374653	0.378873	0.369057	0.375691	0.40266	0.39824	0.450835	0.412487	0.382522	0.353272	0.357192	0.447744	0.376557	0.375067	0.348787	0.358899	0.426153	0.437614	0.436548	0.410414	0.383033	0.374358	0.353362	0.415556	0.38929	0.399121	0.418691	0.365284	0.396797	0.324159	0.416932	0.386344	0.352042	0.42353	0.441655	0.376234	0.4099	0.402929	0.392622	0.375011
LINC01004	0.21086	0.192588	0.183341	0.186865	0.165062	0.2022	0.180308	0.160805	0.175753	0.192854	0.181439	0.194508	0.189229	0.176512	0.19882	0.188965	0.186781	0.186501	0.18129	0.179548	0.154627	0.190294	0.183703	0.177632	0.180469	0.165675	0.219713	0.182767	0.17973	0.182439	0.184795	0.187815	0.178678	0.173406	0.167875	0.174617	0.16479	0.182023	0.192705	0.177434	0.149194	0.182507	0.191605	0.176298	0.186948	0.209881	0.20423	0.192769	0.169807
SNHG5	0.0715464	0.0918875	0.0761612	0.0715464	0.0641278	0.0892666	0.0772047	0.0782122	0.0724833	0.0585663	0.0698367	0.077553	0.0735563	0.0668558	0.0560935	0.0679407	0.0740424	0.0764501	0.0764769	0.0779246	0.0868095	0.0815559	0.0682995	0.0690615	0.0782657	0.0708073	0.0920534	0.0957229	0.0717517	0.0729122	0.0728589	0.0938737	0.0675853	0.0749015	0.067711	0.0779774	0.0860889	0.0952503	0.0742041	0.0975832	0.0711997	0.0835708	0.0737166	0.0782122	0.0680458	0.0989572	0.069214	0.0718328	0.0731844
DSCAS	0.432671	0.314772	0.35441	0.376859	0.391006	0.325263	0.389726	0.390702	0.35191	0.383508	0.393974	0.373184	0.332335	0.362643	0.36285	0.374824	0.398339	0.351573	0.338037	0.393099	0.366014	0.352897	0.363174	0.341494	0.365642	0.369322	0.348018	0.337113	0.38782	0.353397	0.354031	0.402892	0.336418	0.343248	0.359405	0.371286	0.387305	0.361355	0.358749	0.400226	0.377546	0.396606	0.334574	0.388666	0.344168	0.299393	0.391709	0.383207	0.382195
RASAL2-AS1	0.148893	0.131705	0.150268	0.15875	0.152804	0.142428	0.166802	0.162606	0.153967	0.166835	0.138471	0.151724	0.169006	0.156888	0.135361	0.130012	0.158643	0.162572	0.151812	0.161546	0.161736	0.151863	0.144009	0.157709	0.162012	0.161564	0.136471	0.145144	0.154748	0.155874	0.146356	0.183072	0.142875	0.143557	0.122985	0.158697	0.132721	0.158088	0.128291	0.168534	0.138176	0.135436	0.130638	0.167055	0.166769	0.158214	0.151077	0.156421	0.172804
STAG3L5P-PVRIG2P-PILRB	0.230791	0.20068	0.222846	0.205178	0.21123	0.221645	0.204362	0.200148	0.202334	0.216732	0.220118	0.210406	0.212418	0.197858	0.206144	0.226222	0.217513	0.191407	0.216145	0.205365	0.21143	0.211578	0.196763	0.199753	0.204411	0.20558	0.222153	0.198718	0.216714	0.1879	0.197706	0.195912	0.206846	0.188638	0.202068	0.200165	0.222863	0.233344	0.201889	0.21876	0.232983	0.196206	0.206229	0.206732	0.19791	0.239095	0.202894	0.231339	0.21929
SLC26A4-AS1	0.228235	0.270122	0.251292	0.240682	0.190311	0.188884	0.198637	0.190374	0.246805	0.23021	0.218951	0.178809	0.218934	0.2101	0.175117	0.168618	0.267176	0.31571	0.209373	0.247168	0.207816	0.19364	0.28601	0.382464	0.241162	0.233465	0.169227	0.429508	0.212135	0.236878	0.202795	0.196041	0.194081	0.365059	0.198223	0.183392	0.418867	0.191753	0.576139	0.248245	0.227217	0.300644	0.221088	0.214316	0.27235	0.210082	0.361223	0.216075	0.186287
NAV2-AS2	0.824841	0.833587	0.784879	0.835508	0.84953	0.821452	0.808769	0.775634	0.772853	0.755612	0.852129	0.802205	0.759736	0.779476	0.828444	0.886775	0.824025	0.748894	0.809601	0.776654	0.814727	0.79435	0.764082	0.768974	0.747588	0.831087	0.865897	0.83267	0.82767	0.826744	0.781502	0.786454	0.820643	0.758311	0.815614	0.809656	0.810438	0.872865	0.827924	0.849079	0.861167	0.874288	0.775323	0.82115	0.765953	0.819985	0.805127	0.753089	0.780101
C20orf197	0.198309	0.333165	0.383207	0.337758	0.382976	0.204858	0.319158	0.284553	0.20568	0.319193	0.412776	0.318926	0.346907	0.306792	0.368694	0.394509	0.374089	0.306082	0.380662	0.268176	0.353769	0.380211	0.25903	0.356489	0.300592	0.297131	0.373488	0.270106	0.353065	0.24922	0.309496	0.242132	0.298166	0.279573	0.333515	0.31887	0.25961	0.295324	0.19877	0.303275	0.339435	0.27504	0.343061	0.375372	0.212711	0.234257	0.296111	0.264331	0.320409
PSMD6-AS2	0.908147	0.834492	0.855775	0.839367	0.823318	0.886595	0.789448	0.8879	0.925654	0.786765	0.828338	0.845845	0.881492	0.889626	0.856676	0.834642	0.880555	0.899249	0.808558	0.896531	0.90341	0.897863	0.874781	0.882412	0.876968	0.903738	0.867433	0.856528	0.833186	0.889567	0.790072	0.914648	0.840526	0.917051	0.855675	0.818226	0.906607	0.843675	0.883092	0.877404	0.896465	0.89075	0.852573	0.872227	0.863784	0.864269	0.889256	0.902619	0.840124
AC009065.2	0.129854	0.175101	0.15561	0.168301	0.140042	0.145361	0.155839	0.153127	0.152945	0.157443	0.155205	0.164551	0.151829	0.178974	0.189525	0.151654	0.149087	0.140986	0.191787	0.16909	0.120649	0.165825	0.144405	0.15461	0.128743	0.121155	0.148415	0.218509	0.150915	0.162453	0.176412	0.158643	0.132332	0.178263	0.168652	0.153826	0.123958	0.13621	0.189969	0.120835	0.13971	0.186914	0.195136	0.131551	0.174367	0.0952263	0.142176	0.154995	0.17465
PCAT1	0.407014	0.411416	0.333165	0.394925	0.357362	0.367111	0.345433	0.372306	0.41331	0.353975	0.380114	0.40369	0.378971	0.361355	0.3181	0.381622	0.388106	0.398799	0.368087	0.372498	0.344762	0.404778	0.337389	0.3874	0.363892	0.396471	0.392888	0.423102	0.364269	0.340378	0.391767	0.37857	0.352301	0.274276	0.365569	0.385135	0.385698	0.388932	0.202384	0.386325	0.368656	0.410857	0.268583	0.405362	0.36268	0.22827	0.409589	0.387285	0.391006
AL357874.1	0.880948	0.895311	0.856376	0.907875	0.86168	0.90448	0.841635	0.880162	0.889132	0.860492	0.919462	0.876351	0.903088	0.880327	0.700813	0.878336	0.920471	0.885339	0.899249	0.866196	0.599789	0.912461	0.872227	0.867799	0.887368	0.896262	0.901986	0.84684	0.88516	0.885934	0.894313	0.882575	0.875213	0.875799	0.882358	0.882575	0.896465	0.852873	0.924809	0.899392	0.859776	0.895793	0.883321	0.878063	0.884928	0.912988	0.880893	0.912461	0.877569
SNHG22	0.241171	0.203698	0.197833	0.222006	0.198763	0.228516	0.200719	0.204699	0.201929	0.214442	0.207672	0.205138	0.207023	0.216571	0.193715	0.235927	0.205888	0.193682	0.200025	0.206491	0.20972	0.20637	0.178419	0.199462	0.205921	0.21387	0.227431	0.252403	0.214795	0.19592	0.197331	0.204649	0.209653	0.200157	0.211942	0.192005	0.223145	0.205488	0.233058	0.202475	0.233058	0.199695	0.21211	0.202192	0.205971	0.169547	0.211875	0.212409	0.202359
ASB16-AS1	0.305072	0.258362	0.261471	0.264753	0.257882	0.282231	0.267491	0.25975	0.269876	0.280554	0.280883	0.271141	0.274362	0.262116	0.277602	0.288961	0.273416	0.260536	0.263134	0.271122	0.276269	0.251448	0.257846	0.24144	0.267843	0.268988	0.287782	0.261799	0.264995	0.265324	0.262008	0.269334	0.266251	0.237073	0.257355	0.25961	0.286589	0.281984	0.257936	0.277233	0.29323	0.252677	0.249897	0.266754	0.276688	0.318402	0.282597	0.294006	0.27
AC067956.1	0.836461	0.802415	0.761368	0.825308	0.792999	0.740473	0.791597	0.795911	0.810491	0.706588	0.824737	0.759537	0.776041	0.769765	0.583064	0.741868	0.827975	0.681047	0.761882	0.792735	0.780467	0.777548	0.711338	0.797699	0.792683	0.779018	0.805538	0.457856	0.812502	0.802994	0.823266	0.763006	0.775053	0.587291	0.729872	0.78222	0.753089	0.742866	0.827721	0.779527	0.832365	0.549888	0.790285	0.804865	0.813683	0.427674	0.845596	0.669466	0.789708
MIR762HG	0.0779246	0.0918641	0.0793054	0.103469	0.0869867	0.108504	0.0876067	0.0907779	0.0903322	0.0936811	0.088172	0.0948021	0.0917637	0.0979314	0.0957004	0.0954119	0.0958676	0.0896853	0.103938	0.0817194	0.10423	0.100596	0.0904098	0.0892399	0.0826312	0.0886791	0.0922961	0.0947053	0.088172	0.0992124	0.0941622	0.0901054	0.0891649	0.115032	0.0985152	0.095274	0.0877093	0.0892399	0.0915446	0.0945382	0.100481	0.102086	0.0898123	0.078695	0.0838835	0.107304	0.0910771	0.102455	0.0886529
AC126407.1	0.634077	0.60373	0.788985	0.70124	0.615016	0.790914	0.819268	0.791229	0.72521	0.686445	0.835152	0.763464	0.773738	0.825411	0.738671	0.779993	0.590809	0.738818	0.8151	0.709433	0.654712	0.831505	0.824126	0.822902	0.699871	0.608166	0.808399	0.824841	0.814995	0.801635	0.814365	0.628914	0.799797	0.729779	0.798834	0.757754	0.687929	0.86785	0.671571	0.701525	0.850921	0.758365	0.779274	0.68824	0.715263	0.666144	0.622816	0.763978	0.796848
AC004448.2	0.539375	0.513334	0.326614	0.585996	0.241942	0.299166	0.50946	0.445365	0.514402	0.623607	0.59931	0.469665	0.658765	0.4027	0.398071	0.371232	0.634158	0.506501	0.688153	0.586462	0.40017	0.569594	0.351113	0.601393	0.649296	0.385548	0.230909	0.414575	0.568382	0.433359	0.547881	0.480937	0.483409	0.336454	0.531225	0.626688	0.551547	0.551433	0.356618	0.472139	0.395186	0.581791	0.474176	0.474714	0.44108	0.407731	0.562384	0.585248	0.59008
AC007384.1	0.0344249	0.0529451	0.0521745	0.0431484	0.0392841	0.0423302	0.0496992	0.047845	0.0422387	0.0690878	0.0402713	0.0460694	0.0504619	0.0468982	0.0490748	0.0426783	0.0447563	0.0490141	0.0427306	0.0459198	0.0396021	0.0442109	0.0449113	0.0422387	0.0413945	0.0470073	0.0499588	0.0454972	0.0415595	0.0424335	0.0444271	0.0460327	0.045613	0.0392841	0.0445905	0.0529451	0.0415044	0.0460327	0.0420275	0.0516202	0.0350768	0.0461066	0.0373844	0.0410736	0.0483256	0.0405063	0.045267	0.0431942	0.0453434
LINC00457	0.587154	0.552363	0.563143	0.543144	0.514715	0.448145	0.533909	0.608778	0.64146	0.490883	0.598889	0.51886	0.487017	0.587682	0.540269	0.558511	0.590008	0.555511	0.589114	0.581471	0.640664	0.502098	0.484398	0.521996	0.597562	0.561934	0.575883	0.578976	0.559935	0.564994	0.574592	0.544279	0.597694	0.548908	0.603238	0.540968	0.58222	0.588784	0.379791	0.526284	0.657565	0.602812	0.470942	0.566727	0.583812	0.489372	0.576367	0.609103	0.604192
BOK-AS1	0.260518	0.226975	0.214468	0.280883	0.243148	0.233657	0.289697	0.255739	0.258702	0.281177	0.257673	0.275685	0.226892	0.2479	0.275897	0.198901	0.279818	0.271194	0.288401	0.263151	0.265659	0.240614	0.275548	0.224698	0.263518	0.245274	0.196862	0.20094	0.240906	0.274208	0.254394	0.294902	0.232267	0.249914	0.234087	0.247324	0.223238	0.231616	0.222169	0.296146	0.187062	0.25312	0.237469	0.244578	0.276092	0.184158	0.273275	0.249652	0.260759
AL645608.1	0.44701	0.412661	0.41421	0.397485	0.401429	0.422219	0.392167	0.405781	0.407249	0.38309	0.384042	0.413996	0.379449	0.41515	0.361242	0.44416	0.434151	0.369606	0.400151	0.403707	0.416	0.388029	0.435177	0.397047	0.403045	0.422398	0.455915	0.371929	0.414979	0.415692	0.385135	0.402166	0.407787	0.370511	0.408933	0.397161	0.430807	0.411011	0.397294	0.410954	0.417857	0.393841	0.383014	0.367342	0.419442	0.435897	0.445634	0.417106	0.386833
NPHP3-AS1	0.0720231	0.0983754	0.0674322	0.0942536	0.0975148	0.0986982	0.0996102	0.0978407	0.0981868	0.100891	0.10087	0.0946334	0.106342	0.098767	0.0966008	0.093	0.0862687	0.0928557	0.0979546	0.0937771	0.0952263	0.0917161	0.0923704	0.0936059	0.089439	0.10414	0.11821	0.0967926	0.084299	0.0985638	0.0950585	0.0928094	0.105009	0.092103	0.089365	0.10563	0.097237	0.0920534	0.087455	0.0967926	0.101303	0.0933857	0.0904832	0.0974463	0.105142	0.0881957	0.0899603	0.0970014	0.0987918
LINC00311	0.718797	0.53621	0.659147	0.713827	0.616279	0.512386	0.639172	0.662706	0.513542	0.647525	0.585511	0.641219	0.63961	0.668248	0.657046	0.616128	0.693136	0.576587	0.669509	0.626269	0.662268	0.604436	0.645742	0.604793	0.654549	0.588044	0.654967	0.648861	0.587588	0.652204	0.638851	0.596816	0.622782	0.596508	0.639337	0.586195	0.563658	0.662227	0.471147	0.638052	0.613126	0.565729	0.646954	0.674475	0.585085	0.440388	0.614875	0.592907	0.63459
SIAH2-AS1	0.125865	0.132257	0.138804	0.162435	0.106363	0.187078	0.114457	0.139877	0.0997245	0.127336	0.123026	0.123593	0.0881165	0.116882	0.118866	0.117155	0.120954	0.114558	0.177534	0.123674	0.138564	0.167724	0.100232	0.100891	0.128805	0.128151	0.164482	0.174301	0.115337	0.126829	0.14068	0.100937	0.10956	0.105836	0.126085	0.142285	0.118312	0.128113	0.148928	0.11868	0.1246	0.161304	0.115689	0.147247	0.104434	0.15496	0.145234	0.122925	0.107239
HLA-DQB1-AS1	0.27655	0.361204	0.389912	0.235457	0.393803	0.377586	0.366243	0.34398	0.158697	0.0116045	0.408228	0.359686	0.39541	0.175721	0.317328	0.424	0.214384	0.0121529	0.238021	0.399768	0.263552	0.248756	0.28504	0.00350224	0.123731	0.34558	0.38366	0.37998	0.00517317	0.390004	0.110781	0.350354	0.355712	0.342533	0.357438	0.34819	0.314555	0.432953	0.382387	0.0844319	0.0474194	0.343885	0.332517	0.369945	0.251676	0.290753	0.412279	0.348472	0.235255
AL162586.1	0.392244	0.345358	0.398875	0.393518	0.237798	0.40179	0.332152	0.327946	0.364855	0.37064	0.39232	0.364454	0.394317	0.351389	0.302126	0.302881	0.37311	0.316896	0.402057	0.322849	0.413027	0.366431	0.335499	0.315922	0.335389	0.375428	0.458052	0.372099	0.271984	0.339691	0.351407	0.299885	0.278942	0.329239	0.348787	0.308849	0.360773	0.414191	0.364191	0.319502	0.317739	0.357776	0.364041	0.361546	0.283978	0.41331	0.316948	0.377473	0.295779
CH17-340M24.3	0.0907779	0.102953	0.100045	0.360998	0.0835172	0.412718	0.39634	0.381041	0.097377	0.0966475	0.0890882	0.41592	0.107376	0.353657	0.0986741	0.0928337	0.349283	0.388573	0.359461	0.0833111	0.0756263	0.329711	0.384509	0.0908795	0.393042	0.0947053	0.106342	0.269842	0.0927365	0.394906	0.397638	0.0946102	0.423394	0.34796	0.367149	0.334574	0.0801278	0.337998	0.088272	0.125531	0.0769356	0.299306	0.103671	0.0965544	0.396434	0.225251	0.0921263	0.101281	0.393841
CTD-2270F17.1	0.22636	0.340736	0.238869	0.36847	0.378853	0.196239	0.255043	0.315392	0.313588	0.31138	0.248997	0.313945	0.288223	0.229385	0.274468	0.216614	0.416912	0.282754	0.417237	0.307056	0.242472	0.322866	0.29658	0.393916	0.263534	0.280485	0.278339	0.241025	0.345229	0.278306	0.320805	0.2779	0.329167	0.258327	0.265974	0.285693	0.261248	0.421176	0.162811	0.307676	0.379829	0.271455	0.28497	0.420103	0.308509	0.139968	0.246734	0.267703	0.361787
TSPEAR-AS1	0.730218	0.625322	0.638493	0.684806	0.632052	0.567861	0.656582	0.63988	0.600172	0.651585	0.716697	0.655886	0.678093	0.653975	0.651423	0.604793	0.687069	0.655506	0.664062	0.621448	0.655008	0.614117	0.695811	0.607733	0.660844	0.568873	0.609139	0.668551	0.638974	0.668293	0.642275	0.616722	0.607954	0.63097	0.652204	0.619729	0.680685	0.654796	0.640777	0.679167	0.626307	0.61524	0.61818	0.645858	0.678943	0.650806	0.547994	0.66334	0.65513
AC104532.2	0.304083	0.274049	0.271543	0.303825	0.265728	0.321359	0.289963	0.274712	0.31138	0.281984	0.302376	0.295885	0.300981	0.295569	0.301208	0.282052	0.291767	0.295393	0.278621	0.297883	0.28293	0.268122	0.282615	0.251658	0.276373	0.300113	0.279643	0.246577	0.290857	0.299112	0.283311	0.303114	0.279293	0.272653	0.275809	0.27445	0.281347	0.267998	0.254676	0.317739	0.27459	0.260343	0.270653	0.283141	0.311051	0.333406	0.31869	0.293551	0.303131
HPN-AS1	0.737022	0.662706	0.687023	0.7111	0.642839	0.675298	0.675651	0.637824	0.625891	0.669335	0.698943	0.672978	0.674646	0.665765	0.68205	0.699465	0.7111	0.68734	0.649254	0.663472	0.711625	0.636685	0.649254	0.607661	0.68905	0.70569	0.724685	0.674732	0.6692	0.678584	0.674646	0.63833	0.696769	0.657856	0.654837	0.674432	0.673241	0.670654	0.713679	0.718082	0.679736	0.701761	0.665507	0.659699	0.713918	0.551927	0.729378	0.678005	0.63626
EAF1-AS1	0.701335	0.705412	0.756842	0.710228	0.735785	0.748337	0.718658	0.679875	0.648255	0.6415	0.744427	0.710134	0.643802	0.666973	0.794093	0.784201	0.749656	0.609491	0.741868	0.60161	0.767911	0.704934	0.656965	0.604757	0.654882	0.657565	0.722601	0.737923	0.715215	0.559197	0.650192	0.66816	0.729826	0.725558	0.675651	0.757099	0.780152	0.734254	0.802828	0.762541	0.706206	0.759588	0.69517	0.585544	0.578235	0.779845	0.600483	0.691489	0.60373
AC090587.2	0.833342	0.815817	0.87096	0.759736	0.459871	0.906607	0.864218	0.767857	0.857999	0.783162	0.577971	0.761519	0.846244	0.874666	0.796796	0.567215	0.749759	0.877569	0.601572	0.739706	0.834343	0.844861	0.870756	0.785923	0.770887	0.757959	0.693634	0.835409	0.667061	0.82711	0.683373	0.86188	0.680772	0.900672	0.80466	0.778969	0.864779	0.386872	0.908055	0.89586	0.538176	0.887838	0.826226	0.833938	0.777389	0.920181	0.790125	0.721098	0.797904
NEBL-AS1	0.110067	0.096417	0.115976	0.127873	0.12669	0.326143	0.154944	0.145503	0.119722	0.144621	0.114887	0.0994935	0.109389	0.132954	0.124521	0.0953422	0.136155	0.128884	0.11872	0.112328	0.180195	0.132486	0.135	0.116307	0.126551	0.142629	0.0972144	0.181939	0.118497	0.128585	0.129259	0.149455	0.0953662	0.103579	0.121155	0.121117	0.10311	0.101215	0.113162	0.237073	0.107526	0.133632	0.0995406	0.103627	0.115439	0.119358	0.121276	0.113814	0.130558
AC026803.1	0.648772	0.592267	0.365828	0.657483	0.463998	0.520373	0.721488	0.612981	0.577124	0.746692	0.59492	0.681188	0.708771	0.65015	0.781759	0.565056	0.696634	0.523972	0.524237	0.559647	0.47053	0.470255	0.592669	0.467726	0.621908	0.619729	0.648534	0.534157	0.632922	0.767342	0.695217	0.710905	0.482336	0.772191	0.644366	0.555865	0.584501	0.607411	0.816627	0.619182	0.473975	0.816828	0.664951	0.577124	0.685088	0.695855	0.597128	0.512179	0.537168
CASC2	0.300857	0.307552	0.311807	0.321142	0.327393	0.283106	0.303454	0.315461	0.323511	0.310766	0.323801	0.317252	0.257496	0.318225	0.29374	0.293303	0.330616	0.308598	0.306511	0.346402	0.326488	0.298868	0.288997	0.292182	0.274049	0.307552	0.328002	0.2969	0.313393	0.317666	0.325831	0.316048	0.321324	0.283244	0.301398	0.313835	0.327591	0.347902	0.296023	0.304472	0.346253	0.24842	0.267425	0.328203	0.352691	0.281859	0.289786	0.346176	0.348619
FARSA-AS1	0.578103	0.496355	0.514428	0.534841	0.486003	0.552658	0.508709	0.505141	0.536863	0.511847	0.512575	0.467502	0.527181	0.517601	0.48329	0.513176	0.505986	0.502656	0.479296	0.488007	0.521322	0.451307	0.494886	0.461867	0.503291	0.520213	0.530537	0.490154	0.496331	0.467979	0.47793	0.479078	0.512753	0.47741	0.498918	0.511464	0.600518	0.487906	0.523539	0.524132	0.54365	0.522634	0.44547	0.475634	0.480311	0.56163	0.45703	0.556671	0.495683
AC091053.2	0.479699	0.433659	0.388666	0.496706	0.37381	0.446655	0.490541	0.491299	0.415634	0.50727	0.446866	0.526037	0.353048	0.439285	0.515059	0.447156	0.475912	0.485812	0.438301	0.475498	0.437857	0.478401	0.403462	0.400933	0.488319	0.431986	0.432913	0.549657	0.467839	0.507166	0.491347	0.439919	0.39074	0.37064	0.484374	0.461491	0.489566	0.42791	0.36847	0.398932	0.43112	0.606089	0.432993	0.43368	0.517942	0.401887	0.534074	0.474873	0.502098
OGFRP1	0.229849	0.210271	0.218727	0.209997	0.180179	0.210505	0.2143	0.202533	0.194968	0.197258	0.207197	0.222457	0.183849	0.21308	0.218459	0.219663	0.212086	0.20983	0.204077	0.220837	0.190685	0.206846	0.190994	0.190978	0.192588	0.212625	0.219646	0.203341	0.200281	0.233449	0.207663	0.202978	0.1991	0.190653	0.177134	0.209678	0.18785	0.226519	0.199338	0.199538	0.148683	0.18729	0.196286	0.214603	0.198292	0.232729	0.210523	0.217871	0.200448
CASC11	0.203079	0.198089	0.190391	0.191292	0.188476	0.205349	0.204127	0.192175	0.183785	0.206998	0.205349	0.197094	0.211513	0.172206	0.241095	0.215163	0.189623	0.192671	0.190846	0.207181	0.195531	0.180714	0.177069	0.170822	0.205795	0.204044	0.226328	0.193656	0.192688	0.197143	0.187356	0.18785	0.202583	0.180714	0.186965	0.186747	0.224965	0.214433	0.186222	0.210909	0.215902	0.181108	0.185581	0.203506	0.197991	0.226876	0.193606	0.208103	0.207733
KANSL1-AS1	0.0699426	0.0696559	0.0712787	0.0620052	0.0745514	0.0681446	0.073456	0.0619588	0.069866	0.0950585	0.0641278	0.0622339	0.0709648	0.0983514	0.0678905	0.0686458	0.0690615	0.0711206	0.0655616	0.0692399	0.0787735	0.0651946	0.0680184	0.0669026	0.0660319	0.0627137	0.0651473	0.0666068	0.0764501	0.0617197	0.0682732	0.0666329	0.0719963	0.0672781	0.0681197	0.0663044	0.0762404	0.0826077	0.0721037	0.058241	0.0761878	0.0611938	0.069396	0.075228	0.0647788	0.0864253	0.073402	0.0855846	0.0705982
AC098617.1	0.535593	0.476853	0.48236	0.519227	0.455958	0.50063	0.491027	0.48198	0.521883	0.495161	0.490786	0.486503	0.491423	0.469961	0.50796	0.499038	0.503163	0.542864	0.471263	0.495405	0.509564	0.477906	0.485614	0.423668	0.487331	0.51836	0.496904	0.451543	0.481105	0.511847	0.477456	0.48854	0.47925	0.451284	0.488319	0.458398	0.455002	0.48348	0.51164	0.466718	0.474919	0.480937	0.450619	0.477551	0.503393	0.475218	0.592635	0.46923	0.488912
AC073130.1	0.630622	0.543344	0.540881	0.518386	0.525711	0.579579	0.529252	0.509801	0.586987	0.53241	0.551404	0.532299	0.561093	0.569691	0.539207	0.571576	0.519285	0.548649	0.537889	0.518308	0.544307	0.523459	0.541455	0.503616	0.512047	0.551868	0.530864	0.556522	0.541225	0.537557	0.52936	0.527511	0.580796	0.545497	0.537942	0.558719	0.53241	0.421928	0.594713	0.579548	0.507782	0.568693	0.526311	0.508683	0.552331	0.601984	0.568135	0.560175	0.54805
LINC00244	0.591998	0.487501	0.516931	0.578103	0.700151	0.359908	0.539234	0.57706	0.448354	0.476103	0.631555	0.617508	0.645422	0.588559	0.498364	0.722898	0.653893	0.558451	0.631744	0.588215	0.669773	0.664444	0.531389	0.653563	0.574971	0.519521	0.636417	0.724249	0.686088	0.56103	0.549076	0.473536	0.56731	0.635589	0.572415	0.556642	0.739252	0.727905	0.326633	0.649546	0.697359	0.672627	0.708486	0.609064	0.595151	0.4288	0.689318	0.673024	0.592503
PSORS1C3	0.471633	0.442957	0.491934	0.450641	0.487017	0.353509	0.417088	0.415556	0.420161	0.454491	0.449486	0.412051	0.442172	0.41623	0.407014	0.541597	0.468229	0.443993	0.451028	0.451028	0.394566	0.445262	0.430054	0.434726	0.428206	0.442998	0.446805	0.487187	0.446655	0.471796	0.455566	0.424215	0.441986	0.405631	0.453719	0.455308	0.430353	0.496632	0.497179	0.470683	0.41623	0.503866	0.459893	0.450052	0.439838	0.423668	0.478216	0.453351	0.446389
AC005540.1	0.0461453	0.0480068	0.0472198	0.0504902	0.0512753	0.05109	0.0536465	0.0467545	0.05109	0.0469709	0.0508204	0.0485452	0.0517792	0.0551149	0.0536221	0.0540385	0.0499588	0.056636	0.0528463	0.0453061	0.0477161	0.0496992	0.0516746	0.0470073	0.0506253	0.0451065	0.0600539	0.0473177	0.0483878	0.0482955	0.048198	0.0482617	0.0474194	0.0489846	0.045613	0.0506253	0.0549432	0.0494031	0.0431484	0.0536725	0.0525917	0.0431033	0.0472198	0.0527727	0.0419756	0.0470772	0.0480381	0.0500752	0.0517792
MIR22HG	0.136394	0.122327	0.126249	0.145002	0.123286	0.145468	0.157566	0.139195	0.146763	0.138564	0.137689	0.176495	0.148381	0.152036	0.17044	0.107788	0.141632	0.134237	0.135905	0.125025	0.131609	0.139288	0.150532	0.125326	0.128607	0.119438	0.110575	0.121175	0.134869	0.130911	0.139637	0.161236	0.113392	0.136135	0.126105	0.12573	0.119458	0.115212	0.129795	0.139566	0.108785	0.171508	0.135567	0.138895	0.126771	0.116925	0.13157	0.141059	0.13971
LINC01134	0.312619	0.389688	0.392833	0.307837	0.420626	0.331963	0.368429	0.361017	0.386626	0.422713	0.422537	0.386457	0.345358	0.404626	0.405839	0.443891	0.323401	0.370134	0.411976	0.41546	0.374974	0.403236	0.363571	0.374957	0.384836	0.401558	0.391328	0.361827	0.382157	0.401296	0.403158	0.381812	0.413821	0.372518	0.353344	0.379659	0.421274	0.396044	0.314358	0.389781	0.417508	0.33178	0.357662	0.373885	0.350776	0.350776	0.426684	0.368143	0.408248
ZFX-AS1	0.0901796	0.0948719	0.0897873	0.084274	0.107679	0.0914709	0.0867861	0.0762145	0.0777406	0.0850358	0.0815837	0.0860393	0.0885521	0.0916898	0.097377	0.103736	0.0870944	0.105607	0.0738255	0.0978635	0.103469	0.0942774	0.0807627	0.0953183	0.0701049	0.0940438	0.113643	0.0869603	0.0991891	0.0876836	0.0813147	0.10742	0.0845099	0.0735309	0.0939966	0.0899603	0.0867623	0.0923209	0.110719	0.0952969	0.0989572	0.0970014	0.101031	0.101932	0.0750398	0.107482	0.093463	0.0849595	0.0823151
DHRS4-AS1	0.194525	0.235646	0.212487	0.217444	0.20944	0.176363	0.221563	0.188442	0.205349	0.22508	0.19839	0.193741	0.236279	0.188243	0.202019	0.270392	0.236774	0.197242	0.190263	0.225981	0.213778	0.189575	0.193656	0.18775	0.191803	0.199984	0.198453	0.178974	0.226017	0.200956	0.234979	0.205547	0.20406	0.212101	0.20119	0.194081	0.210776	0.193035	0.185192	0.208898	0.205696	0.229022	0.204824	0.204509	0.207883	0.185323	0.194475	0.234173	0.199354
AL158839.1	0.623829	0.857949	0.75098	0.759838	0.829323	0.415169	0.715169	0.746841	0.680772	0.75674	0.716549	0.793937	0.63316	0.745076	0.806375	0.744526	0.771933	0.825772	0.856676	0.84033	0.732773	0.823318	0.706158	0.773475	0.753591	0.791017	0.635825	0.857451	0.807569	0.765273	0.844113	0.71899	0.815817	0.836461	0.795116	0.769506	0.610794	0.854875	0.846643	0.646794	0.514143	0.760496	0.801376	0.772446	0.701191	0.441927	0.824025	0.717742	0.804091
PARD6G-AS1	0.57706	0.387877	0.428563	0.505522	0.365134	0.578652	0.42361	0.425688	0.382541	0.464562	0.474412	0.478239	0.398126	0.461736	0.42281	0.530398	0.388743	0.431907	0.455459	0.444735	0.530537	0.472463	0.334171	0.456297	0.427654	0.544649	0.419597	0.434644	0.404514	0.444865	0.436852	0.375239	0.448248	0.421293	0.428661	0.462241	0.541051	0.54536	0.499725	0.496004	0.454534	0.384798	0.472211	0.43814	0.483432	0.535037	0.491174	0.4576	0.458992
RAPGEF4-AS1	0.244509	0.273626	0.26392	0.266458	0.229229	0.216986	0.212034	0.245914	0.265117	0.222169	0.243064	0.216631	0.19791	0.245742	0.278536	0.238642	0.251153	0.238623	0.220918	0.245845	0.237123	0.245071	0.249015	0.303718	0.219495	0.225776	0.209593	0.38782	0.21393	0.269859	0.225368	0.243965	0.193839	0.29864	0.274989	0.238834	0.229419	0.203175	0.315375	0.229763	0.211314	0.287288	0.27267	0.263291	0.211647	0.199556	0.282069	0.204526	0.223573
MIR4500HG	0.0778728	0.0673812	0.0820319	0.0729397	0.0827087	0.0753586	0.107833	0.0894148	0.083674	0.0743398	0.0979098	0.0747974	0.0959154	0.0910771	0.0809971	0.0711206	0.0997942	0.0794075	0.219901	0.0866569	0.100115	0.093096	0.123105	0.0963421	0.0932659	0.106453	0.083256	0.0850103	0.0924931	0.0695011	0.0794886	0.100778	0.0704709	0.0817962	0.0742041	0.0900074	0.326977	0.07426	0.0888612	0.159241	0.114766	0.0746608	0.0864499	0.0815837	0.0748486	0.0867104	0.0828136	0.0748486	0.0880185
TNKS2-AS1	0.0683534	0.0771224	0.0783191	0.0753863	0.0802378	0.0594686	0.0685348	0.0686168	0.0588849	0.0591624	0.0543308	0.0751219	0.065513	0.0635243	0.0455357	0.0526431	0.0745257	0.0566593	0.0711997	0.0755727	0.0828649	0.0790368	0.0697865	0.0657846	0.0724267	0.0769356	0.0794886	0.0891117	0.0652716	0.0684018	0.069915	0.0733751	0.0640309	0.0686168	0.0750937	0.0746884	0.0739889	0.0659328	0.07332	0.077553	0.0614305	0.0749849	0.0625429	0.0673556	0.0752542	0.075012	0.0899844	0.0751757	0.0840685
LINC00706	0.429849	0.403141	0.355105	0.492599	0.285941	0.228576	0.507985	0.400802	0.460614	0.532629	0.34702	0.522104	0.35845	0.369509	0.400264	0.274883	0.387039	0.51968	0.296954	0.564143	0.283978	0.277305	0.419657	0.34994	0.49486	0.44885	0.210572	0.366185	0.459784	0.560876	0.526693	0.527425	0.357287	0.3743	0.446613	0.389726	0.435817	0.34502	0.312831	0.560601	0.284429	0.31952	0.339838	0.372193	0.533185	0.344781	0.518648	0.451543	0.424452
LINC00092	0.427354	0.349283	0.375276	0.380285	0.373996	0.406658	0.375048	0.359405	0.37998	0.363645	0.396044	0.361204	0.442374	0.378038	0.375352	0.398912	0.382292	0.446196	0.336526	0.340505	0.419538	0.362568	0.38861	0.385173	0.382348	0.376557	0.406771	0.37269	0.382804	0.354125	0.339506	0.360245	0.354995	0.395762	0.353141	0.362987	0.392359	0.380322	0.659785	0.446153	0.391195	0.367913	0.391043	0.386286	0.326235	0.420958	0.345897	0.356545	0.359163
IGBP1-AS1	0.802725	0.771882	0.791597	0.564415	0.684898	0.468181	0.611448	0.529499	0.866711	0.772899	0.685816	0.608203	0.769817	0.602637	0.784569	0.740163	0.677961	0.665464	0.573086	0.789295	0.777181	0.652903	0.646019	0.745974	0.579927	0.778549	0.640934	0.70124	0.688108	0.613422	0.564023	0.82598	0.561417	0.605137	0.597327	0.652042	0.856327	0.494583	0.829012	0.795598	0.821916	0.512098	0.730362	0.703028	0.707962	0.770528	0.794248	0.830734	0.603238
AC005901.1	0.676132	0.637082	0.740721	0.66969	0.424783	0.615275	0.571045	0.66969	0.731924	0.540602	0.555656	0.600412	0.700813	0.69116	0.591214	0.398819	0.75042	0.666015	0.72478	0.62221	0.66127	0.654673	0.636685	0.537721	0.68269	0.792059	0.579455	0.579164	0.484883	0.53666	0.640347	0.63001	0.676938	0.808045	0.555982	0.595422	0.734498	0.645336	0.472741	0.432993	0.684056	0.593724	0.547791	0.484161	0.696769	0.753786	0.533048	0.644769	0.698898
LINC01450	0.395261	0.54462	0.595052	0.693136	0.631819	0.51378	0.643077	0.635287	0.597594	0.57907	0.695035	0.525925	0.486529	0.67214	0.370343	0.329525	0.713969	0.588883	0.531306	0.548937	0.549597	0.703846	0.486054	0.640739	0.53518	0.558063	0.691112	0.343678	0.621371	0.652858	0.668681	0.553045	0.628687	0.367741	0.510637	0.732468	0.428582	0.439635	0.300892	0.477623	0.348619	0.353675	0.671654	0.569313	0.677026	0.836015	0.506138	0.583191	0.485981
HCG20	0.381794	0.252251	0.212284	0.274972	0.384778	0.215634	0.275565	0.268283	0.277655	0.321068	0.436568	0.23508	0.295849	0.244936	0.233759	0.551955	0.333572	0.243948	0.334208	0.328329	0.267651	0.386853	0.233881	0.409842	0.342047	0.275809	0.241386	0.186287	0.408036	0.188165	0.291785	0.309062	0.289472	0.228627	0.23443	0.293177	0.323693	0.31527	0.17269	0.337886	0.295147	0.282036	0.33824	0.331943	0.246996	0.254153	0.283625	0.339691	0.312058
RBM26-AS1	0.0462577	0.0500439	0.0465465	0.0502136	0.0517542	0.0526969	0.045267	0.0470772	0.0525663	0.0445905	0.0434752	0.0472198	0.0460694	0.0562344	0.0550174	0.0491358	0.0452276	0.0484498	0.0467545	0.0438249	0.0470772	0.0492262	0.0486759	0.0453434	0.0474194	0.049788	0.0464731	0.0469709	0.0447955	0.0473508	0.0460327	0.0480381	0.0474853	0.0439982	0.0523323	0.0495497	0.0480068	0.0501862	0.0452276	0.0418747	0.0553051	0.0453061	0.0483878	0.0418747	0.0441687	0.0493461	0.0498443	0.0466842	0.0464377
LINC00167	0.0676577	0.0719434	0.0676577	0.068328	0.0723976	0.0685627	0.0713819	0.0648273	0.0686458	0.0676853	0.0612669	0.0672533	0.0641513	0.0740424	0.0707034	0.0692919	0.064653	0.0694239	0.0710154	0.068328	0.0721037	0.068248	0.061336	0.0698123	0.0680458	0.0679917	0.0840938	0.0693698	0.0693177	0.0722929	0.0641751	0.07197	0.0672285	0.0643974	0.0647028	0.0666068	0.0775268	0.0761352	0.0622339	0.0682732	0.0799912	0.062099	0.0675594	0.0728309	0.0558763	0.0680948	0.0699699	0.069527	0.0710154
AJ011932.1	0.158767	0.125531	0.157407	0.128367	0.189922	0.138656	0.139766	0.118455	0.119458	0.123693	0.173969	0.113602	0.106056	0.168231	0.124419	0.114947	0.163785	0.113264	0.127496	0.123125	0.15339	0.143866	0.122966	0.253927	0.12928	0.133708	0.11765	0.407286	0.134659	0.108394	0.126309	0.176938	0.115337	0.234735	0.11798	0.142699	0.190829	0.110301	0.132935	0.145468	0.158267	0.341512	0.316771	0.154154	0.119742	0.167439	0.11903	0.124037	0.115212
C1QTNF1-AS1	0.108676	0.14773	0.166079	0.166802	0.125691	0.132448	0.129974	0.121216	0.130538	0.12928	0.143021	0.127357	0.11511	0.139046	0.202384	0.0905814	0.133108	0.132162	0.149545	0.140286	0.219681	0.155979	0.134585	0.237142	0.125046	0.15915	0.12343	0.278976	0.125612	0.130381	0.126609	0.158141	0.127813	0.387154	0.281772	0.149438	0.103604	0.14261	0.450877	0.154748	0.0885521	0.289365	0.323712	0.125865	0.135643	0.0884023	0.117466	0.136377	0.133727
LINC01397	0.332796	0.354258	0.363285	0.328455	0.292863	0.230843	0.232454	0.274049	0.305337	0.265101	0.359201	0.271175	0.318888	0.317215	0.280257	0.408056	0.32775	0.350701	0.442151	0.244142	0.296304	0.371609	0.197606	0.398222	0.288838	0.261747	0.393577	0.372268	0.264719	0.216832	0.283713	0.262293	0.293656	0.327049	0.375124	0.24884	0.35273	0.306599	0.520079	0.317215	0.279888	0.326254	0.372136	0.332832	0.353804	0.325776	0.260363	0.246436	0.304843
SNHG3	0.124057	0.0978635	0.131877	0.116451	0.0925715	0.103649	0.100303	0.100778	0.084299	0.123205	0.0974463	0.102043	0.0955094	0.0773657	0.0949663	0.0974696	0.107131	0.0969311	0.107462	0.107328	0.0985857	0.0827614	0.0904832	0.0804752	0.0960113	0.095274	0.112811	0.118352	0.111608	0.105945	0.11643	0.101075	0.100139	0.108482	0.108161	0.105231	0.106895	0.0959649	0.0839098	0.0958437	0.128884	0.108287	0.0947053	0.0966008	0.0939477	0.100045	0.100913	0.117466	0.108394
ZNF350-AS1	0.554415	0.414132	0.599896	0.390291	0.533102	0.537502	0.458074	0.429431	0.489128	0.364648	0.462884	0.429508	0.441473	0.482098	0.544876	0.487525	0.489177	0.462729	0.500023	0.407901	0.422498	0.489877	0.34246	0.463935	0.452878	0.424686	0.541312	0.256195	0.433966	0.376421	0.410184	0.43411	0.445386	0.440692	0.399882	0.519041	0.491174	0.424862	0.628375	0.551753	0.500582	0.242148	0.369153	0.351721	0.507628	0.664737	0.46463	0.449171	0.411203
LINC00265	0.187587	0.220686	0.211784	0.192621	0.207147	0.192107	0.196961	0.191357	0.191753	0.210456	0.21973	0.205196	0.243656	0.1879	0.2024	0.187142	0.200099	0.220886	0.217394	0.222015	0.20834	0.198292	0.198554	0.192671	0.212829	0.217411	0.228405	0.200775	0.195681	0.216598	0.21039	0.192854	0.215484	0.201889	0.20235	0.199556	0.183899	0.222539	0.165825	0.193889	0.228884	0.209457	0.210893	0.205795	0.205811	0.246052	0.20523	0.195432	0.205432
PIK3CD-AS1	0.567554	0.425076	0.495979	0.468274	0.476782	0.427076	0.347486	0.396007	0.309549	0.3829	0.478239	0.373885	0.331369	0.427096	0.433077	0.580701	0.476007	0.302304	0.471679	0.355292	0.435897	0.455219	0.305815	0.424569	0.36839	0.376517	0.487211	0.538423	0.381812	0.340698	0.418356	0.269894	0.424588	0.327393	0.394049	0.39826	0.461802	0.459562	0.441777	0.314323	0.543736	0.442193	0.477037	0.500835	0.241283	0.493494	0.28326	0.367418	0.419519
KIZ-AS1	0.885456	0.843628	0.863346	0.858307	0.781091	0.861779	0.787378	0.867329	0.846695	0.850127	0.861521	0.853971	0.853971	0.905578	0.856885	0.834043	0.870004	0.832619	0.807994	0.882358	0.865166	0.843578	0.854622	0.780886	0.898225	0.870429	0.841935	0.812552	0.844567	0.843526	0.882923	0.851276	0.845998	0.812907	0.863346	0.867279	0.857755	0.769457	0.819528	0.794044	0.837291	0.85277	0.773631	0.832112	0.858049	0.84958	0.850075	0.872818	0.835713
AC013472.3	0.63005	0.531443	0.583875	0.588355	0.564965	0.598432	0.524051	0.562957	0.543511	0.541342	0.583	0.547936	0.550234	0.564323	0.547095	0.614983	0.59773	0.551723	0.565024	0.566788	0.572771	0.5359	0.509093	0.522263	0.568754	0.598182	0.629649	0.560544	0.57086	0.522156	0.528519	0.511179	0.5639	0.537916	0.550321	0.539121	0.607555	0.567584	0.537832	0.615981	0.572415	0.520771	0.518123	0.514118	0.593451	0.625778	0.626608	0.603838	0.548361
ARHGAP5-AS1	0.115275	0.11548	0.121669	0.12669	0.116389	0.0879935	0.138638	0.128904	0.13925	0.160259	0.134716	0.138971	0.146195	0.125246	0.0954119	0.123791	0.118126	0.14399	0.106804	0.12349	0.133318	0.128683	0.112221	0.0982558	0.115459	0.137689	0.119152	0.142771	0.131399	0.123449	0.118412	0.14055	0.115439	0.109646	0.112138	0.124541	0.116142	0.111054	0.106782	0.13157	0.131457	0.115439	0.112032	0.121117	0.148153	0.108785	0.15261	0.131987	0.114639
LINC00528	0.61683	0.542547	0.568565	0.579037	0.480564	0.470827	0.535122	0.567339	0.553626	0.558186	0.542838	0.545992	0.540074	0.530317	0.560573	0.439266	0.578779	0.536863	0.538147	0.526966	0.583781	0.51627	0.54425	0.492282	0.544963	0.583064	0.403634	0.540129	0.478239	0.526883	0.536353	0.54272	0.545641	0.526202	0.543033	0.502477	0.441452	0.471865	0.292319	0.56706	0.406751	0.465034	0.532127	0.518936	0.55531	0.582185	0.579487	0.508937	0.528355
EMX2OS	0.274208	0.310129	0.460789	0.219256	0.352841	0.395466	0.242924	0.323872	0.288047	0.195217	0.278357	0.263343	0.194245	0.313695	0.333072	0.316479	0.394088	0.250384	0.36177	0.194508	0.343343	0.37592	0.354956	0.378971	0.271053	0.212435	0.36921	0.414056	0.260918	0.247134	0.263885	0.237435	0.300236	0.301345	0.317992	0.351871	0.306582	0.278412	0.436852	0.243114	0.410032	0.423981	0.433157	0.382253	0.198024	0.479488	0.197192	0.219831	0.248124
FGF14-AS2	0.245498	0.206669	0.204161	0.219901	0.218176	0.388647	0.324397	0.214165	0.230465	0.224155	0.225538	0.213064	0.224598	0.213557	0.250277	0.236624	0.197208	0.427215	0.423082	0.250871	0.34083	0.209424	0.423944	0.223539	0.219395	0.201223	0.190604	0.491645	0.218038	0.204345	0.225133	0.213435	0.230415	0.401144	0.387305	0.211044	0.227956	0.236844	0.432713	0.23038	0.245053	0.357868	0.213453	0.216444	0.250312	0.656092	0.196223	0.197192	0.228954
IFT74-AS1	0.0704434	0.0771501	0.0723717	0.0886292	0.0801814	0.0831244	0.0692919	0.0857862	0.0810758	0.0654888	0.0696039	0.0829969	0.0671091	0.0798353	0.0948021	0.0802659	0.0766668	0.275423	0.0798353	0.069214	0.0745514	0.0701568	0.0899359	0.0798631	0.0773143	0.0839098	0.0840159	0.0754411	0.0731024	0.0711206	0.0703631	0.0801558	0.0656614	0.0746608	0.0765834	0.0645342	0.0787205	0.0762404	0.13099	0.0710402	0.0747157	0.0818202	0.0769616	0.0859406	0.290405	0.0844833	0.0661546	0.0666068	0.0656871
THSD4-AS1	0.290034	0.329093	0.229814	0.314252	0.37347	0.112413	0.255404	0.254606	0.270669	0.362927	0.316213	0.262941	0.160311	0.23719	0.286831	0.289926	0.316285	0.246454	0.306133	0.346045	0.345433	0.319013	0.229317	0.298393	0.252304	0.255299	0.390385	0.275719	0.343828	0.344057	0.324759	0.190653	0.334737	0.209946	0.305017	0.287782	0.22041	0.413369	0.254814	0.235047	0.415283	0.136925	0.306404	0.342274	0.287411	0.236057	0.378341	0.329061	0.295814
ATP11AUN	0.462977	0.427772	0.418049	0.441267	0.41745	0.375939	0.423881	0.424353	0.385001	0.432348	0.454428	0.421757	0.434131	0.414882	0.416971	0.453007	0.451817	0.417567	0.420762	0.428506	0.436568	0.410605	0.396359	0.386077	0.42316	0.437414	0.426212	0.429155	0.422967	0.42281	0.426941	0.403634	0.435257	0.395	0.425097	0.415095	0.428264	0.427037	0.415113	0.436182	0.397181	0.421509	0.374843	0.436202	0.436367	0.475055	0.409512	0.435777	0.431551
MCF2L-AS1	0.231904	0.219866	0.226772	0.24741	0.221529	0.219117	0.218443	0.221831	0.214468	0.249845	0.243672	0.228797	0.21015	0.226772	0.217819	0.244969	0.234874	0.229229	0.217037	0.239352	0.232267	0.232488	0.213301	0.230364	0.225948	0.235492	0.222441	0.217191	0.247343	0.231955	0.234053	0.217686	0.208575	0.197723	0.222153	0.226449	0.247257	0.222032	0.271175	0.243672	0.215936	0.213097	0.230996	0.230279	0.219763	0.202019	0.241803	0.234122	0.228218
FAM215A	0.272687	0.255026	0.320483	0.301119	0.224848	0.170654	0.176331	0.275512	0.241386	0.225235	0.23871	0.238314	0.282196	0.247619	0.264316	0.22624	0.315548	0.199719	0.265324	0.213301	0.204591	0.337905	0.245914	0.270072	0.218427	0.210926	0.218295	0.303239	0.24524	0.234156	0.265956	0.189821	0.220969	0.278357	0.283625	0.243794	0.170988	0.221713	0.266387	0.196189	0.205029	0.256798	0.289259	0.277865	0.211331	0.174633	0.16403	0.224797	0.204027
AC096649.1	0.640544	0.539749	0.533213	0.59485	0.52069	0.606272	0.533495	0.544791	0.574253	0.533552	0.531715	0.535344	0.579737	0.536353	0.54948	0.536382	0.582118	0.533467	0.551174	0.521295	0.586921	0.512467	0.559647	0.498185	0.579425	0.591284	0.530123	0.492307	0.543936	0.547064	0.531306	0.5321	0.577495	0.541707	0.563084	0.523166	0.610606	0.524318	0.544592	0.493841	0.586857	0.543455	0.527425	0.51968	0.567735	0.599753	0.577527	0.615826	0.552658
LINC00271	0.132915	0.129319	0.118106	0.124561	0.12434	0.130854	0.126167	0.114907	0.137169	0.128565	0.129417	0.122884	0.134084	0.110929	0.11581	0.130458	0.126024	0.127792	0.12448	0.119257	0.119521	0.123632	0.119883	0.129319	0.121849	0.115459	0.146462	0.129974	0.127596	0.118251	0.128329	0.124279	0.12629	0.114496	0.120146	0.122264	0.108525	0.127851	0.111077	0.12187	0.0919117	0.120487	0.123326	0.131381	0.132065	0.151374	0.132662	0.123958	0.129914
LINC00612	0.198206	0.122347	0.184241	0.18344	0.140948	0.139472	0.169488	0.202384	0.190829	0.218969	0.176017	0.209017	0.123914	0.173853	0.161546	0.139654	0.160996	0.180994	0.160378	0.156784	0.20104	0.149918	0.173985	0.151023	0.199521	0.21821	0.100346	0.271401	0.138342	0.210605	0.143148	0.158868	0.17184	0.203894	0.129895	0.255562	0.155805	0.173735	0.107217	0.168385	0.120895	0.207064	0.159795	0.166835	0.177252	0.0944217	0.161616	0.230634	0.146302
FLJ42969	0.567339	0.574253	0.54193	0.582053	0.548706	0.548849	0.566788	0.541987	0.568723	0.555777	0.575978	0.560906	0.545332	0.543202	0.541111	0.553744	0.552745	0.58365	0.538651	0.562807	0.577527	0.527206	0.557683	0.528547	0.54193	0.584957	0.546334	0.55216	0.552217	0.569064	0.532799	0.571668	0.556728	0.585831	0.546475	0.556073	0.52127	0.560512	0.493716	0.62368	0.355428	0.476991	0.553361	0.550176	0.556435	0.540658	0.59586	0.542327	0.558691
AC007743.1	0.219763	0.226942	0.237157	0.246228	0.244902	0.241423	0.221306	0.216463	0.176331	0.242629	0.240579	0.225301	0.20263	0.21252	0.218427	0.230262	0.23871	0.206766	0.239266	0.211278	0.239943	0.224848	0.213114	0.252697	0.213912	0.196581	0.263325	0.258112	0.241679	0.209561	0.225744	0.210134	0.223692	0.199769	0.226449	0.225419	0.225301	0.244751	0.221121	0.230791	0.250331	0.241025	0.232983	0.250312	0.21303	0.274031	0.206684	0.223813	0.233518
AP000787.1	0.0768819	0.123712	0.0719434	0.0934365	0.0964851	0.0663044	0.115933	0.0814772	0.0732123	0.11711	0.0836219	0.0798353	0.0812616	0.0748753	0.0527471	0.0667314	0.0716237	0.378475	0.0519399	0.0808172	0.0952969	0.0745257	0.114435	0.0827347	0.143939	0.103627	0.0865528	0.119298	0.0570338	0.110023	0.102521	0.131399	0.065465	0.0822377	0.0620753	0.0667794	0.0741484	0.0796203	0.0685086	0.198124	0.0724267	0.0889371	0.0677367	0.0984456	0.136321	0.10062	0.0871488	0.0711734	0.0587972
AC106786.1	0.161049	0.178132	0.186881	0.126867	0.160684	0.171606	0.105274	0.143238	0.128844	0.120368	0.119984	0.118619	0.146356	0.164449	0.236503	0.113142	0.174417	0.134199	0.137374	0.117774	0.202252	0.186271	0.181616	0.316807	0.159673	0.15561	0.135153	0.317022	0.122264	0.177351	0.111034	0.129694	0.123812	0.328918	0.159258	0.139046	0.184551	0.144967	0.401691	0.139766	0.247081	0.283141	0.259993	0.146694	0.0961067	0.21086	0.139968	0.114496	0.137488
CACNA1G-AS1	0.156387	0.204296	0.220052	0.131949	0.247813	0.122347	0.135	0.139379	0.170806	0.129101	0.132313	0.121338	0.115358	0.171774	0.22458	0.184909	0.154944	0.163242	0.155719	0.145929	0.159586	0.137206	0.161321	0.203624	0.144278	0.147624	0.147498	0.166598	0.150657	0.156438	0.134811	0.180342	0.158105	0.339177	0.169227	0.157425	0.160532	0.132992	0.489711	0.218362	0.142857	0.171707	0.231478	0.150584	0.128447	0.15188	0.127198	0.151112	0.141301
LINC01346	0.413408	0.392966	0.358019	0.30195	0.420606	0.370794	0.423121	0.413102	0.36968	0.451693	0.372155	0.372231	0.411106	0.373923	0.386795	0.414729	0.249652	0.359872	0.419253	0.431492	0.435677	0.406529	0.414076	0.393005	0.404436	0.367604	0.318082	0.364437	0.393214	0.421469	0.425469	0.398932	0.42168	0.403122	0.401028	0.435918	0.369304	0.438685	0.267668	0.310904	0.464653	0.358113	0.330635	0.441634	0.334503	0.269522	0.36085	0.393042	0.430054
IGF2BP2-AS1	0.582637	0.533018	0.585118	0.598502	0.492235	0.604827	0.518727	0.546448	0.577721	0.455002	0.546952	0.501722	0.390004	0.548965	0.516644	0.533606	0.545992	0.517117	0.555686	0.530398	0.58025	0.507011	0.54114	0.482192	0.486364	0.584566	0.591929	0.547064	0.498918	0.519974	0.532934	0.517012	0.577558	0.56703	0.523247	0.55498	0.546751	0.529252	0.60781	0.537444	0.457118	0.553888	0.473906	0.508735	0.545905	0.54117	0.53029	0.564692	0.553244
SOX9-AS1	0.477598	0.468363	0.420858	0.481151	0.435619	0.426843	0.392491	0.397371	0.426253	0.376517	0.436367	0.397901	0.428877	0.442295	0.420161	0.437695	0.450877	0.385307	0.486797	0.373678	0.410014	0.46057	0.418395	0.441267	0.423394	0.431651	0.481556	0.461154	0.394067	0.391975	0.407268	0.392699	0.412795	0.437414	0.428917	0.441493	0.365434	0.389968	0.478379	0.471032	0.346852	0.489928	0.513334	0.431315	0.377888	0.496125	0.356843	0.435237	0.397582
AC073316.1	0.212642	0.286448	0.278339	0.310323	0.269576	0.266562	0.286695	0.287446	0.254676	0.296321	0.308065	0.272512	0.288384	0.274764	0.296286	0.297551	0.290422	0.262448	0.266946	0.283907	0.292741	0.287518	0.296989	0.270895	0.282196	0.272316	0.277233	0.324597	0.302197	0.256318	0.288437	0.27459	0.264911	0.257146	0.294867	0.280328	0.285816	0.315974	0.38721	0.315974	0.29032	0.3286	0.285764	0.300024	0.248806	0.324941	0.277357	0.288083	0.301826
EIF1AX-AS1	0.922398	0.868107	0.886829	0.948699	0.803739	0.926884	0.889193	0.929031	0.908716	0.850227	0.889132	0.932384	0.900519	0.928632	0.861009	0.914995	0.930047	0.85277	0.933044	0.892017	0.911411	0.900202	0.926884	0.878721	0.923023	0.893836	0.782949	0.825874	0.896866	0.931973	0.894034	0.883092	0.929428	0.93218	0.928254	0.889875	0.935365	0.873818	0.88435	0.874237	0.898446	0.906607	0.911203	0.904397	0.891455	0.816523	0.905235	0.907243	0.889816
ACAP2-IT1	0.822752	0.759687	0.879461	0.803209	0.775684	0.838615	0.759838	0.825465	0.865845	0.689504	0.754696	0.867904	0.562622	0.87413	0.787999	0.884466	0.866196	0.819985	0.827824	0.820845	0.778337	0.767551	0.891642	0.802261	0.777548	0.82233	0.817246	0.799392	0.766368	0.802261	0.729779	0.814466	0.863395	0.823573	0.827924	0.786869	0.610029	0.786295	0.868315	0.68329	0.448498	0.780516	0.846792	0.801216	0.80305	0.722113	0.839568	0.799438	0.776299
FENDRR	0.209729	0.248488	0.315816	0.192124	0.264805	0.243182	0.209067	0.254394	0.230177	0.215348	0.191803	0.208202	0.190878	0.272422	0.243064	0.233501	0.196896	0.240338	0.262641	0.189458	0.221237	0.249947	0.250821	0.277549	0.194737	0.255915	0.185742	0.381175	0.196041	0.232572	0.25448	0.202052	0.203143	0.240871	0.284429	0.256265	0.19614	0.18359	0.464046	0.218038	0.196447	0.302917	0.330168	0.238554	0.189426	0.363588	0.213557	0.168334	0.162811
LINC01366	0.160346	0.34323	0.223052	0.297114	0.422044	0.258503	0.208795	0.27994	0.160156	0.336836	0.241854	0.262993	0.265568	0.219068	0.19195	0.292706	0.382387	0.164281	0.340485	0.285128	0.303186	0.290598	0.229504	0.37326	0.29016	0.258773	0.283016	0.300024	0.348657	0.235029	0.311596	0.237573	0.345688	0.20129	0.253457	0.250718	0.298762	0.39031	0.119277	0.323151	0.458729	0.247638	0.264771	0.380247	0.232214	0.24884	0.152716	0.245222	0.29827
LINC01091	0.575131	0.56302	0.489396	0.518229	0.518989	0.472831	0.543511	0.483215	0.536154	0.511101	0.538651	0.548333	0.537	0.498816	0.53943	0.536946	0.516452	0.568319	0.484856	0.53565	0.499038	0.487211	0.5137	0.51912	0.550734	0.548107	0.547994	0.491885	0.532326	0.557652	0.531909	0.539234	0.523166	0.537942	0.50192	0.484136	0.536607	0.475124	0.614693	0.552745	0.485614	0.540602	0.52539	0.527373	0.571607	0.535736	0.622999	0.524424	0.531826
DUXAP8	0.501997	0.620725	0.670475	0.600172	0.63005	0.626688	0.605876	0.650557	0.622358	0.596956	0.591183	0.648099	0.671396	0.600103	0.647848	0.623112	0.611737	0.606418	0.631238	0.624942	0.604508	0.592267	0.675081	0.630701	0.646544	0.669114	0.628914	0.657649	0.637746	0.657856	0.62922	0.681776	0.628648	0.613163	0.638052	0.648652	0.667498	0.653563	0.645464	0.650557	0.69158	0.630543	0.651544	0.637787	0.680192	0.67205	0.677828	0.65101	0.643034
DISC1-IT1	0.463069	0.409377	0.398605	0.438983	0.417088	0.458992	0.40884	0.387877	0.314234	0.433577	0.428661	0.410586	0.443578	0.390574	0.41415	0.467979	0.421757	0.398281	0.406047	0.41592	0.436488	0.379811	0.3105	0.375671	0.402585	0.39044	0.468455	0.405839	0.414458	0.345229	0.402739	0.392548	0.421349	0.293125	0.42051	0.42149	0.291873	0.43665	0.169422	0.416192	0.451565	0.281123	0.370697	0.426469	0.410761	0.479176	0.382726	0.354791	0.419538
AC022098.2	0.88384	0.900746	0.862505	0.890445	0.752266	0.852573	0.884636	0.865369	0.851828	0.8839	0.921189	0.902219	0.881169	0.900746	0.893119	0.877404	0.898225	0.871697	0.877839	0.872227	0.873025	0.882864	0.880781	0.888138	0.872126	0.870323	0.918358	0.891516	0.866916	0.9076	0.895184	0.846347	0.86879	0.862699	0.899901	0.85553	0.893836	0.900746	0.877623	0.872761	0.900202	0.876689	0.898006	0.839068	0.876127	0.87292	0.894982	0.854622	0.88569
DPYD-AS1	0.788882	0.690276	0.754197	0.712245	0.670695	0.753786	0.716647	0.720325	0.802574	0.737234	0.736476	0.734544	0.699781	0.746742	0.760038	0.72698	0.726275	0.734644	0.68329	0.775323	0.687112	0.641782	0.778761	0.635589	0.781345	0.78405	0.690789	0.717456	0.760697	0.752573	0.755249	0.750014	0.771046	0.743111	0.72903	0.741811	0.764805	0.640777	0.8083	0.728043	0.758772	0.724107	0.70602	0.711672	0.751545	0.73718	0.777494	0.76065	0.726275
LINC00900	0.355351	0.41699	0.46167	0.353252	0.394586	0.426273	0.367741	0.359145	0.317453	0.337058	0.428601	0.343885	0.374804	0.380228	0.405669	0.34584	0.378893	0.463024	0.336327	0.379204	0.415535	0.357529	0.504835	0.481224	0.351645	0.328525	0.379185	0.559757	0.37522	0.348914	0.340611	0.363156	0.337552	0.481463	0.349212	0.370116	0.408383	0.349157	0.438664	0.441141	0.47446	0.563327	0.515479	0.403425	0.311068	0.336418	0.286882	0.351352	0.364628
AC010168.1	0.091934	0.0805551	0.0760288	0.0944696	0.107088	0.0931931	0.093337	0.0724545	0.0838557	0.0972144	0.0797556	0.094491	0.0824748	0.11402	0.110067	0.133108	0.0679407	0.0923451	0.078695	0.077845	0.0681956	0.0826579	0.0919117	0.207064	0.0785361	0.0821583	0.0870685	0.0840159	0.3923	0.0943019	0.0855564	0.0757891	0.0773921	0.0638897	0.080421	0.0887819	0.0963661	0.0913008	0.0788006	0.341878	0.0931443	0.0827347	0.0883762	0.100481	0.0776893	0.0781051	0.0873016	0.0758155	0.0811281
MIR100HG	0.34443	0.466383	0.45581	0.375862	0.502734	0.431551	0.494533	0.461468	0.419139	0.470919	0.56133	0.460114	0.413253	0.448687	0.391328	0.581992	0.321812	0.415225	0.492432	0.488319	0.500222	0.485762	0.431432	0.46463	0.459806	0.464698	0.538899	0.362774	0.517038	0.453328	0.473838	0.492919	0.512575	0.391195	0.371797	0.494334	0.424588	0.448354	0.311771	0.479391	0.44827	0.402415	0.353732	0.472899	0.491027	0.340905	0.426784	0.49093	0.457704
LINC00865	0.247935	0.218242	0.209678	0.265746	0.223033	0.244405	0.22564	0.229693	0.262675	0.268072	0.237555	0.256371	0.246945	0.240699	0.221563	0.280469	0.24512	0.23674	0.230996	0.273978	0.286169	0.234003	0.239299	0.219951	0.229745	0.260988	0.231375	0.219968	0.238178	0.221695	0.218711	0.241283	0.226553	0.322577	0.215247	0.245087	0.250976	0.214857	0.224032	0.295955	0.234394	0.261592	0.22904	0.229885	0.252198	0.222949	0.267826	0.229385	0.220169
RNF216-IT1	0.608702	0.494334	0.506907	0.512833	0.442007	0.606053	0.46454	0.485712	0.446826	0.461802	0.502863	0.505167	0.512913	0.509668	0.54002	0.442456	0.505853	0.410665	0.499161	0.43828	0.478024	0.494112	0.491571	0.467816	0.477576	0.456729	0.492944	0.439226	0.478493	0.443911	0.475864	0.477342	0.430549	0.44701	0.449548	0.492919	0.541225	0.49272	0.451028	0.486797	0.487815	0.545046	0.463782	0.458904	0.443786	0.609994	0.471887	0.517283	0.470187
PAN3-AS1	0.0740671	0.0812348	0.0803958	0.0801814	0.081846	0.0803958	0.0795929	0.0717782	0.0694742	0.0778979	0.0819526	0.0830228	0.0796203	0.0640559	0.0860393	0.0817962	0.088477	0.0762665	0.0823671	0.0761077	0.0709123	0.0795655	0.0731024	0.0822377	0.0716497	0.0642985	0.0827872	0.0835956	0.0920292	0.0770951	0.0711734	0.0814514	0.0682995	0.0692919	0.0782657	0.0687772	0.0782933	0.108763	0.0841725	0.0801278	0.0730482	0.0825027	0.0884519	0.0763186	0.0702065	0.0901796	0.0822617	0.0677885	0.0667314
CASC18	0.246559	0.24677	0.238178	0.247343	0.2609	0.278709	0.239807	0.226172	0.233414	0.182783	0.285321	0.224882	0.229831	0.242319	0.244802	0.144548	0.25535	0.245931	0.270229	0.275266	0.272297	0.254832	0.239789	0.238904	0.232555	0.240906	0.283556	0.261471	0.23146	0.213979	0.240491	0.238178	0.216935	0.244699	0.230397	0.251066	0.179121	0.274066	0.121484	0.131859	0.186948	0.186731	0.186222	0.231787	0.258485	0.114395	0.198884	0.270533	0.286935
TTC39C-AS1	0.026205	0.0333297	0.0404477	0.0370757	0.0369233	0.0354606	0.0349852	0.0304887	0.0266274	0.0436959	0.0321137	0.0388293	0.0363414	0.0346118	0.0333297	0.0385548	0.0361626	0.0397342	0.0367502	0.0239282	0.0286851	0.0315059	0.0315059	0.0391496	0.0312714	0.028037	0.0384861	0.0311433	0.0388941	0.0341295	0.0357241	0.0358954	0.0338357	0.0337412	0.0303643	0.0357241	0.0325755	0.0384861	0.0227503	0.0317586	0.0330115	0.0412881	0.0372362	0.0354606	0.0306131	0.0308841	0.0346118	0.0298344	0.0343297
DISC1FP1	0.399195	0.485294	0.467366	0.512153	0.471701	0.242941	0.390497	0.482911	0.404436	0.472854	0.481956	0.474246	0.41515	0.484539	0.359944	0.410992	0.434546	0.468907	0.313871	0.46987	0.426628	0.465799	0.408628	0.435558	0.455459	0.428699	0.505935	0.467185	0.50917	0.450554	0.467209	0.451838	0.393253	0.46189	0.50324	0.446324	0.43104	0.478564	0.234568	0.461379	0.518727	0.416136	0.47517	0.449171	0.390139	0.539719	0.523674	0.493344	0.473104
AP001107.1	0.285463	0.307481	0.250384	0.302641	0.255791	0.391155	0.260413	0.280883	0.236861	0.262835	0.289506	0.283731	0.316267	0.264823	0.332721	0.235543	0.261107	0.285481	0.279222	0.276567	0.332191	0.44649	0.284255	0.281648	0.240405	0.248579	0.244264	0.406825	0.321287	0.314234	0.276969	0.272262	0.231837	0.319353	0.353751	0.326525	0.236262	0.326143	0.230177	0.267194	0.296443	0.479462	0.21138	0.239807	0.230826	0.470394	0.271967	0.331814	0.32942
AADACL2-AS1	0.525311	0.435718	0.436971	0.446908	0.435237	0.488959	0.454833	0.417068	0.430193	0.449653	0.459057	0.427752	0.425058	0.41639	0.451753	0.466805	0.453629	0.414691	0.425728	0.439413	0.447993	0.44108	0.426665	0.416449	0.436059	0.465196	0.466985	0.455522	0.442151	0.411163	0.440308	0.420587	0.466154	0.428388	0.418415	0.443078	0.394144	0.443471	0.446949	0.431591	0.396175	0.450858	0.409028	0.444735	0.435177	0.533856	0.448644	0.487815	0.447558
LINC01128	0.248435	0.228747	0.219033	0.227817	0.223404	0.23407	0.229265	0.226397	0.224032	0.244631	0.241112	0.230996	0.244561	0.22405	0.249103	0.228525	0.238264	0.228287	0.219018	0.224429	0.218492	0.211732	0.223388	0.221982	0.22515	0.236861	0.227577	0.225504	0.228936	0.215885	0.217854	0.228371	0.220152	0.195415	0.210572	0.210082	0.237661	0.238834	0.21504	0.219698	0.230721	0.217256	0.213778	0.226137	0.240818	0.251412	0.239509	0.228422	0.232624
UBAC2-AS1	0.0901054	0.101369	0.118126	0.0907045	0.0917894	0.0799912	0.0964851	0.0923209	0.0901539	0.100913	0.0890358	0.095438	0.0963421	0.0931931	0.0863723	0.0708073	0.0885521	0.0938489	0.0877611	0.105096	0.0916421	0.103983	0.0952036	0.0887819	0.0915446	0.0939216	0.0757369	0.104318	0.0902577	0.096719	0.0930247	0.103556	0.0968848	0.0940438	0.0974232	0.0901296	0.100232	0.0838288	0.0825287	0.0972144	0.100596	0.0945137	0.0838557	0.0918401	0.0992604	0.0967926	0.0923955	0.0938984	0.103736
LINC01001	0.516361	0.440643	0.429045	0.439275	0.417733	0.469791	0.397741	0.450846	0.487028	0.423092	0.432037	0.423852	0.436478	0.438694	0.418097	0.00660129	0.458828	0.441131	0.445126	0.437424	0.430344	0.395977	0.442058	0.380163	0.46799	0.471668	0.473803	0.388961	0.422528	0.428436	0.428296	0.419337	0.454587	0.418483	0.422388	0.419804	0.490067	0.438511	0.433893	0.357915	0.452953	0.406499	0.372183	0.382717	0.481428	0.471736	0.453684	0.474099	0.427545
HOXC13-AS	0.303114	0.29213	0.439758	0.216298	0.369019	0.246996	0.294515	0.31826	0.288785	0.177616	0.298816	0.24487	0.221998	0.292424	0.37616	0.338221	0.243724	0.279101	0.36521	0.216867	0.315903	0.30027	0.241351	0.340736	0.241959	0.281312	0.239825	0.272422	0.266654	0.226755	0.210167	0.291212	0.331015	0.308739	0.222391	0.315252	0.33607	0.291612	0.411631	0.244802	0.382804	0.353084	0.397979	0.27769	0.225385	0.407383	0.208428	0.206567	0.216265
PRKG1-AS1	0.257022	0.203772	0.151897	0.212877	0.237539	0.142734	0.210555	0.189246	0.163803	0.187389	0.167192	0.153603	0.189409	0.208932	0.212659	0.158592	0.170172	0.256353	0.217955	0.183055	0.166752	0.172522	0.192438	0.240063	0.240184	0.163051	0.159395	0.181355	0.181535	0.164585	0.194049	0.213469	0.141356	0.272297	0.19379	0.161138	0.141666	0.140157	0.515165	0.208002	0.198159	0.399501	0.179829	0.212435	0.158679	0.433801	0.150392	0.162182	0.180308
TTTY10	0.792216	0.85612	0.859985	0.0117314	0.769303	0.0108475	0.010574	0.0092789	0.713679	0.791072	0.859581	0.0121529	0.861265	0.00611143	0.799137	0.785457	0.00818588	0.0121529	0.0114681	0.873709	0.746225	0.00832282	0.00804894	0.775734	0.00890658	0.891002	0.75918	0.00716052	0.801164	0.0130505	0.0108475	0.843628	0.0941857	0.00842264	0.00735988	0.0101482	0.650929	0.012422	0.830835	0.80705	0.697731	0.00878704	0.813788	0.82598	0.00517317	0.0092789	0.820182	0.85277	0.00902613
C9orf170	0.275092	0.352042	0.360152	0.385359	0.37603	0.3556	0.355486	0.34534	0.311345	0.389065	0.421546	0.338585	0.395579	0.363119	0.356091	0.305424	0.386192	0.335073	0.356882	0.390592	0.34745	0.365134	0.338733	0.447826	0.379068	0.37089	0.427056	0.416798	0.36677	0.320537	0.382233	0.308011	0.391025	0.379546	0.369853	0.340998	0.321575	0.400821	0.381567	0.290053	0.385415	0.357057	0.392717	0.375558	0.374108	0.360264	0.335221	0.331475	0.378225
FAM66E	0.388143	0.493913	0.470142	0.488763	0.540575	0.399519	0.518809	0.479078	0.415056	0.570021	0.400859	0.509435	0.46463	0.414959	0.413465	0.416449	0.45352	0.482668	0.480171	0.557174	0.476126	0.473953	0.511489	0.505217	0.493938	0.45875	0.421369	0.516535	0.506501	0.497538	0.552043	0.557863	0.48983	0.552453	0.472601	0.477294	0.445073	0.496355	0.507933	0.468205	0.435014	0.566695	0.546334	0.479723	0.491077	0.421583	0.45792	0.46665	0.506294
DKFZp779M0652	0.0691906	0.061549	0.0588187	0.0688536	0.0712787	0.0774178	0.0664804	0.0705721	0.0749575	0.067813	0.0660799	0.0649248	0.0697865	0.0666068	0.0672533	0.060615	0.0700495	0.0769616	0.0623311	0.0618646	0.0571271	0.0597734	0.0766943	0.0723976	0.0703906	0.0715717	0.0548198	0.056683	0.06963	0.0743398	0.0688029	0.0736631	0.0690364	0.0636696	0.0726404	0.0602845	0.0753319	0.0638634	0.0547204	0.080421	0.0615736	0.0672781	0.0657599	0.0785361	0.0657109	0.0578394	0.0778979	0.0681446	0.064653
RAD51-AS1	0.0384861	0.0415044	0.0420826	0.0416148	0.0388941	0.046296	0.044673	0.042483	0.0485788	0.0412376	0.041716	0.041821	0.0422387	0.0465106	0.0441687	0.0397342	0.0486444	0.0501862	0.0441267	0.0378398	0.0355554	0.0421862	0.0438702	0.0401488	0.0425816	0.0412376	0.046296	0.0496392	0.040793	0.0442971	0.0425816	0.0415595	0.0427794	0.0419756	0.0433837	0.0444271	0.0436502	0.0437395	0.0438702	0.0421351	0.0407336	0.0431484	0.0377613	0.0431942	0.0418747	0.0426783	0.0410736	0.0414498	0.0416148
KIF9-AS1	0.0963905	0.0959889	0.0913986	0.0874803	0.0919564	0.098024	0.0947288	0.0886292	0.0889878	0.0904098	0.0940438	0.0896357	0.0958437	0.08939	0.0923451	0.103044	0.0966237	0.0968148	0.101593	0.0844565	0.0960352	0.0952263	0.0863457	0.0876067	0.0878384	0.0890358	0.105252	0.0963193	0.0854012	0.100731	0.0851413	0.0864499	0.0933626	0.0845638	0.0840938	0.088324	0.0829693	0.0910037	0.0886292	0.0803701	0.0781322	0.0896357	0.0917894	0.0946568	0.0886292	0.11901	0.0948497	0.0878133	0.0871747
SRGAP3-AS2	0.233673	0.206195	0.197572	0.208879	0.202978	0.212135	0.201558	0.208763	0.218394	0.239181	0.22283	0.209118	0.22756	0.179384	0.202317	0.224102	0.222914	0.198206	0.207917	0.206378	0.207279	0.197824	0.200516	0.194328	0.212997	0.213661	0.239977	0.180746	0.20748	0.198969	0.207329	0.185824	0.21772	0.185792	0.207231	0.203159	0.235696	0.226755	0.180243	0.212487	0.230465	0.174617	0.196813	0.208271	0.232145	0.247602	0.223573	0.241317	0.2141
LINC00517	0.280417	0.234394	0.19272	0.230465	0.216563	0.289573	0.25042	0.265584	0.222692	0.341806	0.264858	0.229404	0.237573	0.261488	0.150215	0.230892	0.316123	0.307039	0.158643	0.281948	0.313111	0.187373	0.164691	0.212659	0.277968	0.270772	0.121216	0.159292	0.206378	0.273959	0.229814	0.193656	0.237969	0.138731	0.233397	0.205696	0.252926	0.207716	0.121993	0.261867	0.327375	0.141078	0.222457	0.205563	0.324597	0.420704	0.298393	0.272897	0.184632
LINC00893	0.165488	0.14156	0.154087	0.38395	0.151567	0.422637	0.397294	0.395466	0.132954	0.154121	0.154907	0.41224	0.144495	0.385602	0.144009	0.167022	0.364344	0.391539	0.36308	0.136285	0.156438	0.359612	0.359461	0.140157	0.394202	0.15244	0.187815	0.328384	0.152457	0.404532	0.406086	0.128884	0.441967	0.348749	0.373128	0.344372	0.140662	0.387595	0.134237	0.183573	0.170322	0.313835	0.141738	0.149669	0.382387	0.331762	0.148946	0.15931	0.387972
SRP14-AS1	0.155134	0.140024	0.149368	0.144387	0.162132	0.170806	0.151441	0.151897	0.149087	0.162369	0.168835	0.158627	0.160668	0.130127	0.14559	0.178263	0.139968	0.15931	0.16479	0.159742	0.167055	0.146782	0.141975	0.144512	0.153514	0.158423	0.174182	0.155577	0.166129	0.15055	0.14399	0.148381	0.153689	0.128565	0.152107	0.15127	0.145523	0.128982	0.150777	0.165045	0.172938	0.140492	0.142965	0.15547	0.164841	0.17702	0.150532	0.157709	0.143238
AC073254.1	0.3289	0.281401	0.303041	0.294231	0.301452	0.302676	0.291839	0.284571	0.283803	0.310114	0.319465	0.29225	0.303022	0.297409	0.295972	0.338695	0.318726	0.282283	0.283873	0.310323	0.309062	0.270755	0.280154	0.281418	0.301719	0.294796	0.30867	0.303221	0.303239	0.292669	0.301016	0.293108	0.288785	0.270772	0.282717	0.289472	0.301034	0.297534	0.268072	0.310782	0.262729	0.280745	0.2869	0.300504	0.287288	0.299798	0.297708	0.308387	0.304703
SCHLAP1	0.562018	0.500196	0.472	0.405344	0.420877	0.494886	0.423511	0.50946	0.541225	0.427852	0.434972	0.46524	0.493913	0.548472	0.483361	0.4217	0.370305	0.492794	0.465056	0.498161	0.572228	0.502023	0.488493	0.459232	0.441737	0.502023	0.564053	0.484587	0.494334	0.505036	0.459828	0.485665	0.510402	0.493098	0.449085	0.481793	0.612215	0.500249	0.554208	0.451693	0.413956	0.496051	0.483698	0.46524	0.479628	0.535871	0.411764	0.410281	0.453986
TTTY16	0.610939	0.554568	0.439535	0.0117314	0.426646	0.211246	0.010574	0.0092789	0.397828	0.507011	0.485029	0.0121529	0.592635	0.00611143	0.324851	0.410973	0.00818588	0.0121529	0.0114681	0.581824	0.465308	0.00832282	0.00804894	0.470187	0.00890658	0.518308	0.278216	0.00716052	0.479535	0.0130505	0.0108475	0.335517	0.00757438	0.00842264	0.00735988	0.0101482	0.336694	0.012422	0.463912	0.419969	0.548192	0.00878704	0.454771	0.495931	0.00517317	0.0092789	0.606704	0.508785	0.00902613
AP000253.1	0.175426	0.180228	0.165877	0.172921	0.13984	0.16491	0.188326	0.162537	0.192605	0.204509	0.172938	0.171457	0.201089	0.163716	0.179947	0.165928	0.165132	0.196979	0.166835	0.183308	0.169505	0.163206	0.185907	0.150392	0.180211	0.192175	0.136961	0.138785	0.168403	0.185044	0.173934	0.181631	0.167961	0.170558	0.177952	0.158353	0.158195	0.168702	0.155082	0.186586	0.153933	0.143778	0.175359	0.16726	0.183125	0.1952	0.197723	0.184174	0.155223
LINC00920	0.226052	0.153145	0.126809	0.166718	0.243862	0.262606	0.176363	0.159987	0.106431	0.168685	0.238178	0.132585	0.208103	0.162726	0.161304	0.221459	0.207095	0.170673	0.209762	0.130797	0.187733	0.200065	0.133146	0.214014	0.163189	0.170039	0.165539	0.18359	0.193135	0.142717	0.13401	0.189607	0.153496	0.131008	0.184274	0.202827	0.116863	0.123145	0.0974463	0.236279	0.111608	0.203289	0.218882	0.219866	0.188227	0.274485	0.196382	0.190472	0.212659
FAM106A	0.578268	0.509826	0.499288	0.531225	0.528631	0.545875	0.529198	0.531225	0.555249	0.539775	0.586428	0.489348	0.548022	0.433278	0.529856	0.572546	0.530181	0.506268	0.545786	0.51027	0.559935	0.535094	0.539375	0.48435	0.517679	0.540241	0.551813	0.519416	0.503792	0.525072	0.479078	0.506959	0.531225	0.495855	0.513044	0.54365	0.502373	0.590611	0.457555	0.55708	0.5192	0.452667	0.458927	0.533074	0.526202	0.450347	0.551491	0.575633	0.506192
LINC01322	0.015101	0.0145459	0.026205	0.0285295	0.0216141	0.0324566	0.0316296	0.0288482	0.0130505	0.0316296	0.0365922	0.0291377	0.0102673	0.0209658	0.0127944	0.0154055	0.026205	0.0296979	0.0317586	0.0312714	0.0294313	0.0278869	0.026205	0.0145459	0.0259684	0.0178625	0.0213161	0.0289972	0.0187661	0.0275554	0.0381317	0.0127944	0.028037	0.0298344	0.0199718	0.0343297	0.00878704	0.0315059	0.015101	0.03941	0.00878704	0.0324566	0.0130505	0.0121529	0.0181867	0.0278869	0.0286851	0.0160262	0.0257569
MESTIT1	0.6121	0.470005	0.44957	0.418926	0.435517	0.608094	0.442603	0.490516	0.464314	0.439207	0.517336	0.464405	0.534321	0.493716	0.444137	0.464113	0.464068	0.446511	0.503442	0.444865	0.56984	0.455459	0.42496	0.424373	0.442193	0.519494	0.451693	0.390685	0.448312	0.420568	0.426921	0.453606	0.458139	0.438421	0.481276	0.422159	0.508785	0.453285	0.586591	0.549394	0.464941	0.526584	0.390348	0.452984	0.492331	0.601358	0.488889	0.433378	0.379488
RFPL3S	0.292115	0.302304	0.240028	0.30928	0.207646	0.259448	0.299991	0.3138	0.305746	0.233239	0.328237	0.304894	0.316734	0.301504	0.267441	0.202167	0.301826	0.287198	0.307464	0.310009	0.310942	0.290337	0.301363	0.282142	0.281895	0.299202	0.223917	0.28382	0.200548	0.297673	0.308259	0.279958	0.287376	0.277881	0.29309	0.277619	0.284273	0.326379	0.206144	0.18212	0.351095	0.23778	0.185485	0.305763	0.298183	0.173275	0.227871	0.325013	0.329525
AC005387.2	0.949673	0.963951	0.961649	0.951695	0.944845	0.967002	0.970642	0.954702	0.96636	0.967672	0.954237	0.96636	0.963951	0.953781	0.901323	0.956514	0.923752	0.973826	0.976328	0.958976	0.957975	0.961649	0.935994	0.956052	0.968395	0.96636	0.920256	0.950477	0.956052	0.969894	0.951695	0.940694	0.948101	0.952103	0.964554	0.945539	0.963951	0.989005	0.954237	0.960554	0.942841	0.935994	0.959482	0.898481	0.960554	0.964554	0.952103	0.960554	0.955149
GS1-24F4.2	0.196995	0.224797	0.321466	0.22515	0.239825	0.277091	0.228954	0.216129	0.211061	0.246734	0.245307	0.22827	0.247257	0.238091	0.300946	0.239926	0.223983	0.238214	0.212877	0.228153	0.264597	0.2176	0.225521	0.229404	0.221678	0.219831	0.241405	0.255007	0.237089	0.227009	0.241992	0.24118	0.217427	0.278503	0.21096	0.217668	0.200907	0.232779	0.310147	0.237678	0.23364	0.301682	0.327679	0.211784	0.180714	0.343343	0.201607	0.212101	0.222287
MEG8	0.311363	0.372594	0.3888	0.378551	0.413389	0.255095	0.421391	0.501871	0.424686	0.445282	0.365021	0.406508	0.466383	0.369266	0.403982	0.323331	0.448167	0.450814	0.42212	0.465866	0.35628	0.505986	0.435216	0.426882	0.41329	0.472531	0.31709	0.431986	0.394088	0.468115	0.438824	0.420686	0.460287	0.393005	0.431651	0.408802	0.410302	0.473814	0.257197	0.361904	0.476991	0.370697	0.318906	0.505394	0.443849	0.279783	0.450726	0.389557	0.496879
COL4A2-AS1	0.527923	0.64946	0.558691	0.651874	0.482052	0.447766	0.535566	0.634748	0.708913	0.613053	0.539802	0.67997	0.730766	0.646794	0.719848	0.614298	0.617202	0.708006	0.488031	0.581663	0.432812	0.667808	0.759787	0.646377	0.633238	0.696769	0.306386	0.658809	0.544963	0.738818	0.573937	0.673723	0.549135	0.694711	0.579994	0.461289	0.480263	0.636571	0.510974	0.538282	0.348914	0.73563	0.68269	0.550088	0.608313	0.400876	0.754047	0.477106	0.613931
PLCE1-AS2	0.483577	0.466244	0.446741	0.481347	0.452923	0.415302	0.463069	0.433014	0.480382	0.449254	0.4452	0.468138	0.414114	0.420273	0.424549	0.443371	0.44915	0.5703	0.457621	0.462798	0.419519	0.434911	0.435054	0.456171	0.473169	0.502098	0.394415	0.338862	0.448789	0.50917	0.448145	0.456171	0.395354	0.455198	0.443269	0.458992	0.407014	0.484736	0.281948	0.440911	0.385716	0.329149	0.446988	0.476336	0.502863	0.348018	0.59627	0.442048	0.466606
B3GALT5-AS1	0.128427	0.23729	0.425629	0.122606	0.179845	0.100596	0.145361	0.233777	0.216732	0.100232	0.152716	0.177833	0.102086	0.25831	0.268868	0.254901	0.354791	0.131859	0.384305	0.124825	0.286935	0.146302	0.28485	0.318243	0.164706	0.20758	0.197192	0.451796	0.227817	0.209678	0.124299	0.25718	0.353289	0.249997	0.3156	0.307925	0.0769616	0.0859885	0.366469	0.202566	0.0691155	0.33368	0.346006	0.195104	0.107068	0.590114	0.125246	0.202218	0.178461
LINC01187	0.214433	0.256231	0.161186	0.27459	0.264505	0.249549	0.198056	0.263989	0.254067	0.250032	0.21929	0.27553	0.224445	0.189955	0.0865015	0.176871	0.296614	0.240699	0.252997	0.269983	0.242098	0.221459	0.259048	0.253857	0.239095	0.268758	0.282479	0.197028	0.272139	0.239614	0.260027	0.218225	0.274014	0.19937	0.234753	0.257655	0.260863	0.294322	0.123812	0.228102	0.215818	0.206499	0.178661	0.259152	0.282142	0.219713	0.249531	0.260027	0.300379
LHFPL3-AS2	0.189442	0.16208	0.163716	0.165306	0.177616	0.185407	0.154802	0.167175	0.177037	0.178329	0.168569	0.160277	0.146982	0.151129	0.150357	0.184486	0.183055	0.167842	0.172773	0.165808	0.176576	0.158851	0.166852	0.160856	0.156766	0.170723	0.191292	0.170457	0.170908	0.154873	0.166752	0.142537	0.167775	0.142537	0.167091	0.164928	0.194722	0.177235	0.0880424	0.149848	0.199669	0.137746	0.162453	0.153793	0.180729	0.198654	0.154977	0.195316	0.181454
TOLLIP-AS1	0.0679658	0.0743674	0.0765053	0.0737166	0.0789544	0.0720499	0.0790368	0.0810217	0.0766668	0.0856591	0.0753319	0.0740424	0.0706501	0.110129	0.107855	0.0979314	0.0710154	0.0714093	0.0655377	0.0681197	0.0663295	0.0766943	0.0762145	0.0803958	0.0763991	0.0757113	0.0995406	0.0846176	0.0743674	0.0875068	0.0830984	0.0711997	0.112688	0.0845901	0.0936059	0.100778	0.0632535	0.0602613	0.0683767	0.0634764	0.0557839	0.078482	0.0772047	0.0660556	0.0778979	0.0706242	0.0715206	0.0778979	0.0901296
PCA3	0.318491	0.265065	0.168669	0.251205	0.272967	0.29769	0.271	0.277198	0.247134	0.319647	0.294585	0.256833	0.180145	0.205382	0.187952	0.254988	0.304312	0.2686	0.272228	0.269487	0.29309	0.259732	0.200696	0.257794	0.247831	0.254153	0.192389	0.167543	0.297621	0.22978	0.281227	0.257794	0.282283	0.243283	0.250578	0.220445	0.256762	0.311631	0.149105	0.288223	0.242612	0.16403	0.203207	0.279363	0.294991	0.327929	0.269629	0.306046	0.296304
AC084125.4	0.773427	0.725843	0.752723	0.763519	0.704274	0.765587	0.767911	0.73347	0.775634	0.75334	0.766772	0.754796	0.756023	0.784879	0.78405	0.748139	0.773893	0.742614	0.733814	0.721051	0.749293	0.703074	0.756183	0.687971	0.751029	0.769144	0.757858	0.735732	0.72642	0.759382	0.733665	0.772344	0.742213	0.740917	0.736774	0.739551	0.819931	0.729532	0.785091	0.810701	0.755922	0.772703	0.727565	0.713872	0.741918	0.772446	0.77384	0.788319	0.741069
AC015923.1	0.829163	0.709948	0.788569	0.80174	0.828745	0.853113	0.854519	0.724639	0.839766	0.871806	0.855976	0.741517	0.766823	0.729677	0.789295	0.818692	0.830228	0.802415	0.798882	0.788675	0.776709	0.779373	0.818434	0.800217	0.806007	0.820592	0.788319	0.72565	0.846099	0.796796	0.771824	0.836952	0.83242	0.658852	0.783373	0.826383	0.735482	0.811738	0.810491	0.858874	0.663517	0.843778	0.755199	0.739252	0.831141	0.881385	0.846792	0.870647	0.787432
LINC01094	0.421775	0.389726	0.347302	0.397391	0.339599	0.373091	0.389633	0.340867	0.411262	0.396721	0.366505	0.36045	0.371153	0.362509	0.388573	0.37396	0.408858	0.347979	0.376977	0.360303	0.361112	0.383149	0.371191	0.360545	0.369266	0.399882	0.435639	0.323225	0.378456	0.381679	0.36839	0.368216	0.375408	0.378283	0.372099	0.394108	0.386325	0.324832	0.392888	0.407921	0.325191	0.389501	0.366827	0.384341	0.385341	0.392851	0.374617	0.372118	0.365512
HM13-AS1	0.36938	0.385983	0.413369	0.354734	0.399501	0.370832	0.340905	0.377527	0.365039	0.381193	0.418222	0.39403	0.365661	0.408112	0.477365	0.430154	0.374393	0.316807	0.389688	0.400207	0.367624	0.390118	0.396212	0.362548	0.344708	0.367457	0.370511	0.372806	0.408131	0.381642	0.376269	0.396156	0.363062	0.343172	0.383033	0.389892	0.316141	0.385057	0.385396	0.344781	0.348266	0.404644	0.376363	0.398893	0.359128	0.298585	0.414711	0.345688	0.396471
VCAN-AS1	0.63221	0.592872	0.552014	0.579612	0.559318	0.620876	0.561093	0.521347	0.623453	0.539488	0.561843	0.55519	0.583905	0.551056	0.531306	0.61039	0.553596	0.594408	0.571045	0.57296	0.572739	0.585641	0.549307	0.585019	0.57077	0.591449	0.659959	0.63376	0.592063	0.555805	0.562233	0.537502	0.608854	0.632761	0.520718	0.56981	0.551665	0.593588	0.657224	0.527483	0.497131	0.662143	0.593045	0.484933	0.572352	0.625024	0.610176	0.611379	0.539775
GSN-AS1	0.673546	0.604328	0.664104	0.485762	0.687798	0.56993	0.590842	0.506219	0.638934	0.500427	0.711338	0.564415	0.63284	0.585544	0.573115	0.653481	0.526445	0.455915	0.541875	0.468068	0.50152	0.642479	0.565698	0.638813	0.478517	0.424745	0.508315	0.470119	0.691904	0.446531	0.514195	0.532465	0.511359	0.657898	0.552925	0.669114	0.459738	0.426506	0.481673	0.583095	0.476946	0.609596	0.548591	0.439474	0.413465	0.756183	0.410414	0.530703	0.480985
MIR7-3HG	0.27412	0.325702	0.378665	0.285639	0.371039	0.292985	0.337627	0.332116	0.323674	0.320207	0.330579	0.365642	0.269772	0.315514	0.347394	0.295672	0.271332	0.300466	0.375976	0.336347	0.295637	0.350945	0.3339	0.353602	0.312401	0.290804	0.286781	0.410568	0.354847	0.317575	0.327715	0.334702	0.312777	0.455046	0.391481	0.344335	0.34323	0.418375	0.437394	0.35273	0.340325	0.459146	0.362794	0.332998	0.265412	0.255774	0.306313	0.299288	0.341659
ZNF529-AS1	0.13128	0.116925	0.123632	0.13222	0.121338	0.13009	0.268122	0.151948	0.118231	0.105922	0.124361	0.124218	0.511747	0.131705	0.122644	0.127636	0.127236	0.11763	0.124984	0.128626	0.127713	0.12069	0.125612	0.114639	0.133551	0.123367	0.147036	0.120527	0.12659	0.123125	0.122408	0.130188	0.125653	0.116389	0.120024	0.122624	0.132624	0.123978	0.121543	0.116451	0.135343	0.117816	0.120587	0.143467	0.122097	0.145697	0.122264	0.126331	0.126413
AC016747.3	0.161321	0.137243	0.123998	0.129854	0.155909	0.247655	0.246488	0.127596	0.124703	0.145344	0.141264	0.158851	0.439655	0.123105	0.137412	0.145234	0.125085	0.123693	0.128034	0.13912	0.153706	0.115275	0.126885	0.117007	0.161084	0.155909	0.335572	0.133745	0.156609	0.136887	0.274972	0.147127	0.158232	0.191307	0.121317	0.368694	0.146642	0.14923	0.119521	0.161752	0.141153	0.127675	0.123712	0.139913	0.368639	0.351967	0.350393	0.144585	0.131895
PRKCQ-AS1	0.102791	0.0922961	0.0834416	0.0712787	0.0785088	0.0790089	0.0761878	0.0794637	0.0735309	0.0358954	0.0799912	0.0796997	0.0898867	0.0698123	0.0668053	0.0922712	0.0820822	0.0878632	0.0901539	0.0850103	0.0770402	0.0916666	0.0775804	0.083389	0.0778728	0.0783191	0.107328	0.16276	0.0730482	0.0690106	0.0804752	0.0816118	0.0901796	0.0737705	0.0832061	0.0854524	0.0794362	0.0914473	0.131341	0.0673043	0.082683	0.20124	0.173837	0.0665071	0.0867357	0.0664547	0.0625669	0.0786674	0.0913749
LINC00479	0.441318	0.363784	0.342093	0.295822	0.379536	0.321548	0.334746	0.318464	0.301443	0.310017	0.366798	0.345661	0.285738	0.353966	0.353966	0.331195	0.313033	0.323521	0.301638	0.346281	0.307881	0.345143	0.278511	0.303585	0.297543	0.330718	0.317513	0.373894	0.35255	0.319619	0.345201	0.296658	0.32972	0.33431	0.28639	0.360236	0.266345	0.225427	0.287171	0.34213	0.192596	0.365181	0.354419	0.356853	0.319712	0.251491	0.377234	0.36216	0.370745
IL21R-AS1	0.140788	0.121297	0.298762	0.108895	0.0406243	0.073402	0.124541	0.0544271	0.0723188	0.0443864	0.0952969	0.0458814	0.0127944	0.124057	0.292933	0.0976291	0.146872	0.0617436	0.0649993	0.047878	0.0531433	0.377546	0.220702	0.241959	0.127517	0.0466132	0.0639132	0.34323	0.0789292	0.0393479	0.20172	0.0668558	0.0701049	0.234156	0.0581674	0.197012	0.080607	0.228085	0.204411	0.0720499	0.173374	0.203656	0.255164	0.042483	0.0792244	0.0575052	0.00832282	0.0830484	0.0855564
MAP3K14-AS1	0.216362	0.204378	0.20861	0.224206	0.211732	0.216749	0.207783	0.204673	0.355824	0.233587	0.207699	0.210013	0.29016	0.315392	0.203573	0.27769	0.21123	0.336874	0.194179	0.228901	0.20856	0.18867	0.336238	0.191736	0.339838	0.345191	0.207279	0.197842	0.212711	0.29548	0.210305	0.208411	0.197789	0.345969	0.207015	0.208879	0.214116	0.200432	0.190263	0.376458	0.18913	0.281159	0.198901	0.213695	0.332777	0.446782	0.227422	0.313094	0.225693
BFSP2-AS1	0.487574	0.423822	0.378056	0.441121	0.41875	0.458904	0.436283	0.418241	0.431001	0.437736	0.447868	0.429769	0.391348	0.41388	0.432772	0.464292	0.443184	0.421909	0.416932	0.423804	0.448666	0.403178	0.415283	0.375768	0.368733	0.422578	0.462573	0.389065	0.43102	0.406714	0.422279	0.42937	0.427872	0.378953	0.411087	0.411454	0.436243	0.4509	0.215567	0.450768	0.425393	0.308651	0.398857	0.429648	0.430295	0.426171	0.429349	0.459036	0.427674
LINC00847	0.306705	0.242665	0.262571	0.256353	0.180029	0.26935	0.25891	0.233258	0.265498	0.271543	0.272422	0.239491	0.247426	0.257303	0.253558	0.296989	0.235288	0.249359	0.188375	0.252394	0.195234	0.24308	0.245358	0.228235	0.253626	0.277426	0.271719	0.245324	0.256762	0.251796	0.257005	0.232145	0.271809	0.228644	0.228576	0.247343	0.280206	0.264399	0.241423	0.22849	0.290017	0.234753	0.246159	0.240234	0.244818	0.301345	0.276321	0.289083	0.260674
LINC00324	0.217989	0.200182	0.202945	0.213469	0.191407	0.198884	0.224997	0.202827	0.219763	0.231149	0.204444	0.227922	0.216798	0.195398	0.254014	0.206782	0.208271	0.212118	0.19673	0.225235	0.201373	0.191195	0.20548	0.191163	0.206584	0.203739	0.18762	0.177134	0.209961	0.223052	0.206095	0.21946	0.206701	0.200065	0.203111	0.194261	0.227784	0.211061	0.189426	0.204195	0.202731	0.191211	0.205746	0.185225	0.208967	0.152594	0.217547	0.218492	0.219377
U91328.1	0.179301	0.155152	0.182538	0.13099	0.147659	0.14584	0.168112	0.148241	0.146106	0.134102	0.182815	0.171791	0.177218	0.145983	0.186665	0.164876	0.163943	0.152299	0.184158	0.151042	0.144244	0.138029	0.154188	0.162285	0.147426	0.150411	0.147	0.157743	0.176002	0.138619	0.16247	0.163137	0.148648	0.146676	0.165045	0.134946	0.182104	0.172722	0.154154	0.197323	0.207345	0.146356	0.151829	0.160583	0.146195	0.186699	0.163751	0.164706	0.169841
ATP13A4-AS1	0.368545	0.412487	0.313782	0.366282	0.321901	0.310323	0.628951	0.463423	0.568693	0.465599	0.432791	0.516032	0.249879	0.386211	0.412449	0.274049	0.349117	0.507757	0.359761	0.5003	0.325868	0.344983	0.558094	0.276287	0.367207	0.472235	0.282283	0.235408	0.444947	0.522104	0.47875	0.542547	0.369285	0.371909	0.463891	0.547356	0.337277	0.281736	0.289944	0.527869	0.216395	0.320823	0.325738	0.395335	0.561241	0.251621	0.590509	0.401314	0.403558
SRRM2-AS1	0.315461	0.386266	0.385001	0.422694	0.389707	0.402057	0.374974	0.368828	0.340663	0.4172	0.413332	0.399826	0.403198	0.387953	0.428031	0.421509	0.416311	0.372498	0.419197	0.393481	0.405574	0.340064	0.328255	0.343436	0.385814	0.378075	0.441947	0.343847	0.376765	0.405269	0.395782	0.355712	0.413746	0.33833	0.356451	0.375465	0.430154	0.416349	0.281912	0.409552	0.39541	0.359145	0.365901	0.386554	0.37475	0.411572	0.350277	0.343248	0.402356
CYP1B1-AS1	0.254237	0.243965	0.278251	0.25994	0.23165	0.253015	0.233623	0.244423	0.240252	0.242612	0.251258	0.243619	0.289049	0.212794	0.247274	0.248212	0.286882	0.266147	0.265083	0.225658	0.276338	0.20983	0.234617	0.207751	0.25296	0.280223	0.242769	0.240939	0.239077	0.231409	0.238693	0.230685	0.227972	0.203556	0.23407	0.262043	0.265498	0.246282	0.250942	0.268424	0.265257	0.267211	0.211095	0.264892	0.242453	0.254307	0.2124	0.230364	0.244211
SNHG15	0.209929	0.209847	0.220118	0.237727	0.20655	0.2122	0.188853	0.217003	0.195827	0.212861	0.230142	0.213828	0.182783	0.170973	0.198884	0.180634	0.202151	0.198357	0.257496	0.217053	0.156139	0.178561	0.182912	0.189066	0.192045	0.206431	0.251394	0.227288	0.188853	0.214131	0.216265	0.170039	0.191821	0.155787	0.198654	0.236074	0.218643	0.226621	0.136135	0.191163	0.260413	0.21533	0.208593	0.221103	0.17377	0.233397	0.227009	0.219797	0.193806
AC011997.1	0.161564	0.148208	0.150161	0.156369	0.167356	0.152661	0.146676	0.154907	0.154434	0.16739	0.143668	0.158353	0.141702	0.155028	0.151023	0.158123	0.15454	0.146213	0.171288	0.160447	0.154977	0.158715	0.149615	0.151812	0.1468	0.147374	0.188115	0.148014	0.161186	0.148275	0.157407	0.141886	0.147765	0.135567	0.148838	0.156033	0.153985	0.176412	0.125711	0.139379	0.157479	0.150969	0.156014	0.165505	0.151253	0.141615	0.165062	0.16904	0.149316
LINC00908	0.256019	0.427453	0.331298	0.433947	0.289821	0.256904	0.382445	0.369192	0.4911	0.381832	0.352209	0.401771	0.333258	0.354918	0.369247	0.31041	0.392851	0.468115	0.340593	0.389442	0.324177	0.389027	0.416525	0.429868	0.361867	0.353048	0.192671	0.43713	0.3577	0.394814	0.373241	0.43937	0.328474	0.409608	0.367894	0.310782	0.336764	0.288873	0.407114	0.334666	0.389595	0.392736	0.413956	0.35721	0.41948	0.247307	0.375653	0.351555	0.372004
AL132709.1	0.182666	0.34932	0.360245	0.237744	0.291559	0.186007	0.243198	0.348362	0.294075	0.262958	0.212963	0.259819	0.210201	0.279258	0.32949	0.221054	0.259923	0.283978	0.323331	0.253766	0.201654	0.286448	0.450515	0.265498	0.240871	0.432651	0.301311	0.398397	0.26243	0.259871	0.338604	0.26456	0.252181	0.326543	0.332703	0.328059	0.288944	0.239457	0.319807	0.226638	0.359201	0.423902	0.455522	0.335808	0.232522	0.322866	0.243249	0.315531	0.220052
CSNK1G2-AS1	0.833587	0.827824	0.831036	0.829831	0.778603	0.844567	0.826845	0.793582	0.830734	0.825772	0.84426	0.836562	0.805642	0.843036	0.840381	0.835203	0.844407	0.832061	0.8126	0.80434	0.806375	0.813683	0.825149	0.810072	0.814673	0.819373	0.813527	0.830684	0.827975	0.83267	0.817194	0.832009	0.816576	0.819216	0.810224	0.794248	0.831087	0.797955	0.843871	0.85508	0.785091	0.85528	0.830332	0.793266	0.821762	0.840124	0.843376	0.834745	0.797805
SLC16A1-AS1	0.143649	0.211817	0.256745	0.155909	0.194819	0.123958	0.16271	0.160942	0.26918	0.127713	0.173088	0.144244	0.104094	0.217803	0.240252	0.191029	0.166179	0.123347	0.213979	0.193889	0.188884	0.195019	0.103983	0.222623	0.134471	0.168652	0.174486	0.275022	0.154381	0.129241	0.15062	0.184223	0.150059	0.287604	0.120165	0.205432	0.128544	0.220918	0.434726	0.134831	0.13485	0.298183	0.264179	0.196286	0.124459	0.447952	0.127993	0.146426	0.142717
PCOLCE-AS1	0.334171	0.404891	0.345489	0.436589	0.330852	0.491322	0.410281	0.414768	0.417411	0.409086	0.354542	0.394125	0.423708	0.409475	0.395335	0.4576	0.440932	0.436243	0.418454	0.391116	0.435777	0.421117	0.39724	0.405192	0.406976	0.412776	0.354389	0.362377	0.388932	0.399654	0.387972	0.394757	0.379926	0.426192	0.404514	0.396932	0.3556	0.326958	0.375067	0.419347	0.335129	0.358579	0.38861	0.431295	0.357849	0.311139	0.39063	0.346927	0.406105
NALCN-AS1	0.365229	0.378684	0.334026	0.353882	0.347845	0.439899	0.336638	0.374579	0.294161	0.386554	0.273504	0.373146	0.350701	0.314591	0.338495	0.312058	0.367092	0.345633	0.28052	0.388124	0.269161	0.319593	0.372422	0.402681	0.356563	0.345489	0.289083	0.296286	0.346214	0.386457	0.367033	0.367016	0.290034	0.302304	0.36346	0.331673	0.286762	0.405025	0.230875	0.306511	0.25328	0.331167	0.367953	0.394739	0.401924	0.33607	0.388628	0.342197	0.359053
PRICKLE2-AS1	0.497538	0.429116	0.443289	0.44649	0.444693	0.493199	0.431395	0.418049	0.346513	0.466383	0.493691	0.421411	0.452452	0.431531	0.435137	0.487981	0.46035	0.330094	0.423649	0.430451	0.463111	0.429036	0.389362	0.409608	0.428031	0.442234	0.496403	0.45022	0.448518	0.424097	0.42553	0.408496	0.440327	0.393786	0.417219	0.430942	0.509487	0.475773	0.449633	0.471422	0.496658	0.453373	0.420199	0.453809	0.410954	0.491002	0.417316	0.468384	0.433216
LINC00242	0.266251	0.257496	0.244986	0.27776	0.243493	0.234584	0.268758	0.27009	0.284255	0.285216	0.253593	0.282123	0.253643	0.247602	0.268035	0.237917	0.244264	0.25669	0.250924	0.272914	0.255164	0.251275	0.254954	0.254118	0.266826	0.278323	0.250014	0.255791	0.259206	0.27014	0.266147	0.270409	0.256037	0.243372	0.251951	0.246122	0.237762	0.263099	0.258468	0.232111	0.203224	0.256125	0.257478	0.271736	0.294832	0.227131	0.281912	0.270054	0.27135
VIM-AS1	0.130188	0.175295	0.243741	0.141078	0.257549	0.141886	0.195515	0.133551	0.132604	0.139566	0.131667	0.144715	0.119521	0.105945	0.152263	0.121276	0.134471	0.326614	0.119438	0.126648	0.176592	0.162012	0.129081	0.158542	0.123511	0.118661	0.165201	0.137561	0.124844	0.134084	0.119501	0.120447	0.173275	0.239702	0.120426	0.194491	0.25662	0.149175	0.337407	0.149175	0.277461	0.295096	0.143631	0.126004	0.109133	0.245896	0.126371	0.146195	0.138251
DNAJC27-AS1	0.191837	0.198952	0.224118	0.218527	0.187952	0.181955	0.220821	0.19711	0.204773	0.212696	0.198703	0.198621	0.174267	0.212537	0.204559	0.166297	0.195366	0.204394	0.169588	0.199769	0.157866	0.200448	0.18974	0.203374	0.178989	0.191821	0.161219	0.217174	0.204246	0.219204	0.200696	0.234481	0.168403	0.203673	0.193035	0.213845	0.160018	0.210743	0.216614	0.217307	0.173573	0.198869	0.20359	0.176216	0.207967	0.218242	0.194737	0.181044	0.18734
LINC00471	0.106628	0.0937771	0.120649	0.0788784	0.145948	0.0758985	0.0802378	0.0729122	0.066707	0.0749296	0.122684	0.0654417	0.0986982	0.080843	0.106915	0.13984	0.0879138	0.0688029	0.0996102	0.0662789	0.0674574	0.0518851	0.0771767	0.0856855	0.0672285	0.0613837	0.135944	0.129795	0.0744201	0.0788784	0.0789544	0.0732939	0.101662	0.0923451	0.0873016	0.0564252	0.0771501	0.113121	0.0603982	0.0875322	0.115626	0.10311	0.115439	0.0789292	0.0585201	0.0582887	0.0721872	0.0793054	0.0852212
CEBPB-AS1	0.143883	0.126351	0.140626	0.137993	0.145037	0.142985	0.127277	0.121097	0.126513	0.132915	0.146909	0.131877	0.128329	0.136452	0.141505	0.15216	0.135662	0.128034	0.129613	0.132313	0.135306	0.126045	0.131185	0.13009	0.12708	0.129417	0.144696	0.122506	0.142142	0.132525	0.128192	0.129914	0.129613	0.116677	0.129339	0.129378	0.113752	0.141848	0.122802	0.132643	0.135473	0.116965	0.134678	0.137785	0.120186	0.146426	0.138452	0.132566	0.137958
LINC00885	0.273416	0.306599	0.240166	0.294832	0.233501	0.229693	0.37899	0.312655	0.343493	0.363194	0.337832	0.350087	0.232933	0.327697	0.317233	0.259012	0.322393	0.345304	0.247883	0.339544	0.321957	0.308083	0.336911	0.242286	0.282317	0.365229	0.213996	0.232883	0.331475	0.346681	0.316984	0.349413	0.296719	0.317039	0.342386	0.329781	0.263694	0.22916	0.273607	0.350124	0.222674	0.385755	0.269789	0.275565	0.392927	0.21123	0.376613	0.259101	0.259083
AC008781.1	0.404644	0.400442	0.345914	0.388384	0.39824	0.35137	0.507475	0.548591	0.606272	0.458861	0.417857	0.450262	0.481884	0.538624	0.453832	0.387688	0.422358	0.457357	0.338733	0.462708	0.497731	0.61181	0.675607	0.405593	0.441267	0.472324	0.341293	0.304576	0.487138	0.524506	0.403982	0.515745	0.390574	0.56539	0.524608	0.412661	0.611344	0.410877	0.750718	0.564994	0.483818	0.413271	0.39251	0.356149	0.415634	0.321448	0.516799	0.381852	0.401809
LGALS8-AS1	0.167292	0.145413	0.161084	0.167373	0.136413	0.138066	0.190767	0.173735	0.19729	0.20861	0.169291	0.21736	0.212487	0.178909	0.175526	0.111543	0.155152	0.248108	0.163358	0.190619	0.151424	0.136265	0.183736	0.173686	0.177416	0.181955	0.114597	0.0929034	0.1667	0.148665	0.163856	0.223556	0.134333	0.180895	0.165844	0.161251	0.166718	0.146444	0.177468	0.168079	0.125827	0.194033	0.214334	0.159097	0.187472	0.122781	0.199951	0.163977	0.166397
FBXL19-AS1	0.0788784	0.0797556	0.0708073	0.0896853	0.0757635	0.0810477	0.0723466	0.0776613	0.0824748	0.083389	0.0779774	0.0911779	0.083937	0.077232	0.0728309	0.0884023	0.0876067	0.0670071	0.0947288	0.0777936	0.0768549	0.0896604	0.0728853	0.106628	0.0726662	0.0718066	0.0954119	0.0798083	0.0919802	0.0833369	0.0817194	0.077845	0.0795929	0.0923704	0.0845901	0.0782933	0.0758985	0.075468	0.0797822	0.0796471	0.0913008	0.0806577	0.0999556	0.0781864	0.0752798	0.084351	0.0702852	0.0902577	0.0920057
LINC00544	0.580858	0.611086	0.47281	0.653281	0.532824	0.566273	0.554538	0.575883	0.546613	0.596066	0.62368	0.572166	0.556878	0.540298	0.442705	0.586227	0.648059	0.584831	0.58417	0.586294	0.645541	0.587621	0.522128	0.577185	0.568784	0.550498	0.532353	0.623262	0.57089	0.573494	0.607201	0.502296	0.509564	0.560816	0.631394	0.567339	0.636532	0.61039	0.344335	0.552715	0.614224	0.605629	0.646754	0.638772	0.592536	0.522236	0.576873	0.542383	0.515059
AC079610.1	0.472024	0.404252	0.389308	0.403982	0.395	0.434192	0.392414	0.398071	0.439919	0.397694	0.417469	0.400132	0.411727	0.395075	0.405269	0.42168	0.396797	0.405574	0.375067	0.426253	0.409917	0.406086	0.403255	0.384629	0.417276	0.375483	0.418415	0.400876	0.404986	0.412316	0.387285	0.408514	0.416174	0.375258	0.401849	0.40647	0.435677	0.436326	0.402602	0.347283	0.401868	0.395055	0.369399	0.380792	0.426646	0.441038	0.447847	0.401105	0.426962
SP2-AS1	0.417256	0.353509	0.350012	0.34745	0.365941	0.37998	0.364325	0.353104	0.363851	0.359761	0.377473	0.364895	0.380772	0.344965	0.375276	0.411416	0.366185	0.34465	0.340044	0.352467	0.359351	0.34745	0.347941	0.322792	0.358266	0.365059	0.421947	0.361297	0.365134	0.360545	0.355505	0.374262	0.354239	0.329167	0.342047	0.357116	0.401539	0.387285	0.35963	0.372155	0.366807	0.358994	0.35124	0.35338	0.35191	0.437089	0.372099	0.372099	0.355181
MIS18A-AS1	0.0366686	0.0348931	0.0366686	0.0392126	0.0364273	0.0409619	0.0412881	0.0343297	0.0344249	0.0438249	0.0372362	0.0412376	0.03746	0.0377613	0.0525126	0.0379849	0.040681	0.045267	0.0415044	0.0360742	0.0376174	0.0391496	0.0353624	0.0376871	0.0379849	0.0360742	0.0428268	0.0384125	0.0358954	0.038056	0.03746	0.0304887	0.0388293	0.0383466	0.0349852	0.0398531	0.0357241	0.0411304	0.0352676	0.0376871	0.0378398	0.0376174	0.0410205	0.0339326	0.0379087	0.0379087	0.0357241	0.0334295	0.0366686
WDFY3-AS2	0.149194	0.157024	0.150969	0.158003	0.148294	0.158697	0.188836	0.157583	0.1576	0.140474	0.202134	0.1747	0.181339	0.168851	0.174036	0.120753	0.151408	0.177037	0.14757	0.155381	0.16687	0.173934	0.17159	0.133318	0.161392	0.187013	0.12448	0.144715	0.139637	0.162352	0.162369	0.198406	0.137317	0.165825	0.14559	0.179384	0.102885	0.127911	0.166515	0.225914	0.0941142	0.159187	0.146195	0.153322	0.206766	0.161528	0.178544	0.154748	0.141189
LINC01554	0.167142	0.182568	0.133632	0.150444	0.181355	0.130458	0.188359	0.174166	0.195465	0.180911	0.201089	0.185841	0.216298	0.125965	0.173257	0.134333	0.172488	0.165557	0.148735	0.16989	0.128664	0.144046	0.182507	0.153949	0.172224	0.149722	0.105164	0.156139	0.174617	0.153793	0.154556	0.175311	0.153251	0.166735	0.139195	0.162674	0.162435	0.117404	0.17204	0.162947	0.177934	0.143539	0.159882	0.173952	0.165321	0.150006	0.154855	0.141429	0.159063
AC084809.2	0.0244008	0.0239282	0.0283845	0.0341295	0.0292827	0.0344249	0.0332245	0.0328908	0.0275554	0.0379087	0.0190785	0.0345207	0.0193504	0.026205	0.027388	0.027727	0.0306131	0.0369951	0.0345207	0.0225095	0.0225095	0.0345207	0.0281832	0.0196613	0.028037	0.0203372	0.0349852	0.0264272	0.0316296	0.0338357	0.0342297	0.0227503	0.0315059	0.0299661	0.0295699	0.0337412	0.0310159	0.0347128	0.0239282	0.0216141	0.0331187	0.0275554	0.0234938	0.0196613	0.0268506	0.0341295	0.026205	0.0295699	0.0307421
IQCH-AS1	0.368235	0.302145	0.321324	0.340867	0.306934	0.3205	0.327644	0.329855	0.333699	0.334943	0.331493	0.325668	0.327627	0.300575	0.309243	0.315409	0.329472	0.323314	0.308065	0.333053	0.342011	0.312472	0.307943	0.278709	0.32445	0.337496	0.334792	0.308687	0.323584	0.321538	0.320696	0.326344	0.310994	0.291543	0.32353	0.315816	0.347413	0.310374	0.305337	0.333845	0.324177	0.292828	0.28624	0.325757	0.33916	0.354239	0.332942	0.345897	0.329946
LINC00710	0.665846	0.776299	0.826696	0.824892	0.834492	0.774685	0.784728	0.789398	0.627807	0.753835	0.827425	0.785828	0.631515	0.784672	0.752317	0.836461	0.664104	0.590144	0.802725	0.768872	0.795223	0.796639	0.678629	0.791492	0.68757	0.711147	0.798984	0.808917	0.830332	0.780835	0.817297	0.684631	0.773683	0.795116	0.802363	0.819931	0.637555	0.842746	0.721488	0.743014	0.709852	0.761265	0.803209	0.842183	0.623037	0.677026	0.582408	0.777131	0.775684
ALKBH3-AS1	0.614224	0.568319	0.454662	0.580186	0.423861	0.556786	0.523459	0.499625	0.600793	0.577156	0.48317	0.51378	0.616683	0.487355	0.5044	0.43663	0.623112	0.588784	0.491027	0.556102	0.48498	0.450389	0.567957	0.423902	0.595457	0.600068	0.41743	0.433338	0.505394	0.54425	0.556994	0.553537	0.510843	0.521642	0.49653	0.497485	0.651705	0.458377	0.496608	0.576654	0.501722	0.577031	0.449757	0.453094	0.5639	0.48317	0.546807	0.544963	0.535485
ACTN1-AS1	0.0581445	0.0624024	0.0590221	0.0623787	0.069527	0.0659079	0.0632535	0.0622819	0.0647541	0.079251	0.0654172	0.0695792	0.0652716	0.0776613	0.0685887	0.0821846	0.0725344	0.0605177	0.0685086	0.0643716	0.0815559	0.0645832	0.0780546	0.0687496	0.0693698	0.0723188	0.0587049	0.0556189	0.063766	0.0567536	0.0616947	0.0710951	0.0682226	0.0682732	0.0624252	0.0642738	0.0696039	0.063814	0.0777936	0.0724545	0.0604709	0.0555942	0.065513	0.0576735	0.0655865	0.0604465	0.0609654	0.0636438	0.0624957
PAPPA-AS2	0.36062	0.347715	0.285128	0.366356	0.264197	0.320079	0.369228	0.401829	0.455025	0.473035	0.529609	0.357399	0.398951	0.432128	0.536578	0.800421	0.328693	0.556011	0.186074	0.344965	0.264076	0.570083	0.567092	0.600377	0.378532	0.544963	0.364098	0.257955	0.401429	0.459693	0.362263	0.378953	0.397882	0.482911	0.526996	0.327892	0.531743	0.238314	0.258944	0.431102	0.47741	0.427037	0.634158	0.362966	0.527733	0.329928	0.558868	0.300041	0.273399
LINC01220	0.0385548	0.0360742	0.0416148	0.0431033	0.0397342	0.0364273	0.0445905	0.0411304	0.0448325	0.0598474	0.0430589	0.0457251	0.0504902	0.0500752	0.0514341	0.0409619	0.0451471	0.0492863	0.0411304	0.0436959	0.037541	0.0441687	0.0472198	0.0465465	0.0415595	0.0428715	0.0379849	0.03746	0.0445076	0.0410736	0.0416635	0.0461066	0.0449916	0.040681	0.0390202	0.0459937	0.0350768	0.0402713	0.0376174	0.0438702	0.0376174	0.0373087	0.0431033	0.047845	0.0439982	0.0426313	0.0430114	0.045267	0.0383466
LINC00871	0.225727	0.295254	0.406638	0.260742	0.39973	0.231255	0.316859	0.336638	0.328562	0.372787	0.3961	0.316931	0.343772	0.356981	0.281948	0.340998	0.281227	0.375465	0.295744	0.36921	0.342498	0.336033	0.258042	0.37064	0.325353	0.340007	0.375539	0.361887	0.392622	0.358266	0.341915	0.366617	0.352806	0.362568	0.297551	0.3837	0.323419	0.345115	0.311542	0.247134	0.375483	0.363928	0.352806	0.389575	0.363571	0.308687	0.390872	0.365512	0.417354
PIK3IP1-AS1	0.205447	0.18106	0.160156	0.171339	0.153496	0.18129	0.165488	0.151636	0.167961	0.166972	0.187884	0.168334	0.183308	0.153656	0.149509	0.167594	0.161203	0.165792	0.170874	0.162555	0.181142	0.151005	0.16048	0.146231	0.154486	0.158715	0.172471	0.155171	0.164347	0.158643	0.160773	0.180259	0.159465	0.153425	0.168669	0.178577	0.152787	0.170388	0.147928	0.156818	0.168435	0.153322	0.167577	0.165658	0.167373	0.187109	0.169722	0.169874	0.149596
POLR2J4	0.409638	0.356572	0.369538	0.370955	0.356572	0.391393	0.373479	0.35977	0.372967	0.388039	0.394748	0.363034	0.38369	0.363373	0.381651	0.401877	0.378121	0.365987	0.358477	0.377614	0.391738	0.339904	0.354323	0.324277	0.373573	0.378693	0.405942	0.35629	0.371488	0.362671	0.360142	0.381727	0.368419	0.336865	0.356815	0.357729	0.40269	0.384107	0.357503	0.383805	0.382032	0.346035	0.340184	0.373101	0.37175	0.407969	0.384937	0.389299	0.378177
AL928654.1	0.757754	0.702932	0.729677	0.751744	0.676938	0.749499	0.717502	0.699325	0.734696	0.712866	0.736034	0.720277	0.692956	0.727421	0.748594	0.749395	0.737821	0.716406	0.698804	0.701947	0.736476	0.674077	0.716305	0.637282	0.703164	0.755044	0.736974	0.696407	0.705321	0.731368	0.71512	0.687206	0.738273	0.702841	0.708818	0.695264	0.81101	0.701666	0.760191	0.759889	0.738523	0.738221	0.69909	0.701573	0.748234	0.758311	0.746841	0.777234	0.689318
EP300-AS1	0.556196	0.475819	0.508392	0.485393	0.465666	0.544135	0.517732	0.493986	0.525737	0.492084	0.514873	0.496125	0.522872	0.509643	0.524506	0.537112	0.510689	0.478961	0.486411	0.489591	0.498567	0.461999	0.507321	0.448538	0.510922	0.524799	0.537029	0.477551	0.493447	0.494533	0.493447	0.520454	0.50768	0.479884	0.489687	0.493122	0.563448	0.504684	0.536237	0.537832	0.520799	0.505497	0.467593	0.482098	0.521403	0.548649	0.517336	0.522475	0.486457
TRG-AS1	0.221138	0.230499	0.192553	0.279486	0.225285	0.220376	0.243601	0.267086	0.179202	0.301276	0.236861	0.252731	0.259539	0.228781	0.28989	0.262098	0.274432	0.233465	0.218074	0.272599	0.227405	0.223746	0.245188	0.283943	0.231392	0.284255	0.235392	0.209577	0.291979	0.239685	0.26116	0.226824	0.247516	0.193889	0.26064	0.216546	0.274693	0.310235	0.108979	0.279993	0.27753	0.212368	0.279468	0.304382	0.232284	0.216952	0.273329	0.243896	0.268549
LINC01449	0.218346	0.25838	0.314845	0.267068	0.404175	0.158851	0.363156	0.236537	0.249705	0.356902	0.360078	0.246159	0.266844	0.312419	0.226602	0.280711	0.308492	0.325668	0.218378	0.363607	0.199638	0.302056	0.248928	0.363794	0.323891	0.268885	0.144331	0.232983	0.372155	0.259274	0.322992	0.287038	0.32942	0.231049	0.22134	0.345651	0.2922	0.191589	0.196746	0.263254	0.438582	0.165643	0.360925	0.342479	0.335499	0.390404	0.38929	0.356034	0.349176
AC092535.3	0.27753	0.199203	0.29332	0.320841	0.332593	0.258961	0.273275	0.276145	0.212086	0.320571	0.282123	0.280969	0.31518	0.273275	0.288997	0.334737	0.337905	0.239042	0.303131	0.294617	0.290214	0.308421	0.245341	0.271036	0.271492	0.254169	0.175263	0.199354	0.303399	0.256937	0.305727	0.239771	0.303664	0.21946	0.288821	0.261609	0.248194	0.344503	0.242251	0.291943	0.263833	0.193019	0.275335	0.317685	0.241299	0.279538	0.342291	0.325031	0.320243
PIK3CD-AS2	0.126228	0.169123	0.281295	0.19369	0.189772	0.144099	0.167724	0.146982	0.196581	0.175902	0.121175	0.157866	0.179861	0.223999	0.223086	0.104588	0.133221	0.200726	0.116243	0.223017	0.138029	0.133279	0.155666	0.322104	0.15797	0.181825	0.125926	0.212877	0.133764	0.203389	0.179829	0.154662	0.167175	0.311139	0.129633	0.14261	0.170221	0.24856	0.399156	0.145269	0.203258	0.20469	0.193329	0.126105	0.201007	0.105119	0.240957	0.176625	0.155944
HLA-F-AS1	0.179829	0.252697	0.255282	0.262377	0.262257	0.234926	0.248981	0.251083	0.25565	0.275335	0.274432	0.255932	0.254101	0.244473	0.273908	0.275022	0.25813	0.240631	0.251377	0.259448	0.229955	0.256125	0.240734	0.253748	0.247638	0.257726	0.258362	0.254377	0.256161	0.251465	0.253962	0.248108	0.25884	0.235152	0.243512	0.243707	0.268105	0.261661	0.244953	0.261125	0.273056	0.26029	0.259413	0.259575	0.246282	0.261314	0.235424	0.247324	0.266754
AC116609.1	0.192029	0.200924	0.173918	0.135473	0.197306	0.218882	0.220768	0.20396	0.214654	0.241716	0.209509	0.2124	0.146248	0.197958	0.206617	0.221088	0.196365	0.185874	0.205113	0.229004	0.189409	0.19947	0.209034	0.198755	0.168231	0.202117	0.212642	0.201258	0.205795	0.208392	0.172673	0.163428	0.203772	0.151147	0.177235	0.167525	0.24008	0.216631	0.174765	0.150813	0.203506	0.188771	0.194065	0.13222	0.212895	0.165658	0.186765	0.229487	0.223506
A2M-AS1	0.209051	0.129795	0.188115	0.193707	0.155028	0.152457	0.173735	0.212928	0.20406	0.22178	0.177319	0.219529	0.136471	0.186501	0.181439	0.138545	0.156051	0.189837	0.171271	0.16019	0.212556	0.15496	0.178312	0.155979	0.207562	0.228202	0.0910529	0.26954	0.140986	0.225219	0.136039	0.168351	0.184994	0.215314	0.126125	0.263151	0.16464	0.179038	0.119501	0.17435	0.127377	0.213283	0.169123	0.171756	0.179648	0.125265	0.164722	0.248876	0.160311
UBOX5-AS1	0.859427	0.85367	0.818801	0.850176	0.817297	0.864526	0.838312	0.860034	0.845497	0.853213	0.856028	0.853819	0.724201	0.846196	0.840933	0.868009	0.841687	0.848089	0.856028	0.848884	0.849677	0.850075	0.852129	0.855723	0.83329	0.859827	0.853919	0.868107	0.852425	0.878005	0.836952	0.871274	0.827772	0.84774	0.866096	0.861729	0.8579	0.814932	0.844459	0.868638	0.865218	0.851174	0.862606	0.869681	0.806893	0.880668	0.865266	0.854926	0.803155
DIRC3	0.493049	0.454365	0.496253	0.4997	0.467616	0.505675	0.490201	0.478146	0.440024	0.5075	0.509065	0.45965	0.4867	0.483457	0.410857	0.526389	0.484279	0.419538	0.467864	0.475773	0.484255	0.469184	0.436283	0.488106	0.497958	0.488271	0.44649	0.319447	0.488912	0.47161	0.485174	0.473606	0.461154	0.382157	0.477762	0.480051	0.442295	0.491273	0.28403	0.511154	0.456318	0.373867	0.42555	0.519574	0.480962	0.453028	0.513334	0.508627	0.479438
LINC01485	0.437695	0.572012	0.612908	0.547502	0.680817	0.653772	0.553596	0.549944	0.409455	0.399294	0.667017	0.538229	0.616575	0.568228	0.477083	0.71899	0.643077	0.489806	0.664189	0.4996	0.713918	0.625586	0.288401	0.650031	0.521855	0.490954	0.433947	0.649131	0.656834	0.394529	0.504296	0.390592	0.572228	0.528686	0.542631	0.596989	0.550673	0.603766	0.241507	0.701051	0.499872	0.498766	0.601467	0.644849	0.359201	0.75923	0.43483	0.558719	0.585707
LINC00943	0.307178	0.278485	0.261297	0.203573	0.329312	0.235133	0.244088	0.292218	0.284518	0.274328	0.247168	0.265274	0.290457	0.300466	0.315974	0.201872	0.224546	0.263744	0.301034	0.243548	0.24917	0.261023	0.307446	0.325121	0.247707	0.221613	0.218459	0.37592	0.262502	0.236967	0.271455	0.28471	0.278536	0.218745	0.270355	0.277512	0.262835	0.321519	0.274155	0.255181	0.281106	0.25697	0.27741	0.262817	0.273522	0.403707	0.207231	0.248383	0.289506
RMDN2-AS1	0.404326	0.371419	0.358208	0.349229	0.320134	0.348304	0.334447	0.342568	0.373829	0.323366	0.368694	0.346346	0.363062	0.315111	0.324249	0.356618	0.346476	0.339506	0.311542	0.360925	0.34642	0.321341	0.336727	0.278519	0.350069	0.379318	0.361185	0.335627	0.343211	0.347057	0.343566	0.346364	0.367624	0.303275	0.348038	0.348986	0.386608	0.349527	0.381175	0.335185	0.375085	0.273019	0.308222	0.336273	0.366636	0.402602	0.345358	0.379243	0.364308
LINC01250	0.429431	0.579548	0.592635	0.458139	0.641219	0.595693	0.63992	0.616612	0.546557	0.654796	0.560544	0.609032	0.681235	0.523591	0.558094	0.482144	0.503993	0.601393	0.635133	0.63001	0.603445	0.549538	0.636763	0.63988	0.63376	0.527101	0.579676	0.561934	0.596101	0.624249	0.619804	0.597834	0.653196	0.588389	0.574253	0.669509	0.59766	0.664398	0.43713	0.65769	0.681414	0.57846	0.533992	0.62179	0.617812	0.589838	0.524209	0.668985	0.651705
LINC01446	0.0656614	0.123812	0.172023	0.0894648	0.157548	0.0979546	0.128703	0.156333	0.133088	0.193377	0.134735	0.133279	0.164466	0.141429	0.0902827	0.0947053	0.109937	0.15062	0.155805	0.164449	0.147836	0.122182	0.158992	0.160243	0.150601	0.126413	0.140492	0.149759	0.154103	0.138509	0.150126	0.121359	0.154556	0.13485	0.147552	0.144548	0.122587	0.139288	0.062615	0.0998863	0.199968	0.13485	0.113348	0.15188	0.139968	0.156315	0.133632	0.136642	0.183882
EHD4-AS1	0.867433	0.805336	0.831454	0.837853	0.81875	0.872334	0.872334	0.879733	0.887425	0.804138	0.879999	0.868688	0.862297	0.848635	0.746587	0.831036	0.822546	0.828179	0.806323	0.840124	0.86345	0.815922	0.856836	0.810701	0.869523	0.850821	0.842586	0.867749	0.800116	0.845404	0.853971	0.874559	0.856273	0.856028	0.866147	0.859279	0.600341	0.847045	0.887425	0.844512	0.471843	0.885456	0.852524	0.791856	0.882807	0.850477	0.84033	0.86463	0.830332
AC002454.1	0.147534	0.121236	0.216231	0.125428	0.139583	0.151584	0.136622	0.122925	0.119213	0.140042	0.12377	0.122327	0.119762	0.127911	0.153287	0.138418	0.132662	0.136265	0.136867	0.134352	0.13621	0.156626	0.108873	0.142894	0.129954	0.128724	0.146819	0.291767	0.130598	0.119883	0.12557	0.160615	0.152982	0.251448	0.118147	0.166045	0.116779	0.115232	0.226087	0.166818	0.111309	0.1846	0.179401	0.135643	0.123066	0.14845	0.130598	0.142875	0.138694
AC025048.1	0.189986	0.292812	0.261418	0.266042	0.227422	0.2023	0.224932	0.176017	0.231616	0.211128	0.248541	0.173241	0.171791	0.200383	0.197789	0.326344	0.185727	0.265048	0.184845	0.168079	0.200049	0.257321	0.226466	0.278798	0.252004	0.257374	0.236897	0.357057	0.189475	0.216952	0.244666	0.20094	0.212471	0.297497	0.200662	0.183257	0.196547	0.20464	0.367207	0.196463	0.130698	0.276003	0.327856	0.201207	0.328455	0.200065	0.302465	0.191357	0.19282
LINC01221	0.896092	0.835889	0.79819	0.8911	0.91673	0.879758	0.824655	0.877208	0.880134	0.789996	0.878092	0.893478	0.732347	0.88387	0.779449	0.898186	0.783028	0.507667	0.867407	0.895412	0.901865	0.893347	0.891165	0.912198	0.785533	0.829854	0.86072	0.898915	0.92797	0.908293	0.867983	0.882777	0.830505	0.85905	0.874806	0.839044	0.725439	0.858387	0.843253	0.631414	0.534061	0.90313	0.863991	0.760217	0.771019	0.729253	0.86129	0.788186	0.820061
SRD5A3-AS1	0.257268	0.221966	0.232966	0.239388	0.229642	0.235901	0.234308	0.220152	0.224206	0.242472	0.227508	0.234771	0.228473	0.210588	0.218626	0.250014	0.22849	0.216145	0.230809	0.234824	0.242957	0.216766	0.212625	0.211916	0.224528	0.232388	0.278467	0.229004	0.229108	0.220837	0.231736	0.226137	0.236723	0.202566	0.224032	0.21628	0.256904	0.249997	0.215783	0.2379	0.24847	0.208728	0.213912	0.229419	0.237073	0.26154	0.241423	0.235935	0.232404
MGC32805	0.455874	0.38476	0.359089	0.401771	0.36753	0.329874	0.391328	0.381252	0.389327	0.389308	0.409724	0.393042	0.409512	0.379733	0.415499	0.411494	0.37926	0.357399	0.353491	0.375124	0.376706	0.383321	0.363213	0.341642	0.391519	0.437496	0.372363	0.399237	0.349735	0.394298	0.385755	0.35437	0.393822	0.359145	0.398548	0.390478	0.383471	0.329543	0.402739	0.41165	0.339561	0.370228	0.364116	0.362831	0.403728	0.452091	0.41036	0.383359	0.3983
MRGPRG-AS1	0.433157	0.520799	0.568938	0.611309	0.577401	0.467279	0.579037	0.59685	0.532127	0.586428	0.44079	0.59685	0.472301	0.495087	0.575822	0.42639	0.518569	0.518097	0.635096	0.603766	0.501824	0.637082	0.63467	0.551578	0.536382	0.487404	0.490738	0.527344	0.512047	0.56919	0.608203	0.535236	0.508035	0.489128	0.546863	0.55495	0.526008	0.644769	0.592768	0.47356	0.594274	0.436791	0.544082	0.630238	0.493494	0.446908	0.531142	0.498061	0.550556
AC010240.3	0.493768	0.43106	0.432289	0.452218	0.432388	0.38897	0.437251	0.434911	0.454005	0.450922	0.469161	0.43106	0.36342	0.433458	0.405857	0.481816	0.484041	0.430961	0.4167	0.436467	0.447261	0.413504	0.415731	0.391861	0.441553	0.438664	0.485099	0.422656	0.437231	0.435117	0.42316	0.419676	0.461355	0.399617	0.437716	0.424333	0.501972	0.445841	0.442935	0.470074	0.480518	0.430864	0.416932	0.439515	0.45045	0.22849	0.415422	0.382464	0.436367
ATP11A-AS1	0.74664	0.655844	0.496279	0.712434	0.594985	0.47636	0.673241	0.652654	0.702981	0.6594	0.648937	0.678758	0.68128	0.664062	0.678093	0.667542	0.722309	0.681365	0.666015	0.626885	0.518334	0.627693	0.67743	0.622172	0.686799	0.7166	0.652204	0.635785	0.635705	0.680192	0.635403	0.69163	0.650434	0.652654	0.677871	0.494383	0.749092	0.642355	0.734644	0.680731	0.674386	0.713679	0.640895	0.636532	0.702793	0.71282	0.702135	0.651133	0.623075
ATP2A1-AS1	0.142664	0.236228	0.24416	0.120814	0.128367	0.113665	0.123854	0.116637	0.201388	0.112181	0.146019	0.120608	0.112998	0.156315	0.104186	0.166564	0.134793	0.124238	0.166247	0.12555	0.164195	0.0995172	0.125025	0.252412	0.112665	0.137225	0.0819526	0.278251	0.132507	0.117508	0.13668	0.15261	0.140324	0.210776	0.241786	0.20359	0.120668	0.0904589	0.58515	0.139913	0.152804	0.11901	0.165775	0.101325	0.100708	0.185711	0.0982797	0.105989	0.16271
FTX	0.314916	0.276758	0.268566	0.325245	0.262484	0.400403	0.32775	0.341054	0.293759	0.278503	0.306669	0.350759	0.293673	0.330392	0.286729	0.299676	0.358039	0.343136	0.356545	0.297167	0.301258	0.301772	0.337552	0.254411	0.353824	0.30892	0.334079	0.287021	0.273607	0.346119	0.331564	0.284239	0.355254	0.329964	0.323097	0.324542	0.33982	0.33228	0.273996	0.295988	0.320713	0.317252	0.255131	0.291158	0.3556	0.349585	0.28889	0.313076	0.339488
ST20-AS1	0.106099	0.108763	0.109623	0.126309	0.115131	0.111881	0.133088	0.145678	0.143956	0.152036	0.106717	0.130283	0.143485	0.128075	0.123225	0.0927619	0.119661	0.142573	0.105968	0.138934	0.128544	0.110803	0.127277	0.103044	0.145397	0.136867	0.0764769	0.109854	0.117237	0.153985	0.125592	0.135194	0.137727	0.118455	0.132682	0.118741	0.14057	0.129734	0.144081	0.127753	0.136339	0.107809	0.108226	0.124844	0.150969	0.0973074	0.14648	0.128095	0.128133
DNAJC9-AS1	0.107875	0.102543	0.100846	0.0951071	0.105789	0.108482	0.0948719	0.0923955	0.100551	0.100092	0.101615	0.0990029	0.0957717	0.0987229	0.088579	0.111904	0.10126	0.0956754	0.102198	0.0985638	0.0917637	0.0965784	0.0928094	0.0970719	0.0962485	0.093096	0.117426	0.104832	0.101031	0.0990743	0.0948962	0.0947763	0.0946334	0.093557	0.0986524	0.0922712	0.100731	0.117301	0.089439	0.0834908	0.109854	0.0923209	0.0982103	0.0973074	0.0977008	0.106673	0.103267	0.108742	0.101369
AC007950.2	0.0693433	0.0708867	0.0752542	0.0818202	0.0643225	0.0779246	0.0835956	0.0831524	0.0718876	0.0761352	0.0664547	0.0785881	0.144207	0.0759503	0.0766943	0.0654888	0.0743398	0.0838288	0.0734804	0.064653	0.0683767	0.0711206	0.0752542	0.0670071	0.0889629	0.0738255	0.0642738	0.0627595	0.0589764	0.0765834	0.0727212	0.0901296	0.0673556	0.0808933	0.0695011	0.0697374	0.063595	0.0679158	0.0710951	0.0766102	0.0607078	0.0656871	0.077232	0.0765304	0.0702852	0.0657599	0.0677367	0.0692919	0.0750674
LINC00472	0.359333	0.303825	0.287642	0.304438	0.292812	0.311139	0.338367	0.301968	0.306934	0.299219	0.29878	0.319158	0.307782	0.324995	0.343248	0.291732	0.304015	0.31343	0.255113	0.313713	0.31276	0.319104	0.31096	0.307377	0.304541	0.328002	0.317992	0.305763	0.299254	0.318153	0.301826	0.367092	0.33579	0.291979	0.28417	0.296269	0.264381	0.295305	0.341896	0.352077	0.21772	0.277074	0.278994	0.295726	0.356128	0.542327	0.354772	0.278005	0.299202
LINC00899	0.310164	0.316304	0.247883	0.292459	0.28796	0.320892	0.291576	0.282334	0.285181	0.279309	0.285287	0.311275	0.331053	0.290232	0.330336	0.280046	0.318207	0.299553	0.297865	0.26378	0.300964	0.292669	0.285852	0.262186	0.233847	0.293656	0.33824	0.287127	0.280223	0.287358	0.276636	0.289489	0.280936	0.274397	0.264347	0.270392	0.226842	0.242769	0.283539	0.326869	0.224864	0.249997	0.302393	0.292032	0.276515	0.345115	0.324526	0.290142	0.259785
USP12-AS1	0.324087	0.546952	0.406601	0.443205	0.337277	0.366732	0.507142	0.409145	0.594169	0.411572	0.372996	0.513019	0.483553	0.340343	0.594003	0.400744	0.403982	0.555893	0.429492	0.388161	0.418315	0.429272	0.64963	0.233083	0.417857	0.351057	0.32474	0.281859	0.322885	0.50017	0.464965	0.522634	0.285941	0.68784	0.369153	0.377605	0.265274	0.270653	0.736577	0.367586	0.189392	0.354125	0.384455	0.403616	0.489854	0.254797	0.60373	0.435897	0.330524
CASC9	0.237487	0.319807	0.32373	0.425939	0.451859	0.503515	0.326813	0.388873	0.351277	0.397429	0.466449	0.25558	0.457096	0.343678	0.251465	0.440997	0.486627	0.412106	0.289926	0.378341	0.46656	0.422005	0.306278	0.391499	0.430489	0.410781	0.499773	0.429567	0.432148	0.385963	0.363232	0.378456	0.392396	0.378873	0.373184	0.433781	0.358396	0.353453	0.419833	0.388782	0.301755	0.327356	0.408534	0.424452	0.385963	0.573307	0.428995	0.454215	0.396194
PCAT6	0.0964627	0.105231	0.0823151	0.12434	0.0758712	0.0567311	0.102407	0.0921515	0.112727	0.104295	0.100022	0.041925	0.111754	0.111351	0.094491	0.0367502	0.120045	0.112032	0.0657351	0.0944217	0.0579802	0.125345	0.0924436	0.122946	0.0940678	0.0938018	0.0416148	0.119943	0.0559739	0.0918641	0.0928557	0.120668	0.0904589	0.123832	0.104678	0.0651946	0.106649	0.0434752	0.176412	0.0920057	0.119236	0.114496	0.0457251	0.114415	0.0811281	0.0481671	0.0963421	0.0854276	0.0679658
DSCR9	0.149247	0.124662	0.0895876	0.111691	0.096672	0.164161	0.107131	0.0925427	0.119501	0.106298	0.108308	0.143539	0.0939216	0.115832	0.121078	0.0869072	0.0877093	0.135456	0.0670071	0.113162	0.0876836	0.161786	0.118126	0.190653	0.118372	0.122644	0.0768819	0.0678672	0.0965784	0.117857	0.103065	0.125632	0.102998	0.118126	0.101237	0.106649	0.117569	0.174749	0.165658	0.22827	0.0997719	0.121564	0.0914473	0.0983984	0.118352	0.103848	0.128982	0.0905075	0.111819
DDX11-AS1	0.096719	0.092103	0.101908	0.105789	0.0916898	0.0903581	0.0960352	0.111119	0.119172	0.110217	0.0888876	0.105384	0.103132	0.101098	0.0946102	0.0981644	0.0979546	0.120368	0.0939477	0.110844	0.092223	0.0879677	0.115709	0.0904832	0.118866	0.136	0.0889127	0.086578	0.100459	0.104051	0.0977008	0.100368	0.102455	0.0878133	0.102108	0.101818	0.103961	0.102699	0.104458	0.101524	0.0963905	0.0871488	0.0844319	0.100185	0.11759	0.106981	0.126065	0.11356	0.103604
AC092117.1	0.832061	0.891327	0.892608	0.844861	0.826178	0.721686	0.863501	0.806007	0.856676	0.901046	0.848684	0.887243	0.669992	0.881722	0.784728	0.891956	0.685132	0.790285	0.889816	0.869732	0.787024	0.892994	0.86738	0.868261	0.823824	0.858725	0.739059	0.886467	0.811274	0.902697	0.866196	0.879346	0.888883	0.89606	0.831762	0.883604	0.828286	0.918358	0.903248	0.876796	0.86473	0.834396	0.860083	0.869839	0.882243	0.50933	0.744624	0.826127	0.893186
LINC01012	0.135662	0.131839	0.323383	0.126249	0.137452	0.136547	0.133473	0.123145	0.127458	0.147695	0.150761	0.130247	0.150479	0.112477	0.121197	0.132915	0.136265	0.128075	0.13097	0.133108	0.135867	0.125366	0.133936	0.246052	0.155684	0.133632	0.135234	0.137617	0.133203	0.15261	0.133336	0.129101	0.136642	0.208357	0.125711	0.2142	0.142106	0.169572	0.363775	0.142965	0.141392	0.128251	0.320298	0.133088	0.145895	0.15746	0.129042	0.136811	0.135718
CBR3-AS1	0.304049	0.269299	0.269825	0.284204	0.256987	0.271367	0.289821	0.255315	0.288029	0.311139	0.283016	0.282548	0.300307	0.272385	0.273996	0.267547	0.283978	0.286535	0.232694	0.280883	0.271878	0.25799	0.284832	0.276602	0.275667	0.279853	0.291372	0.270736	0.272546	0.283539	0.269825	0.281876	0.264145	0.24905	0.273504	0.252908	0.262325	0.282754	0.289259	0.30209	0.26271	0.256019	0.274243	0.263046	0.269576	0.257743	0.307624	0.281719	0.272967
STEAP2-AS1	0.181939	0.231685	0.243512	0.193872	0.209797	0.262448	0.202117	0.210673	0.198292	0.18444	0.222778	0.177319	0.289066	0.228936	0.249154	0.207867	0.197339	0.219495	0.247917	0.217871	0.213947	0.216815	0.283695	0.269701	0.221138	0.20513	0.219272	0.421621	0.222137	0.187094	0.189343	0.257215	0.181092	0.338421	0.175295	0.281615	0.22048	0.197439	0.308083	0.284936	0.181695	0.381965	0.245257	0.206798	0.186191	0.253421	0.183672	0.16909	0.213047
AC009303.3	0.879057	0.859279	0.859328	0.860034	0.865897	0.842435	0.862551	0.872761	0.867598	0.872972	0.896934	0.852025	0.89293	0.862348	0.849431	0.885339	0.887488	0.846399	0.806375	0.83267	0.870111	0.80305	0.842482	0.84684	0.865473	0.876912	0.83821	0.840983	0.876071	0.870429	0.845063	0.877075	0.842133	0.850778	0.866402	0.840381	0.882634	0.870376	0.862403	0.901123	0.796902	0.887305	0.847835	0.864016	0.874505	0.909895	0.877513	0.864473	0.805488
AC007319.1	0.500222	0.460701	0.450577	0.403501	0.468046	0.454027	0.399519	0.40694	0.423786	0.429451	0.46553	0.395598	0.393481	0.422219	0.391937	0.435999	0.404759	0.426941	0.36421	0.437293	0.419139	0.45237	0.416	0.361887	0.418652	0.410127	0.460137	0.475101	0.464427	0.419833	0.425137	0.409917	0.399693	0.417009	0.411533	0.408571	0.412449	0.437496	0.467638	0.392833	0.435298	0.41442	0.428954	0.439433	0.421621	0.388048	0.435379	0.374598	0.432532
WWTR1-AS1	0.128113	0.108459	0.118803	0.124382	0.111925	0.110301	0.169738	0.128805	0.14183	0.125827	0.122606	0.134678	0.12679	0.121889	0.136791	0.0798353	0.113475	0.128644	0.122546	0.128291	0.123874	0.10329	0.133493	0.104253	0.121197	0.134102	0.109748	0.0875068	0.114496	0.140286	0.122946	0.144824	0.115933	0.110365	0.123571	0.12444	0.102043	0.110172	0.100708	0.150179	0.0912003	0.111629	0.117691	0.106739	0.140913	0.12138	0.142215	0.117237	0.127556
NAPA-AS1	0.305035	0.274675	0.2969	0.285427	0.289259	0.296321	0.270337	0.26839	0.268318	0.302552	0.31034	0.267355	0.28771	0.27595	0.242856	0.334374	0.299729	0.253385	0.269022	0.284255	0.290493	0.278673	0.241612	0.263237	0.263361	0.281666	0.34502	0.284795	0.298956	0.259378	0.283803	0.257655	0.280833	0.239667	0.272705	0.272316	0.292669	0.307693	0.266112	0.279923	0.263117	0.264454	0.269983	0.282632	0.25776	0.327661	0.285693	0.307607	0.279101
C21orf91-OT1	0.919752	0.92749	0.894982	0.907963	0.936652	0.858359	0.93259	0.89075	0.90082	0.910092	0.904976	0.936905	0.934406	0.854023	0.926325	0.915699	0.913968	0.912362	0.885514	0.918635	0.913094	0.894845	0.921637	0.91918	0.904069	0.910796	0.860444	0.930887	0.902619	0.920181	0.909505	0.917433	0.891956	0.875853	0.928632	0.922863	0.898225	0.905235	0.887066	0.898225	0.868159	0.911003	0.939392	0.906342	0.905059	0.911602	0.921934	0.925995	0.867021
LINC01315	0.274243	0.292898	0.231409	0.301156	0.226205	0.286131	0.240957	0.26192	0.269281	0.22794	0.232831	0.273109	0.223523	0.265359	0.261213	0.310994	0.277865	0.234909	0.275774	0.244264	0.273451	0.28711	0.255932	0.255026	0.254745	0.270669	0.300041	0.251047	0.267509	0.256547	0.276655	0.219272	0.255774	0.227732	0.224172	0.247953	0.250172	0.242488	0.22535	0.25429	0.241594	0.263973	0.276303	0.223355	0.210942	0.258468	0.237709	0.294655	0.203573
LINC01122	0.308028	0.362831	0.358544	0.390404	0.371592	0.300538	0.40179	0.384455	0.379411	0.406354	0.396741	0.357494	0.347715	0.369417	0.350925	0.317558	0.337647	0.356375	0.302393	0.417392	0.334226	0.389837	0.378758	0.392359	0.377944	0.350984	0.326125	0.38474	0.397828	0.392603	0.378758	0.394869	0.36968	0.3888	0.37962	0.373091	0.352319	0.392187	0.319372	0.386758	0.377624	0.331222	0.345615	0.381889	0.390232	0.292302	0.33178	0.399826	0.391823
RNF144A-AS1	0.236039	0.273312	0.294726	0.265902	0.293951	0.299746	0.257163	0.249757	0.270054	0.29492	0.24647	0.261885	0.282682	0.263694	0.269929	0.286746	0.252483	0.243965	0.253331	0.281278	0.267249	0.214148	0.270533	0.296077	0.308313	0.25762	0.289454	0.311682	0.279012	0.267458	0.263467	0.284936	0.253049	0.289066	0.274138	0.272457	0.303075	0.246788	0.291407	0.3156	0.361355	0.247778	0.234735	0.311542	0.248685	0.3044	0.240389	0.272653	0.269558
AL139042.1	0.835586	0.910535	0.920112	0.798653	0.923424	0.898628	0.925223	0.906833	0.889904	0.916607	0.859153	0.895151	0.922163	0.90905	0.88114	0.8281	0.801609	0.933605	0.91391	0.904269	0.909557	0.922478	0.915391	0.91673	0.899795	0.816442	0.857119	0.904605	0.915638	0.909355	0.917112	0.911982	0.906219	0.914374	0.902737	0.904439	0.829137	0.903857	0.837929	0.90469	0.923752	0.86653	0.91024	0.916007	0.934048	0.889043	0.761291	0.889966	0.926077
ZNF341-AS1	0.272002	0.241299	0.250277	0.221579	0.2467	0.254954	0.233258	0.242081	0.265676	0.277461	0.270427	0.244457	0.271263	0.246282	0.239526	0.259871	0.240784	0.25328	0.247479	0.270653	0.261679	0.222305	0.248108	0.222761	0.25813	0.267598	0.238281	0.242081	0.260481	0.254169	0.242838	0.248488	0.245053	0.217411	0.244648	0.230159	0.237224	0.222846	0.216395	0.254832	0.251571	0.217122	0.21973	0.236897	0.26947	0.281401	0.270702	0.230244	0.248596
PAXBP1-AS1	0.235662	0.20748	0.218176	0.216647	0.213266	0.220152	0.199816	0.2025	0.207164	0.228287	0.201904	0.196746	0.215699	0.193377	0.202663	0.238381	0.200332	0.190829	0.200532	0.21308	0.208103	0.217769	0.195498	0.207967	0.206063	0.215057	0.220497	0.200956	0.213522	0.199753	0.206716	0.200646	0.209881	0.178102	0.202812	0.201459	0.22055	0.200182	0.222287	0.208949	0.23357	0.207031	0.197356	0.198804	0.211497	0.206414	0.200481	0.225116	0.192854
OGFR-AS1	0.117258	0.109917	0.125165	0.109303	0.116656	0.121317	0.110469	0.106363	0.108614	0.119399	0.125246	0.111754	0.123165	0.0973074	0.160668	0.140913	0.123791	0.112242	0.113244	0.108226	0.118702	0.104339	0.107875	0.108873	0.10803	0.105901	0.138785	0.109409	0.122946	0.111391	0.109833	0.112914	0.114846	0.125265	0.105519	0.109813	0.105053	0.123731	0.104051	0.120814	0.12349	0.105432	0.109623	0.121423	0.113709	0.140896	0.120975	0.116822	0.127575
SHANK2-AS3	0.661734	0.599238	0.626154	0.635901	0.604192	0.683651	0.606843	0.564838	0.628991	0.604226	0.643963	0.596474	0.617772	0.57296	0.6257	0.662661	0.632598	0.60985	0.60014	0.585182	0.634551	0.567646	0.581305	0.55878	0.596031	0.597193	0.660718	0.612138	0.614083	0.604019	0.573873	0.576297	0.626459	0.59675	0.591251	0.566391	0.723764	0.636722	0.669947	0.595894	0.656211	0.592063	0.595084	0.592669	0.597128	0.651705	0.642878	0.640625	0.599344
OTUD6B-AS1	0.122347	0.113327	0.117301	0.10956	0.113979	0.112053	0.100346	0.11197	0.113622	0.0695792	0.107217	0.116369	0.110491	0.09884	0.0902577	0.118702	0.114334	0.107398	0.115337	0.122074	0.116985	0.110886	0.108118	0.100504	0.114295	0.11507	0.114684	0.115032	0.107462	0.102567	0.110323	0.108719	0.108592	0.107679	0.111413	0.11258	0.127813	0.115955	0.112811	0.0997012	0.125807	0.103534	0.103804	0.119298	0.113834	0.133612	0.111925	0.109537	0.11
P4HA2-AS1	0.881492	0.860594	0.879231	0.870323	0.825874	0.876739	0.864269	0.837045	0.871117	0.821254	0.820035	0.85277	0.829733	0.865526	0.846294	0.902697	0.869315	0.873397	0.866247	0.88653	0.844312	0.879512	0.854673	0.832162	0.851682	0.885514	0.876852	0.885339	0.876912	0.896531	0.886717	0.84958	0.869315	0.861984	0.888505	0.85223	0.845795	0.877404	0.860344	0.864322	0.847691	0.916666	0.870215	0.787227	0.877676	0.86019	0.898591	0.885339	0.785457
AC027307.1	0.963076	0.964857	0.969534	0.960274	0.959724	0.961377	0.968027	0.950674	0.95924	0.961377	0.955367	0.955831	0.961377	0.951095	0.965464	0.951095	0.969534	0.961377	0.945728	0.958226	0.954003	0.959724	0.97103	0.95924	0.970255	0.956273	0.944684	0.960835	0.960274	0.961921	0.958226	0.95924	0.958226	0.955831	0.957724	0.948699	0.967318	0.947173	0.958713	0.969534	0.953119	0.963076	0.957724	0.937737	0.97103	0.945351	0.974212	0.966033	0.96425
AP000350.7	0.82659	0.816725	0.840579	0.866811	0.855675	0.86558	0.879999	0.911411	0.774053	0.861779	0.838866	0.826541	0.887183	0.810753	0.796743	0.892485	0.851228	0.854825	0.820182	0.826696	0.843376	0.837804	0.820233	0.831709	0.828545	0.855723	0.874884	0.831709	0.842794	0.855129	0.832722	0.793787	0.832518	0.783744	0.850022	0.811593	0.860034	0.866147	0.604793	0.879677	0.829163	0.828849	0.840174	0.877623	0.827218	0.854319	0.779476	0.834698	0.810541
LINC00392	0.951894	0.932384	0.930464	0.954931	0.963651	0.93717	0.961377	0.952312	0.946077	0.922398	0.975001	0.934652	0.756638	0.929428	0.915699	0.966686	0.953119	0.933927	0.927076	0.922086	0.882125	0.913094	0.956756	0.946077	0.947173	0.927875	0.951095	0.928064	0.952312	0.943994	0.930678	0.945006	0.954472	0.910191	0.939114	0.941117	0.916794	0.946077	0.943669	0.91619	0.926685	0.94946	0.940247	0.947521	0.938269	0.897648	0.828024	0.9483	0.927875
DLGAP1-AS1	0.118231	0.104253	0.0861936	0.0830716	0.0972602	0.109221	0.10612	0.0897348	0.0763739	0.098767	0.108635	0.0923209	0.0827872	0.0763991	0.0818718	0.0953662	0.0946807	0.0859885	0.0949881	0.0938018	0.102631	0.0815837	0.0983754	0.100913	0.0977236	0.0937277	0.092713	0.111925	0.104942	0.0789034	0.101144	0.109833	0.0895876	0.0865015	0.0984925	0.107023	0.109706	0.108656	0.0786674	0.124944	0.0974463	0.112497	0.0852732	0.110761	0.0790368	0.119438	0.101886	0.0768274	0.0953183
H1FX-AS1	0.092713	0.105968	0.100139	0.0983514	0.11579	0.0969078	0.100823	0.101752	0.105789	0.0982103	0.10803	0.105812	0.0871208	0.117176	0.104832	0.119417	0.104274	0.0978852	0.112328	0.0941857	0.104295	0.115689	0.104094	0.110067	0.0866318	0.105185	0.11759	0.109303	0.103446	0.0968401	0.101886	0.0956521	0.102861	0.0948962	0.106782	0.117691	0.113348	0.119192	0.0891903	0.104523	0.107045	0.107788	0.109958	0.0867861	0.092103	0.118641	0.105342	0.0988634	0.0879935
CELF2-AS2	0.708344	0.827162	0.901437	0.873709	0.855775	0.873346	0.815614	0.859128	0.681047	0.793266	0.834343	0.817609	0.646584	0.834847	0.878231	0.887305	0.812141	0.572929	0.862085	0.738912	0.847295	0.872281	0.798268	0.862403	0.719235	0.803265	0.895926	0.832365	0.871065	0.805642	0.805588	0.738324	0.842636	0.859179	0.80337	0.865526	0.623642	0.754595	0.885871	0.878063	0.761265	0.822696	0.866811	0.88298	0.596541	0.740422	0.516162	0.851077	0.846539
SLC7A11-AS1	0.270463	0.256637	0.242595	0.247831	0.285181	0.233552	0.2566	0.230996	0.277269	0.207429	0.278729	0.241351	0.255315	0.231991	0.22715	0.292424	0.226959	0.265956	0.231701	0.244107	0.250718	0.250976	0.252022	0.243336	0.238247	0.243672	0.313748	0.252215	0.253802	0.253558	0.233535	0.247795	0.260692	0.251693	0.257234	0.267529	0.209424	0.277056	0.256727	0.224682	0.214148	0.221798	0.247986	0.286677	0.29332	0.248667	0.278339	0.265065	0.228085
LINC01555	0.38929	0.255616	0.195944	0.238195	0.0316296	0.196846	0.281895	0.252322	0.307854	0.2969	0.313571	0.220462	0.270054	0.281825	0.0578641	0.0446295	0.270211	0.239943	0.183425	0.284675	0.24816	0.252095	0.27718	0.24517	0.265135	0.282267	0.254185	0.240802	0.0946807	0.28718	0.235831	0.250838	0.255915	0.256868	0.248945	0.266458	0.24677	0.0476184	0.242286	0.0674322	0.122546	0.223339	0.251221	0.233362	0.299323	0.249549	0.311771	0.257776	0.212625
AL117209.1	0.669859	0.554002	0.32445	0.475309	0.351482	0.405174	0.526311	0.49678	0.584437	0.556226	0.517942	0.594815	0.559935	0.521539	0.55216	0.41546	0.749395	0.678361	0.39076	0.512624	0.416349	0.481793	0.763414	0.491174	0.563207	0.60014	0.28954	0.319068	0.454725	0.673678	0.477806	0.671313	0.429055	0.407979	0.680148	0.418356	0.422791	0.451607	0.534983	0.72521	0.383582	0.368925	0.446218	0.434367	0.57709	0.714454	0.780675	0.472139	0.382786
ZDHHC20-IT1	0.924329	0.901986	0.920471	0.886049	0.92224	0.905752	0.927875	0.89293	0.89273	0.869839	0.906342	0.904817	0.887305	0.899094	0.912889	0.896124	0.904645	0.89019	0.903172	0.83459	0.893253	0.891579	0.897074	0.886595	0.881781	0.899756	0.904645	0.908623	0.862551	0.903492	0.874072	0.911503	0.878776	0.884693	0.893638	0.897501	0.875482	0.905491	0.933269	0.93417	0.846196	0.924651	0.903088	0.91619	0.896262	0.928843	0.908623	0.876071	0.894716
TM4SF1-AS1	0.534262	0.435338	0.563477	0.404232	0.495534	0.396701	0.504091	0.444629	0.528932	0.482192	0.508392	0.514299	0.487355	0.501318	0.515218	0.376421	0.419577	0.452964	0.409086	0.506245	0.375728	0.474827	0.484856	0.488271	0.452048	0.508315	0.367664	0.549627	0.501545	0.47636	0.487574	0.514428	0.438943	0.441348	0.467279	0.499288	0.377016	0.294306	0.23146	0.525925	0.316196	0.425432	0.466473	0.364135	0.487769	0.471843	0.501087	0.437414	0.422694
LINC00954	0.240218	0.401576	0.314323	0.471976	0.345897	0.227131	0.250049	0.244229	0.444056	0.292267	0.245671	0.251359	0.257234	0.336892	0.275109	0.287746	0.272439	0.404607	0.253713	0.297041	0.266078	0.458488	0.247516	0.441716	0.264076	0.374598	0.241473	0.479557	0.280589	0.376937	0.426015	0.308739	0.27128	0.425038	0.455501	0.248667	0.337514	0.424549	0.423804	0.271105	0.264111	0.387115	0.469504	0.289821	0.268617	0.209745	0.389213	0.237555	0.301173
LINC01376	0.596439	0.56103	0.570051	0.581856	0.535511	0.589049	0.569991	0.566545	0.591214	0.557589	0.571576	0.574473	0.58846	0.58365	0.593935	0.585118	0.611914	0.611309	0.580701	0.589508	0.584104	0.562414	0.576556	0.552745	0.582023	0.625966	0.567675	0.578908	0.576841	0.597972	0.575822	0.568754	0.603099	0.591008	0.581922	0.569281	0.599825	0.550441	0.658429	0.580927	0.525174	0.593278	0.555279	0.555249	0.618666	0.633598	0.641619	0.621525	0.566908
LINC01143	0.221966	0.331129	0.43171	0.360058	0.274537	0.326507	0.166431	0.305975	0.305215	0.158283	0.286535	0.270463	0.294075	0.349792	0.351645	0.263955	0.353882	0.34796	0.441121	0.207646	0.416912	0.400895	0.242302	0.397009	0.260343	0.348286	0.205778	0.441452	0.24144	0.198901	0.188787	0.24614	0.34966	0.326977	0.378456	0.394067	0.322121	0.28417	0.476264	0.255528	0.331963	0.420858	0.463334	0.260793	0.266387	0.405669	0.290337	0.185112	0.195579
LINC01511	0.373431	0.327465	0.319372	0.299746	0.311954	0.36519	0.346718	0.326723	0.322194	0.360639	0.333552	0.34014	0.293603	0.307571	0.34932	0.347244	0.298692	0.298411	0.280969	0.340064	0.31826	0.303221	0.264735	0.29244	0.315162	0.293951	0.352375	0.214922	0.309549	0.321557	0.328311	0.305054	0.322903	0.298183	0.324016	0.296023	0.373452	0.339801	0.28436	0.351628	0.366866	0.207279	0.302249	0.34111	0.299112	0.314627	0.222555	0.362568	0.336052
IQCJ-SCHIP1-AS1	0.491248	0.481556	0.465308	0.505167	0.462067	0.503039	0.479488	0.466718	0.496955	0.464247	0.489783	0.470098	0.488739	0.489566	0.477647	0.504476	0.487574	0.438063	0.460503	0.473146	0.48709	0.446762	0.459828	0.521752	0.490079	0.482598	0.528355	0.446153	0.4867	0.470371	0.464875	0.491934	0.468545	0.445407	0.472324	0.471079	0.52885	0.480541	0.49374	0.506733	0.52194	0.477806	0.466985	0.482052	0.439677	0.51912	0.476991	0.499872	0.470618
C1orf143	0.703028	0.734593	0.681414	0.640816	0.727516	0.793992	0.708771	0.684102	0.710951	0.681096	0.770887	0.663384	0.680953	0.641178	0.729925	0.820493	0.750662	0.649713	0.664609	0.628077	0.793052	0.686575	0.675123	0.707353	0.677073	0.750014	0.817663	0.784569	0.740473	0.664357	0.673501	0.663644	0.748285	0.740672	0.707919	0.753689	0.719943	0.690006	0.785193	0.809128	0.614948	0.817091	0.686354	0.710613	0.627427	0.824378	0.446655	0.728534	0.686934
LINC00163	0.730766	0.807519	0.846891	0.859379	0.800421	0.717173	0.791904	0.826226	0.81607	0.81864	0.705364	0.787432	0.739755	0.777859	0.823623	0.673501	0.747145	0.825563	0.894446	0.824428	0.752472	0.818906	0.839621	0.821048	0.813683	0.668117	0.789708	0.691996	0.741868	0.822752	0.826279	0.792735	0.82572	0.844913	0.785193	0.787432	0.671571	0.717127	0.825045	0.638172	0.800421	0.776761	0.812803	0.771405	0.797228	0.741069	0.606741	0.798785	0.859531
TMC3-AS1	0.28133	0.259239	0.203407	0.25799	0.273836	0.251658	0.277287	0.267913	0.24008	0.295779	0.297901	0.256107	0.284065	0.239232	0.251814	0.288802	0.279028	0.255915	0.258042	0.268514	0.26104	0.264298	0.248789	0.24847	0.267738	0.237224	0.291926	0.234617	0.286222	0.251394	0.25994	0.271633	0.267068	0.251847	0.25457	0.247567	0.253244	0.288136	0.242734	0.292615	0.283035	0.231753	0.261194	0.276916	0.273591	0.277198	0.226519	0.287553	0.284187
DENND5B-AS1	0.157691	0.205415	0.18344	0.193068	0.196447	0.162012	0.187125	0.158576	0.177484	0.208528	0.152229	0.192307	0.125125	0.162828	0.200613	0.164997	0.17349	0.169972	0.168419	0.183392	0.183457	0.197192	0.168752	0.20391	0.171622	0.151147	0.154328	0.210621	0.168351	0.162369	0.187651	0.17963	0.158423	0.189147	0.168784	0.176198	0.172257	0.155822	0.429889	0.155736	0.186633	0.260674	0.19927	0.175459	0.159552	0.147891	0.183025	0.174367	0.186123
SEMA3B-AS1	0.384609	0.567463	0.369266	0.477906	0.421909	0.364269	0.457899	0.406806	0.494086	0.442831	0.472417	0.463024	0.501218	0.418907	0.490225	0.505394	0.4792	0.447681	0.422929	0.438562	0.427575	0.418846	0.486003	0.464247	0.42878	0.445092	0.43177	0.440124	0.445324	0.509643	0.425237	0.473104	0.427315	0.525366	0.465799	0.407979	0.354715	0.41388	0.497154	0.480382	0.376937	0.612542	0.543316	0.449633	0.462287	0.354143	0.493396	0.450429	0.459806
UCKL1-AS1	0.476662	0.403085	0.413728	0.433299	0.397103	0.44387	0.419969	0.400783	0.402527	0.417374	0.426843	0.405082	0.367457	0.408422	0.434994	0.433801	0.423767	0.406066	0.397658	0.399044	0.429992	0.392033	0.396321	0.371419	0.373203	0.403943	0.440974	0.390967	0.414997	0.401887	0.378607	0.431432	0.398529	0.439166	0.395037	0.386945	0.371286	0.380515	0.399921	0.423786	0.427495	0.387363	0.375428	0.407998	0.381454	0.459784	0.433034	0.427634	0.403501
RBPMS-AS1	0.238886	0.229555	0.176561	0.23522	0.164248	0.159654	0.20795	0.201986	0.245463	0.19126	0.1795	0.221426	0.23443	0.191622	0.192836	0.159725	0.228169	0.234702	0.175392	0.2122	0.180096	0.174832	0.227131	0.174233	0.245222	0.251693	0.208967	0.17818	0.19369	0.193035	0.205247	0.224445	0.18106	0.167208	0.19857	0.174284	0.194459	0.152194	0.177716	0.264042	0.161943	0.237969	0.225931	0.209779	0.211513	0.235357	0.205597	0.217496	0.182944
CACTIN-AS1	0.407921	0.370401	0.425609	0.424764	0.408898	0.369134	0.395634	0.369304	0.402166	0.395429	0.409763	0.376801	0.384117	0.372996	0.394757	0.365415	0.41743	0.349265	0.369115	0.352227	0.390574	0.370658	0.354296	0.348247	0.390348	0.380361	0.395391	0.338954	0.373223	0.34014	0.365512	0.405025	0.36348	0.421469	0.349283	0.368714	0.385307	0.358208	0.397103	0.41312	0.366147	0.344613	0.367092	0.386982	0.36596	0.40099	0.358862	0.387576	0.386438
C1RL-AS1	0.117774	0.114231	0.122703	0.210305	0.0917403	0.108008	0.119192	0.11165	0.11509	0.147409	0.113285	0.121463	0.120268	0.10792	0.11509	0.125488	0.117548	0.104987	0.124863	0.135585	0.132429	0.111543	0.0996102	0.0977712	0.11709	0.102198	0.101818	0.121564	0.123978	0.124642	0.131185	0.109369	0.108525	0.111202	0.105252	0.123832	0.129181	0.11641	0.0918162	0.118641	0.114785	0.103604	0.127732	0.115648	0.103311	0.0888612	0.117569	0.159327	0.114866
SMAD5-AS1	0.245205	0.198703	0.196614	0.20423	0.201123	0.256019	0.200581	0.199387	0.199816	0.218951	0.218899	0.221287	0.19167	0.190767	0.207512	0.225219	0.209355	0.198884	0.193231	0.203127	0.23315	0.18594	0.202252	0.189938	0.193297	0.199438	0.210031	0.187323	0.21403	0.191129	0.198175	0.204161	0.210201	0.177866	0.18304	0.198422	0.201704	0.20129	0.195664	0.188655	0.200629	0.191787	0.197523	0.20598	0.189674	0.222982	0.199867	0.224512	0.1889
LINC00960	0.269198	0.355313	0.433498	0.283434	0.384268	0.435677	0.341494	0.357457	0.297305	0.245984	0.327465	0.319447	0.347845	0.307162	0.316011	0.381381	0.271894	0.241129	0.412069	0.281159	0.396284	0.406696	0.332998	0.329472	0.322647	0.269947	0.284394	0.317866	0.354389	0.305746	0.31876	0.285128	0.383641	0.352786	0.346137	0.344908	0.345191	0.356507	0.385507	0.287799	0.406601	0.292491	0.342694	0.283695	0.310537	0.406825	0.186287	0.307446	0.277322
LINC01114	0.45581	0.541082	0.518097	0.447972	0.558033	0.562927	0.573778	0.583585	0.524533	0.598959	0.48634	0.531028	0.499238	0.502123	0.48198	0.434566	0.399294	0.550996	0.53327	0.571389	0.574782	0.500427	0.564445	0.609596	0.554149	0.466874	0.580186	0.517064	0.539293	0.548764	0.59549	0.497154	0.595894	0.527316	0.530703	0.599998	0.534346	0.573744	0.422064	0.414516	0.620317	0.488787	0.518046	0.625966	0.425451	0.577156	0.418947	0.539207	0.595019
C9orf147	0.0666068	0.0729397	0.070677	0.0768819	0.0563793	0.0607078	0.0553291	0.0821583	0.0730747	0.0227503	0.0748486	0.0730482	0.0538922	0.0436959	0.0488619	0.0389584	0.0573828	0.0609174	0.0514602	0.0936059	0.0664078	0.0764239	0.080945	0.0552824	0.0759503	0.0833369	0.0416635	0.0759251	0.0556417	0.110386	0.0787468	0.0661546	0.0722929	0.0753319	0.065049	0.0644448	0.0744471	0.0895624	0.0693433	0.0483878	0.0447142	0.0709648	0.0555718	0.0633013	0.125205	0.0822617	0.108205	0.0815559	0.0771501
AC133644.2	0.0656871	0.104163	0.102631	0.11275	0.541679	0.061549	0.128844	0.0712524	0.0894648	0.395075	0.0853771	0.0974232	0.263484	0.0629959	0.0755727	0.0979098	0.0767739	0.0698123	0.0722929	0.263082	0.121793	0.0696039	0.0619818	0.475796	0.158267	0.0654172	0.145181	0.11641	0.328935	0.0665832	0.217394	0.208254	0.207562	0.180259	0.0866569	0.0758428	0.199851	0.0776613	0.0618646	0.0942774	0.175426	0.108635	0.0878384	0.11643	0.0691398	0.125711	0.0654888	0.140362	0.0754941
CASC17	0.460243	0.544876	0.47207	0.439817	0.508887	0.558719	0.5192	0.533635	0.556376	0.548532	0.564932	0.475011	0.486603	0.52705	0.415614	0.563418	0.516162	0.427354	0.303894	0.535292	0.567646	0.519921	0.516562	0.474895	0.511202	0.434212	0.60524	0.276602	0.5298	0.512072	0.544364	0.434231	0.479102	0.291124	0.543622	0.53299	0.566941	0.547589	0.463223	0.519469	0.572228	0.560634	0.487574	0.505243	0.454918	0.57261	0.384529	0.583452	0.500376
CCDC183-AS1	0.411784	0.466334	0.427255	0.49746	0.422279	0.46501	0.472989	0.478493	0.505986	0.452688	0.489057	0.47861	0.4566	0.48177	0.515611	0.391271	0.452413	0.456818	0.479955	0.466827	0.434527	0.483215	0.456752	0.406354	0.460877	0.454812	0.476782	0.502811	0.455198	0.476218	0.478356	0.507551	0.45634	0.462398	0.472093	0.483649	0.496682	0.474199	0.528986	0.457856	0.440246	0.537889	0.454941	0.424941	0.464741	0.373241	0.487574	0.474714	0.464046
C9orf41-AS1	0.0550419	0.0391496	0.0560707	0.0498735	0.0506853	0.0591624	0.0478132	0.046296	0.0434752	0.0625198	0.0494031	0.055425	0.0448707	0.045267	0.0495497	0.0605415	0.0417691	0.055549	0.0502961	0.0541594	0.0535715	0.0531197	0.0515389	0.0441267	0.0433837	0.0473857	0.0528195	0.0519399	0.0534477	0.0550419	0.0571044	0.0535213	0.0476184	0.103155	0.0499035	0.0458011	0.0423861	0.0547204	0.0504346	0.0447563	0.0518851	0.0428715	0.0536465	0.0501308	0.0454614	0.050712	0.0525126	0.0462577	0.0454219
BAALC-AS2	0.209424	0.446635	0.433196	0.349901	0.450814	0.176921	0.333442	0.361887	0.396471	0.24835	0.389402	0.322121	0.284187	0.398951	0.507346	0.443744	0.451901	0.434625	0.414382	0.28133	0.244648	0.49788	0.433437	0.439879	0.282069	0.315375	0.450705	0.465599	0.385795	0.356563	0.333053	0.26083	0.354333	0.411163	0.390497	0.423471	0.320678	0.320134	0.44856	0.400246	0.463423	0.487163	0.516218	0.418513	0.28382	0.176529	0.33248	0.293776	0.287341
LINC01574	0.111881	0.186319	0.327892	0.146284	0.187373	0.106895	0.129201	0.113602	0.131968	0.0959889	0.129974	0.104655	0.106649	0.118147	0.101796	0.0800201	0.0980707	0.148735	0.0916421	0.103961	0.163889	0.129299	0.211128	0.225285	0.147928	0.15706	0.0671804	0.336125	0.119943	0.114887	0.111904	0.156122	0.132525	0.28485	0.105922	0.113162	0.116944	0.119703	0.375483	0.153287	0.153217	0.146642	0.32283	0.114334	0.126945	0.167091	0.130127	0.0904098	0.105009
LINC00923	0.237678	0.404194	0.458377	0.265395	0.442394	0.355466	0.366904	0.342158	0.318331	0.37008	0.252215	0.334467	0.398704	0.2779	0.425176	0.467864	0.340944	0.375276	0.476968	0.373829	0.318402	0.513464	0.358544	0.412795	0.292302	0.26935	0.283574	0.343528	0.349005	0.348472	0.361565	0.389345	0.335353	0.318473	0.32561	0.334829	0.227577	0.329367	0.308687	0.340541	0.451733	0.339379	0.408056	0.321722	0.372729	0.282788	0.278815	0.359089	0.312868
RPARP-AS1	0.363517	0.325138	0.311935	0.388143	0.307395	0.31862	0.368656	0.372193	0.362568	0.390118	0.348715	0.380322	0.347002	0.354791	0.342498	0.335572	0.360058	0.356128	0.320483	0.35963	0.30241	0.336144	0.365079	0.28485	0.349157	0.366938	0.302727	0.302428	0.35507	0.37006	0.354239	0.373316	0.290493	0.297007	0.347263	0.331053	0.356356	0.309441	0.295761	0.377357	0.323401	0.311327	0.302074	0.316771	0.347226	0.318798	0.380379	0.381567	0.335554
LINC01013	0.599965	0.698713	0.551813	0.677298	0.623829	0.774212	0.568815	0.591484	0.691768	0.621029	0.686843	0.628149	0.527483	0.616795	0.427354	0.72893	0.690192	0.683963	0.559877	0.594134	0.715263	0.672096	0.56103	0.677566	0.644241	0.681509	0.712196	0.444799	0.659191	0.65513	0.638092	0.662443	0.647725	0.578136	0.669335	0.618218	0.654136	0.564353	0.413898	0.684056	0.530097	0.499798	0.686532	0.664609	0.693052	0.440205	0.742813	0.591183	0.596956
C5orf56	0.255597	0.224781	0.268249	0.240389	0.246875	0.271543	0.212743	0.219377	0.20939	0.259629	0.250349	0.209881	0.258112	0.23674	0.225658	0.324068	0.239491	0.221357	0.239024	0.229385	0.257585	0.285852	0.201373	0.279468	0.231887	0.258166	0.297779	0.301504	0.259768	0.218693	0.227663	0.199521	0.247707	0.225623	0.216496	0.254411	0.24339	0.244388	0.204791	0.242268	0.259274	0.243583	0.25245	0.245104	0.228971	0.343585	0.223371	0.250366	0.23778
ENOX1-AS1	0.801058	0.838157	0.777234	0.787177	0.796796	0.869578	0.829323	0.835003	0.80627	0.739907	0.806214	0.82115	0.849431	0.769356	0.802415	0.811839	0.847399	0.845111	0.832988	0.812502	0.866196	0.843675	0.684714	0.755405	0.733171	0.815976	0.823971	0.805336	0.791229	0.811173	0.807619	0.800952	0.774106	0.585511	0.825465	0.658017	0.733171	0.788623	0.553566	0.806791	0.864016	0.650599	0.783213	0.782735	0.830835	0.89126	0.83922	0.785193	0.792322
HOXB-AS2	0.728001	0.581406	0.488493	0.527181	0.489641	0.588321	0.512231	0.531001	0.635665	0.520637	0.707594	0.618993	0.554918	0.699179	0.661141	0.380923	0.699277	0.636058	0.614804	0.516748	0.668902	0.724639	0.684631	0.628002	0.619105	0.65505	0.550441	0.696905	0.551723	0.569435	0.515479	0.660844	0.654215	0.60014	0.638934	0.646715	0.586494	0.494086	0.80179	0.615313	0.545875	0.716882	0.673329	0.539802	0.692771	0.793531	0.492944	0.693728	0.517706
AC007365.1	0.246282	0.199504	0.175101	0.211595	0.356882	0.188083	0.17963	0.16358	0.151392	0.279697	0.367972	0.172837	0.35422	0.245136	0.160447	0.41902	0.186948	0.241405	0.270374	0.286815	0.336929	0.270772	0.143307	0.339105	0.283054	0.233623	0.299746	0.208745	0.323225	0.203824	0.240631	0.170741	0.255528	0.367457	0.203127	0.252431	0.234156	0.138638	0.347467	0.339215	0.307709	0.356167	0.275075	0.334301	0.125025	0.198604	0.140081	0.265713	0.266474
CERS6-AS1	0.00779764	0.012422	0.00852246	0.0275554	0.0160262	0.0270268	0.0237097	0.0237097	0.0118583	0.025555	0.00832282	0.027388	0.010029	0.010574	0.00779764	0.012422	0.0190785	0.0300972	0.0246786	0.00626592	0.00567804	0.0178625	0.0275554	0.0108475	0.0229959	0.0113318	0.00626592	0.0127944	0.0092789	0.0317586	0.0239282	0.00804894	0.0181867	0.0193504	0.0239282	0.0227503	0.010029	0.0275554	0.00804894	0.0136777	0.00595694	0.024916	0.0102673	0.00500097	0.0222416	0.0241363	0.0139452	0.00804894	0.0181867
LINC00852	0.592941	0.53915	0.552331	0.533856	0.485319	0.608451	0.477976	0.523619	0.541818	0.540048	0.54193	0.503566	0.545905	0.531142	0.517494	0.586591	0.525149	0.467816	0.492846	0.508525	0.577874	0.534627	0.491174	0.491596	0.530068	0.55854	0.562047	0.557979	0.510922	0.477224	0.528112	0.486921	0.562957	0.473307	0.555423	0.535208	0.633799	0.523354	0.593313	0.569782	0.56393	0.565024	0.5075	0.497685	0.50063	0.640816	0.423431	0.529883	0.505294
CAHM	0.0785088	0.0801814	0.0754411	0.08134	0.0561393	0.0749849	0.0713312	0.0770951	0.0740938	0.0708073	0.0712256	0.0750674	0.0769616	0.0836969	0.061549	0.0726404	0.0760042	0.0665071	0.0696559	0.0710695	0.08939	0.0761352	0.0820319	0.0670581	0.0736898	0.0716497	0.093463	0.0764501	0.0663536	0.0675332	0.0733495	0.0789807	0.0699426	0.0721037	0.0660799	0.0692919	0.0712524	0.0849595	0.0793815	0.0788265	0.0679158	0.073797	0.0630206	0.0783975	0.0802378	0.0956291	0.0713567	0.0742871	0.0674068
IGF2-AS	0.239614	0.311051	0.497004	0.197192	0.324851	0.35061	0.23996	0.259309	0.250014	0.229589	0.275719	0.265203	0.196614	0.343772	0.304876	0.247689	0.250241	0.250838	0.272439	0.227027	0.292319	0.306223	0.423708	0.338677	0.275986	0.249324	0.217037	0.426941	0.258452	0.30557	0.206782	0.309818	0.250172	0.330263	0.348362	0.366014	0.289401	0.214721	0.540048	0.267547	0.358432	0.467704	0.416349	0.274641	0.1752	0.549334	0.199321	0.230397	0.203943
AC007364.1	0.410605	0.375104	0.288453	0.29522	0.304208	0.240614	0.288506	0.275969	0.371854	0.386306	0.38421	0.30195	0.335752	0.253367	0.277056	0.367457	0.316753	0.35316	0.269214	0.344335	0.309799	0.236021	0.327984	0.342859	0.325557	0.356431	0.347524	0.261056	0.372173	0.341768	0.338164	0.329982	0.355941	0.302359	0.304593	0.313289	0.353639	0.329205	0.206716	0.301933	0.312237	0.272583	0.336694	0.302552	0.378721	0.189508	0.398147	0.349157	0.363213
LINC00476	0.398378	0.380095	0.302322	0.38672	0.339989	0.362226	0.372844	0.373698	0.367645	0.385472	0.36062	0.365715	0.371873	0.352897	0.338916	0.367111	0.388819	0.351204	0.338112	0.380211	0.371458	0.348228	0.351628	0.3461	0.372537	0.368216	0.393652	0.347753	0.372268	0.331493	0.373035	0.354505	0.369096	0.344965	0.375143	0.352485	0.312725	0.39876	0.306386	0.390404	0.346813	0.302215	0.34465	0.378971	0.391499	0.424136	0.36568	0.393577	0.386
HOTAIRM1	0.452474	0.370153	0.564628	0.310591	0.497611	0.670255	0.351204	0.452667	0.467345	0.275843	0.391842	0.3983	0.478867	0.485443	0.623337	0.394356	0.460438	0.264579	0.578748	0.283767	0.423668	0.520243	0.380515	0.474043	0.258756	0.3339	0.318473	0.579425	0.357154	0.419617	0.367188	0.404436	0.439453	0.484518	0.519095	0.511028	0.484161	0.429789	0.693824	0.288067	0.475612	0.521192	0.535094	0.465787	0.479789	0.523354	0.348209	0.34945	0.298096
ZNF561-AS1	0.0537948	0.0467905	0.0446295	0.0496091	0.0496392	0.0449113	0.0451471	0.139566	0.0461453	0.0518329	0.42639	0.0499588	0.360678	0.0503787	0.0348086	0.0556881	0.0487367	0.0442546	0.0474194	0.0442971	0.0470408	0.047845	0.0520981	0.0461835	0.0528195	0.0481671	0.0536725	0.0959399	0.0488311	0.0454219	0.0470408	0.0485788	0.0491963	0.0447563	0.0522247	0.0511701	0.0449113	0.047845	0.0617674	0.0458425	0.0455739	0.0466842	0.0505714	0.0592331	0.0487673	0.0521494	0.0464731	0.0438249	0.0450679
SNAP47-AS1	0.507216	0.443911	0.434131	0.469388	0.429668	0.482527	0.463469	0.428264	0.477037	0.457314	0.463782	0.436811	0.483625	0.426312	0.439026	0.479391	0.47831	0.439655	0.423881	0.431276	0.454812	0.408075	0.418375	0.38393	0.456839	0.454962	0.472717	0.435073	0.445736	0.428188	0.452815	0.441513	0.443973	0.395261	0.411203	0.407035	0.500937	0.463624	0.451159	0.485149	0.471032	0.409684	0.408209	0.455587	0.446449	0.516562	0.457509	0.470028	0.43667
SH3PXD2A-AS1	0.958713	0.967318	0.96425	0.914543	0.929222	0.972642	0.962512	0.940842	0.93025	0.954472	0.970255	0.97852	0.764545	0.954931	0.963651	0.961921	0.95924	0.957724	0.951496	0.977642	0.959724	0.939114	0.94946	0.950674	0.856781	0.961921	0.975001	0.966033	0.963651	0.950281	0.961377	0.943994	0.949887	0.963076	0.914881	0.954472	0.890879	0.964857	0.956273	0.961377	0.772089	0.970255	0.951894	0.965464	0.931326	0.965464	0.955367	0.967318	0.965464
DGUOK-AS1	0.169939	0.127771	0.196058	0.187784	0.100368	0.0910281	0.242046	0.136547	0.42149	0.151494	0.138342	0.222761	0.20119	0.21533	0.231837	0.128348	0.264543	0.404345	0.162537	0.194936	0.134926	0.169505	0.199152	0.215902	0.175885	0.110781	0.117466	0.0727757	0.181616	0.120649	0.159638	0.242595	0.161154	0.419235	0.131069	0.180829	0.10979	0.108482	0.212001	0.149615	0.0865528	0.117301	0.214857	0.15917	0.208528	0.0827614	0.404664	0.171036	0.130012
LINC00520	0.823824	0.8151	0.721392	0.794706	0.657731	0.811381	0.792683	0.740058	0.796017	0.792007	0.743465	0.74097	0.8083	0.770171	0.742409	0.743671	0.792059	0.755301	0.798215	0.723615	0.770171	0.803889	0.744374	0.689408	0.809454	0.836562	0.781296	0.805642	0.726372	0.741517	0.795911	0.763677	0.756894	0.792322	0.795809	0.750217	0.795171	0.760191	0.560906	0.80887	0.734301	0.829012	0.754396	0.798627	0.77958	0.882923	0.75674	0.821502	0.773113
AC083949.1	0.269075	0.225948	0.225948	0.231564	0.201704	0.22041	0.225863	0.215517	0.238108	0.229369	0.241214	0.21484	0.221629	0.22916	0.217904	0.197824	0.200808	0.205997	0.240288	0.227166	0.234944	0.2169	0.213644	0.21195	0.204427	0.227272	0.225285	0.225572	0.220918	0.209017	0.22264	0.214131	0.215057	0.242973	0.226621	0.209712	0.222709	0.251693	0.227236	0.226205	0.206311	0.219984	0.2122	0.216395	0.22636	0.266654	0.200214	0.234634	0.21555
IFNG-AS1	0.619983	0.576012	0.388143	0.57846	0.520744	0.620168	0.557652	0.568196	0.562957	0.53277	0.58593	0.539936	0.535844	0.531633	0.450984	0.583159	0.567735	0.609426	0.478938	0.54216	0.532326	0.578427	0.533102	0.56548	0.551898	0.54266	0.56166	0.434788	0.556671	0.544307	0.538255	0.562564	0.535485	0.48317	0.572448	0.533129	0.537085	0.546246	0.327536	0.577971	0.528274	0.474199	0.568661	0.583842	0.582118	0.5265	0.506038	0.491248	0.544677
LINC01537	0.393005	0.373773	0.345879	0.406676	0.404252	0.409589	0.389065	0.379772	0.414535	0.408591	0.417586	0.383168	0.430961	0.367703	0.393955	0.397009	0.394566	0.371702	0.390024	0.385529	0.392069	0.378893	0.366996	0.348696	0.385096	0.383758	0.444181	0.384947	0.413408	0.384003	0.376918	0.350518	0.413427	0.35647	0.355033	0.368565	0.426469	0.432752	0.315868	0.395987	0.415594	0.356637	0.369983	0.384042	0.439186	0.395523	0.393992	0.41036	0.39426
USP3-AS1	0.341054	0.361904	0.295726	0.380418	0.340158	0.36145	0.367512	0.348657	0.432913	0.380718	0.356787	0.382464	0.337021	0.356431	0.374429	0.358432	0.348152	0.39266	0.316231	0.387688	0.328786	0.353544	0.396063	0.333165	0.382445	0.352375	0.351113	0.331186	0.367953	0.386096	0.361075	0.422909	0.371268	0.395818	0.323963	0.325102	0.374128	0.364913	0.417567	0.378589	0.299885	0.373754	0.354389	0.351555	0.395838	0.277812	0.423944	0.349176	0.368372
GNAS-AS1	0.495955	0.490811	0.512179	0.497204	0.512624	0.576461	0.500862	0.494485	0.49939	0.524881	0.492529	0.508525	0.532353	0.515691	0.52928	0.549334	0.495457	0.52221	0.549685	0.502172	0.512861	0.578493	0.516508	0.551519	0.51336	0.510922	0.523674	0.602157	0.527234	0.49277	0.505012	0.498464	0.504911	0.496608	0.531715	0.499773	0.512022	0.494733	0.579194	0.409647	0.591757	0.552014	0.592132	0.497259	0.529717	0.589906	0.513439	0.459101	0.492819
GS1-124K5.4	0.169332	0.163299	0.17263	0.156005	0.161795	0.161313	0.158843	0.156113	0.143264	0.166439	0.173663	0.156566	0.167064	0.153366	0.172878	0.171747	0.162277	0.152585	0.152152	0.159944	0.166658	0.156515	0.155354	0.158062	0.148585	0.16037	0.186151	0.183417	0.162666	0.156826	0.158568	0.161057	0.159054	0.149256	0.153749	0.164388	0.178402	0.162123	0.179705	0.160302	0.175993	0.151279	0.155813	0.162614	0.139701	0.182179	0.168945	0.162939	0.15539
LINC-PINT	0.369662	0.335997	0.336199	0.315306	0.312583	0.350591	0.293897	0.303454	0.336199	0.334026	0.307709	0.311086	0.361336	0.328275	0.27123	0.342291	0.352504	0.325574	0.293845	0.353824	0.318743	0.329078	0.318656	0.294498	0.335827	0.369172	0.333111	0.299903	0.333202	0.32685	0.324776	0.320554	0.321812	0.28064	0.305675	0.323331	0.363627	0.279117	0.316913	0.350184	0.336255	0.316249	0.283785	0.31452	0.353732	0.393196	0.326307	0.364552	0.322194
FOXN3-AS1	0.108267	0.106386	0.140824	0.111202	0.123006	0.105722	0.108267	0.113731	0.0954606	0.112201	0.112601	0.118497	0.106717	0.123593	0.122074	0.119862	0.105319	0.117816	0.102908	0.109517	0.109896	0.121849	0.132332	0.122985	0.104339	0.113959	0.118312	0.149334	0.11507	0.11579	0.105699	0.112201	0.105768	0.10945	0.120876	0.11116	0.123551	0.105654	0.0796725	0.116142	0.112434	0.121317	0.121297	0.117426	0.0970014	0.0811015	0.111054	0.102246	0.111351
LINC01160	0.643034	0.498061	0.368161	0.41778	0.297621	0.711672	0.63521	0.545497	0.556165	0.597461	0.475078	0.530919	0.794298	0.463469	0.539459	0.525632	0.657483	0.646417	0.72333	0.570422	0.755096	0.357624	0.532824	0.382599	0.641782	0.619478	0.34323	0.356768	0.526174	0.535679	0.523999	0.651423	0.552423	0.520533	0.355902	0.757703	0.463536	0.301363	0.387726	0.770629	0.305938	0.551056	0.409993	0.439677	0.673501	0.820035	0.63005	0.430549	0.391881
FAM85B	0.169556	0.190619	0.209167	0.207984	0.210047	0.193167	0.214521	0.177934	0.189082	0.232694	0.210201	0.193954	0.191917	0.162572	0.201688	0.224118	0.208254	0.20359	0.187029	0.190521	0.182847	0.201509	0.187323	0.190002	0.182439	0.193889	0.228627	0.200132	0.203656	0.188408	0.19359	0.177969	0.193393	0.173105	0.193377	0.173539	0.196896	0.207546	0.178362	0.195992	0.199737	0.164824	0.221595	0.200198	0.203976	0.189525	0.214874	0.203489	0.217617
AC098828.2	0.0821093	0.127873	0.160566	0.10977	0.121155	0.109646	0.121135	0.115131	0.103781	0.150532	0.0773657	0.140157	0.113834	0.0990963	0.1049	0.0698908	0.125946	0.118189	0.15802	0.119236	0.120466	0.151494	0.128944	0.137225	0.111054	0.110908	0.113665	0.142285	0.11905	0.117569	0.127993	0.105922	0.0995641	0.0919117	0.125906	0.0943975	0.101957	0.101978	0.0622819	0.0662789	0.0846176	0.0700495	0.127258	0.123286	0.132294	0.146195	0.102631	0.115212	0.162253
PTPRG-AS1	0.463202	0.39541	0.471101	0.402854	0.461956	0.445115	0.38831	0.412661	0.39074	0.339325	0.397582	0.38476	0.419597	0.418106	0.440711	0.385795	0.424018	0.399749	0.398147	0.33958	0.425957	0.428699	0.416853	0.43163	0.376819	0.372977	0.399599	0.483843	0.385945	0.363627	0.368429	0.408209	0.401595	0.427134	0.399599	0.491523	0.407844	0.409934	0.500074	0.412736	0.456578	0.41592	0.415614	0.414307	0.384947	0.480769	0.39232	0.381927	0.333349
LINC01393	0.52311	0.475773	0.4217	0.437817	0.377395	0.512098	0.443412	0.457488	0.490567	0.383398	0.439717	0.468791	0.451326	0.42018	0.401105	0.418202	0.468791	0.481816	0.394566	0.459784	0.419367	0.445781	0.46293	0.429096	0.440974	0.49059	0.405631	0.461335	0.421176	0.464271	0.403634	0.430233	0.415594	0.446218	0.456642	0.43667	0.414017	0.404002	0.513959	0.416487	0.339857	0.488056	0.405211	0.42815	0.471311	0.505318	0.503114	0.449316	0.443662
VIPR1-AS1	0.499676	0.430864	0.4356	0.45352	0.425688	0.464676	0.42189	0.432932	0.383398	0.441862	0.467547	0.417645	0.448036	0.429687	0.438459	0.460744	0.44518	0.429213	0.422888	0.427695	0.441674	0.404739	0.428264	0.378322	0.442623	0.445987	0.473379	0.413524	0.435054	0.424195	0.415711	0.384909	0.454322	0.407383	0.434911	0.425805	0.397448	0.447558	0.417724	0.455999	0.350759	0.403519	0.401048	0.431001	0.458948	0.489542	0.458554	0.451502	0.428346
AC004490.1	0.864269	0.807203	0.769558	0.823523	0.749963	0.865054	0.828074	0.802519	0.834951	0.820893	0.74664	0.850477	0.749706	0.841537	0.819931	0.687798	0.825826	0.843231	0.799592	0.803889	0.798834	0.85367	0.843475	0.789603	0.80001	0.824126	0.70246	0.801896	0.748993	0.840124	0.799392	0.853415	0.737571	0.821709	0.803739	0.736476	0.593078	0.850075	0.83389	0.750613	0.640585	0.855675	0.817143	0.785671	0.837045	0.781091	0.854319	0.763312	0.800793
CATIP-AS1	0.14863	0.231821	0.146391	0.182371	0.131475	0.100232	0.181939	0.162914	0.225504	0.203739	0.14798	0.176657	0.286414	0.187784	0.183392	0.139342	0.161338	0.199867	0.148893	0.174002	0.152457	0.152424	0.231237	0.201986	0.184777	0.218917	0.101841	0.210572	0.160463	0.134716	0.185094	0.189324	0.153304	0.41544	0.148048	0.161908	0.195002	0.135701	0.442315	0.26644	0.139379	0.222187	0.165877	0.151147	0.148225	0.0688294	0.140662	0.153425	0.154731
LINC00165	0.921788	0.708818	0.880948	0.878063	0.913308	0.867075	0.788264	0.853113	0.820134	0.676573	0.734154	0.807464	0.791331	0.861576	0.875264	0.847786	0.867957	0.925995	0.921934	0.841335	0.793319	0.839468	0.926685	0.872176	0.660628	0.839864	0.85622	0.720277	0.785976	0.893253	0.736332	0.828849	0.879231	0.913308	0.89273	0.779422	0.648861	0.862032	0.901826	0.828545	0.790964	0.773525	0.898591	0.650434	0.887127	0.842383	0.698851	0.876241	0.885629
PSMB8-AS1	0.220102	0.169823	0.202961	0.191374	0.224478	0.229229	0.153879	0.175136	0.121793	0.191275	0.207614	0.163563	0.171739	0.174503	0.189032	0.258184	0.194311	0.152734	0.182961	0.165115	0.217769	0.199753	0.134489	0.184011	0.169672	0.198124	0.264597	0.212216	0.211629	0.173753	0.18008	0.123998	0.183637	0.14554	0.174104	0.177784	0.146143	0.219051	0.10243	0.168419	0.184845	0.191736	0.194737	0.196107	0.153251	0.259343	0.190619	0.209034	0.183325
ISPD-AS1	0.817297	0.874288	0.828388	0.877128	0.81478	0.87839	0.669071	0.825149	0.480611	0.850378	0.800793	0.825513	0.647725	0.790914	0.793787	0.656337	0.814673	0.864269	0.899461	0.855976	0.878832	0.876912	0.65179	0.815351	0.815048	0.865422	0.873868	0.847142	0.818283	0.830332	0.856727	0.718894	0.800063	0.569899	0.816627	0.814365	0.897648	0.861009	0.836161	0.572929	0.898807	0.829978	0.834343	0.724011	0.768668	0.833689	0.841135	0.702841	0.811893
AC025280.1	0.556849	0.565634	0.572898	0.643601	0.401983	0.430531	0.782949	0.761061	0.579194	0.754595	0.616942	0.833391	0.939392	0.862505	0.682554	0.383417	0.553479	0.975907	0.490106	0.893381	0.513386	0.510818	0.727468	0.399579	0.826944	0.859427	0.305181	0.401634	0.659572	0.748594	0.733814	0.812856	0.622431	0.595353	0.594102	0.603766	0.552101	0.409589	0.534074	0.637824	0.38967	0.581727	0.563869	0.423259	0.856376	0.305108	0.975001	0.527842	0.541051
DNM1P35	0.137804	0.129495	0.127536	0.128805	0.133841	0.121849	0.125632	0.125125	0.119399	0.137709	0.145431	0.128724	0.135325	0.116369	0.142752	0.132973	0.139822	0.117898	0.133108	0.122741	0.132065	0.125186	0.125711	0.151392	0.123652	0.121444	0.129181	0.121751	0.126309	0.128309	0.122448	0.123186	0.128805	0.130598	0.137709	0.12243	0.148718	0.136979	0.262186	0.134333	0.139213	0.122487	0.126925	0.119192	0.130146	0.115771	0.115605	0.131069	0.131589
LINC00857	0.467792	0.413524	0.431102	0.494757	0.37125	0.416449	0.595217	0.509093	0.54216	0.56987	0.437048	0.592469	0.727274	0.533909	0.51307	0.379906	0.474176	0.535236	0.433096	0.549742	0.408094	0.417469	0.548706	0.366052	0.569528	0.499947	0.333826	0.364984	0.473146	0.533383	0.524263	0.576716	0.392033	0.604226	0.493986	0.459101	0.461934	0.37347	0.497385	0.521377	0.384154	0.390366	0.481175	0.435237	0.511154	0.353472	0.58044	0.504041	0.592838
LINC01023	0.0668558	0.0642237	0.0700778	0.0744201	0.0716747	0.0786405	0.0705476	0.0731282	0.0788784	0.0705476	0.0628061	0.0692399	0.0722929	0.0852212	0.073609	0.0703906	0.0794886	0.0696833	0.0668801	0.0619588	0.0572208	0.0609654	0.0634251	0.0624957	0.0629247	0.0621674	0.0770146	0.0695011	0.0638634	0.0592789	0.062973	0.0662789	0.0633514	0.0640816	0.063501	0.0647541	0.0758155	0.0670581	0.0679658	0.0684292	0.0753319	0.0657846	0.0653677	0.0711474	0.0557112	0.073402	0.0684563	0.0659575	0.0660071
LINC00887	0.440347	0.432511	0.50811	0.457357	0.433359	0.417761	0.537889	0.492577	0.467301	0.470074	0.522527	0.500274	0.409359	0.531743	0.480359	0.496856	0.501697	0.454407	0.460201	0.471311	0.488889	0.482838	0.511306	0.470232	0.437271	0.487114	0.412661	0.463047	0.486266	0.420447	0.467593	0.530703	0.415283	0.57913	0.482504	0.497781	0.361468	0.38256	0.42133	0.489032	0.283193	0.494633	0.470098	0.433378	0.391043	0.375372	0.495013	0.44182	0.441452
LYPLAL1-AS1	0.119601	0.116243	0.115689	0.117258	0.0923955	0.125005	0.112852	0.113643	0.122015	0.112539	0.104742	0.120085	0.113057	0.11258	0.123246	0.0921515	0.115397	0.121338	0.102221	0.111521	0.116493	0.120146	0.124279	0.113731	0.102365	0.125612	0.116349	0.117176	0.100139	0.117548	0.114785	0.0973074	0.120126	0.114231	0.115131	0.108097	0.111013	0.122388	0.114684	0.107833	0.0957004	0.115459	0.11511	0.112306	0.124825	0.114376	0.124806	0.105901	0.102608
TTTY15	0.0969311	0.0852212	0.131381	0.0117314	0.0709381	0.0108475	0.010574	0.0600539	0.0758155	0.0654417	0.0851944	0.0121529	0.0785616	0.0859885	0.138011	0.0961313	0.107441	0.0121529	0.0984204	0.0897873	0.149776	0.148345	0.00804894	0.114395	0.074633	0.0792244	0.0788784	0.119417	0.0915922	0.0130505	0.0805816	0.134528	0.0849595	0.0749575	0.0755727	0.0838835	0.0810477	0.012422	0.126105	0.0913008	0.0633996	0.0586815	0.128329	0.0796997	0.131261	0.0509287	0.0782382	0.125246	0.0601706
MED14OS	0.149509	0.134678	0.152073	0.142554	0.143202	0.163051	0.163428	0.15034	0.14012	0.14053	0.141975	0.324685	0.140717	0.143883	0.1404	0.153757	0.157042	0.147018	0.146712	0.144226	0.160259	0.141189	0.18785	0.134946	0.162572	0.138914	0.167341	0.142249	0.146782	0.143704	0.1468	0.141004	0.151706	0.136	0.137993	0.143973	0.158732	0.151217	0.137654	0.122606	0.159917	0.135019	0.132721	0.144207	0.141429	0.163889	0.149299	0.150638	0.143467
LIFR-AS1	0.439919	0.381852	0.399405	0.389501	0.371134	0.417028	0.389781	0.370362	0.36348	0.39131	0.402337	0.381233	0.387421	0.377299	0.383033	0.399846	0.400499	0.390291	0.372118	0.391481	0.420587	0.367342	0.366562	0.340269	0.377868	0.399006	0.38421	0.365397	0.385135	0.375408	0.374673	0.385888	0.373146	0.335572	0.375182	0.381175	0.412202	0.375539	0.32913	0.420646	0.387614	0.340378	0.358976	0.385924	0.395466	0.386927	0.375786	0.400895	0.379429
TFAP2A-AS1	0.296129	0.302863	0.341843	0.305975	0.417705	0.27459	0.245087	0.318189	0.173257	0.2331	0.33359	0.232025	0.204394	0.285252	0.358113	0.370362	0.38334	0.166515	0.422417	0.200383	0.414768	0.420896	0.264161	0.417489	0.220918	0.235629	0.44281	0.400783	0.344708	0.265764	0.218813	0.222187	0.245257	0.307978	0.246892	0.323801	0.19648	0.143273	0.355015	0.287996	0.310942	0.269755	0.418808	0.265376	0.195069	0.531527	0.15917	0.264215	0.273469
AC010525.1	0.470098	0.700676	0.259171	0.52901	0.346606	0.297848	0.509249	0.510087	0.583519	0.709612	0.427695	0.762929	0.551783	0.619143	0.71402	0.376687	0.563176	0.611196	0.228695	0.618255	0.361185	0.346402	0.859985	0.329455	0.622927	0.603065	0.278234	0.654923	0.494236	0.764294	0.652409	0.763519	0.347169	0.620432	0.610722	0.436099	0.438924	0.332904	0.717363	0.570609	0.27135	0.392147	0.453853	0.427634	0.76465	0.366675	0.772242	0.519895	0.47161
LINC01197	0.323401	0.452239	0.546863	0.420468	0.521061	0.465034	0.406958	0.434625	0.444077	0.420407	0.511413	0.43614	0.448602	0.405082	0.43614	0.429932	0.337721	0.405155	0.481626	0.428388	0.481603	0.584501	0.474668	0.529064	0.464427	0.364172	0.4996	0.489591	0.458861	0.44256	0.449295	0.465732	0.516347	0.404289	0.447114	0.51307	0.446153	0.503792	0.423025	0.374598	0.547964	0.47182	0.508315	0.450284	0.361376	0.549452	0.525498	0.362718	0.442234
C9orf139	0.409975	0.393671	0.408951	0.41312	0.447908	0.430451	0.379009	0.380604	0.337684	0.411183	0.415731	0.387802	0.369718	0.392851	0.416894	0.459562	0.41861	0.330997	0.409203	0.39569	0.434546	0.38311	0.349754	0.362907	0.375595	0.396971	0.440429	0.411241	0.408743	0.371761	0.409243	0.350335	0.408439	0.332758	0.394221	0.385173	0.393766	0.397732	0.31578	0.392491	0.412987	0.380903	0.406508	0.417857	0.309762	0.395186	0.350906	0.402356	0.385716
LINC00221	0.379298	0.571607	0.571731	0.539719	0.589184	0.598959	0.63221	0.641578	0.647807	0.627037	0.577939	0.609921	0.658142	0.551261	0.613535	0.539322	0.483553	0.621064	0.601149	0.621255	0.592941	0.551203	0.630583	0.595118	0.614765	0.595422	0.586132	0.588182	0.611161	0.616464	0.593244	0.636649	0.631477	0.624753	0.602157	0.619547	0.643885	0.607697	0.610645	0.409165	0.619405	0.551404	0.553946	0.615054	0.628302	0.724201	0.531909	0.615313	0.641658
LINC01447	0.435216	0.393158	0.381697	0.386171	0.383892	0.431315	0.410511	0.396837	0.400132	0.322521	0.418454	0.385698	0.420742	0.410992	0.37396	0.431751	0.412928	0.409438	0.374598	0.391653	0.407921	0.372212	0.380549	0.359333	0.392851	0.429492	0.44959	0.381117	0.401634	0.389065	0.38844	0.387991	0.415981	0.349792	0.418551	0.386134	0.469527	0.414017	0.392225	0.425609	0.434706	0.393062	0.35783	0.387614	0.431907	0.479767	0.424686	0.423121	0.386702
MRVI1-AS1	0.322229	0.335961	0.325943	0.347941	0.341915	0.330505	0.341896	0.326831	0.343361	0.339343	0.358674	0.345598	0.34629	0.307178	0.346927	0.359442	0.353994	0.336983	0.319666	0.331332	0.352172	0.322992	0.329982	0.319538	0.324905	0.34945	0.363831	0.347845	0.343118	0.338808	0.33178	0.353179	0.339047	0.314737	0.322922	0.332445	0.34745	0.355543	0.3289	0.340663	0.348895	0.326705	0.321341	0.350411	0.340396	0.341382	0.366109	0.336655	0.34465
KCNIP2-AS1	0.202844	0.182388	0.183963	0.183325	0.175767	0.186914	0.173038	0.187422	0.18854	0.181388	0.18762	0.176955	0.189426	0.180878	0.177101	0.193474	0.186534	0.173918	0.188259	0.185581	0.193151	0.180584	0.176738	0.166079	0.18757	0.189458	0.20688	0.176955	0.176495	0.177666	0.17963	0.180648	0.190878	0.164604	0.180601	0.181241	0.205664	0.192225	0.178495	0.171102	0.205313	0.167995	0.171723	0.187422	0.182847	0.218158	0.180664	0.200548	0.187505
AC012123.1	0.423902	0.369057	0.401408	0.27014	0.412335	0.300626	0.297443	0.296989	0.286203	0.314252	0.358228	0.264753	0.266982	0.354715	0.321812	0.314969	0.241299	0.296042	0.38	0.295619	0.349247	0.392167	0.366128	0.466763	0.308545	0.278924	0.290017	0.5538	0.348767	0.259957	0.31826	0.23759	0.270266	0.327032	0.320464	0.399102	0.355524	0.360811	0.335443	0.319775	0.331053	0.446114	0.458312	0.328769	0.247081	0.417604	0.196961	0.334702	0.309187
MIR17HG	0.274748	0.254135	0.25391	0.288926	0.235064	0.236141	0.25312	0.256816	0.198453	0.260725	0.267051	0.263431	0.229265	0.255026	0.228388	0.259188	0.258576	0.221595	0.263185	0.274485	0.253032	0.248541	0.263867	0.210844	0.2579	0.262151	0.276426	0.2579	0.246332	0.263744	0.271948	0.231049	0.207214	0.194081	0.264944	0.24044	0.276585	0.255164	0.223052	0.262799	0.253244	0.249979	0.245671	0.275056	0.230312	0.24416	0.253838	0.265395	0.232353
AC024361.1	0.8579	0.853769	0.873608	0.890064	0.875533	0.829216	0.899461	0.887778	0.877513	0.896124	0.894511	0.885278	0.906607	0.888561	0.911928	0.904229	0.888883	0.903898	0.846244	0.84745	0.889626	0.85238	0.900972	0.876689	0.902859	0.878444	0.896262	0.872176	0.887305	0.889193	0.874505	0.90398	0.874454	0.861471	0.880999	0.913308	0.894313	0.861216	0.888441	0.892994	0.843919	0.930678	0.882012	0.905402	0.888078	0.793735	0.890253	0.843275	0.862999
TUSC8	0.583938	0.819931	0.812088	0.747445	0.805336	0.53918	0.715747	0.786295	0.815614	0.800317	0.835508	0.80429	0.7675	0.81179	0.829323	0.789603	0.782425	0.824025	0.68128	0.790594	0.638012	0.802261	0.782375	0.805435	0.789088	0.815452	0.808045	0.751284	0.84179	0.812295	0.763363	0.776918	0.807619	0.814833	0.801635	0.785143	0.802828	0.580472	0.851128	0.668985	0.47925	0.842083	0.842689	0.782116	0.819168	0.396971	0.815251	0.703164	0.737571
PLA2G4E-AS1	0.172789	0.173022	0.151793	0.169522	0.158267	0.201753	0.169655	0.164807	0.182336	0.19369	0.168921	0.179878	0.152389	0.161154	0.189986	0.15626	0.157829	0.180469	0.168569	0.185029	0.151058	0.169209	0.179401	0.157777	0.169308	0.183785	0.155223	0.161049	0.158232	0.181584	0.168869	0.165894	0.176017	0.155839	0.176576	0.152318	0.163358	0.160498	0.153217	0.177003	0.152194	0.149491	0.154294	0.18212	0.205313	0.154907	0.182303	0.188655	0.1846
DDX39B-AS1	0.0744201	0.0882214	0.100574	0.0758712	0.0809187	0.0722929	0.0793054	0.0797822	0.0855846	0.0900321	0.0851153	0.0851944	0.0895876	0.0749575	0.0874302	0.0798631	0.0804474	0.0760042	0.0810477	0.0822377	0.0704171	0.0725607	0.0840438	0.0906815	0.084274	0.0803431	0.0724833	0.07808	0.0790626	0.0879677	0.077845	0.0795929	0.0811015	0.0854276	0.0808172	0.0967926	0.0761878	0.0852212	0.0718066	0.0742871	0.080099	0.0687772	0.077444	0.0800201	0.0774991	0.0791155	0.083937	0.0726404	0.101545
MDS2	0.110951	0.107569	0.104051	0.103713	0.113223	0.107482	0.0916161	0.0979546	0.100437	0.124923	0.105096	0.104071	0.107591	0.103872	0.110636	0.123731	0.121993	0.118519	0.109666	0.112032	0.111521	0.10958	0.103961	0.126629	0.102063	0.136098	0.0820575	0.0989572	0.11197	0.116451	0.110469	0.0851153	0.117216	0.107526	0.115626	0.093463	0.0960582	0.122142	0.125387	0.0973537	0.0836487	0.0957717	0.119924	0.106206	0.117548	0.102318	0.13747	0.107855	0.105836
LINC01237	0.547472	0.477433	0.486054	0.478564	0.48634	0.492647	0.491523	0.48377	0.468341	0.507857	0.464247	0.48329	0.458421	0.462462	0.512833	0.485539	0.480564	0.460308	0.490567	0.490106	0.480406	0.487284	0.49037	0.468092	0.483075	0.440811	0.479127	0.472601	0.474021	0.480003	0.484736	0.470753	0.485197	0.477906	0.480701	0.488443	0.499573	0.498262	0.490688	0.491199	0.512047	0.485956	0.475427	0.490516	0.480286	0.458377	0.471101	0.47706	0.496479
LINC01513	0.565729	0.46242	0.581343	0.5127	0.395523	0.456665	0.676045	0.523459	0.687249	0.643601	0.399768	0.62221	0.51087	0.592032	0.577874	0.442295	0.432572	0.685682	0.449548	0.685682	0.502988	0.53358	0.608381	0.460265	0.557589	0.648377	0.359854	0.54925	0.526801	0.587258	0.583585	0.635287	0.533882	0.701003	0.583421	0.513673	0.590711	0.415844	0.769915	0.631008	0.415899	0.652531	0.572196	0.508392	0.769765	0.249068	0.686707	0.571326	0.531169
JPX	0.300396	0.300876	0.263151	0.274085	0.250049	0.269264	0.286849	0.279258	0.272385	0.315727	0.323279	0.270157	0.273019	0.266353	0.31156	0.263728	0.273001	0.243512	0.250976	0.290719	0.298358	0.24512	0.284047	0.235133	0.261592	0.295113	0.355543	0.286028	0.312184	0.252466	0.288188	0.299676	0.288855	0.273019	0.282581	0.265395	0.287271	0.301664	0.293621	0.277495	0.305388	0.261091	0.255703	0.25245	0.271719	0.249411	0.260061	0.28889	0.324323
FAM83C-AS1	0.131987	0.150286	0.134333	0.159378	0.146037	0.101818	0.142285	0.15011	0.14399	0.151042	0.147534	0.15931	0.156592	0.159114	0.150041	0.142537	0.144099	0.143076	0.149969	0.147818	0.124218	0.146143	0.145308	0.139858	0.132876	0.146782	0.168801	0.146143	0.154018	0.161564	0.152229	0.152299	0.148065	0.149632	0.151199	0.143686	0.133394	0.150126	0.153861	0.123084	0.167142	0.149776	0.158508	0.157479	0.141411	0.12714	0.157709	0.141486	0.153251
LINC00652	0.229177	0.247724	0.235745	0.249137	0.292634	0.247986	0.245324	0.233552	0.253403	0.290633	0.223949	0.246315	0.239164	0.235578	0.241077	0.270653	0.227422	0.228338	0.265257	0.265584	0.265117	0.230312	0.24512	0.235987	0.23823	0.253439	0.281227	0.23153	0.272055	0.256637	0.264281	0.246298	0.250455	0.236572	0.243707	0.231204	0.242115	0.279186	0.20713	0.207429	0.282682	0.25131	0.223573	0.232471	0.247655	0.272897	0.252802	0.244194	0.254324
BCDIN3D-AS1	0.262746	0.260464	0.232181	0.283471	0.200065	0.236331	0.247602	0.261849	0.278198	0.278323	0.266353	0.26679	0.243442	0.253713	0.27221	0.220936	0.252215	0.246228	0.259188	0.276055	0.25692	0.248022	0.254988	0.261522	0.263677	0.272071	0.255915	0.247935	0.22288	0.268018	0.26128	0.28052	0.252731	0.240648	0.267564	0.249792	0.260363	0.266861	0.2769	0.220635	0.261592	0.254534	0.258595	0.259432	0.273607	0.247759	0.276655	0.285958	0.26606
LINC00982	0.368527	0.350222	0.321812	0.327412	0.335278	0.404002	0.359333	0.346006	0.376538	0.336399	0.327518	0.351683	0.336218	0.374184	0.324359	0.332814	0.407174	0.471101	0.376879	0.310904	0.401539	0.369039	0.356981	0.336764	0.347864	0.339234	0.358976	0.407536	0.315849	0.346195	0.313889	0.423355	0.320004	0.380134	0.289981	0.312201	0.315357	0.36177	0.611309	0.4288	0.31318	0.518308	0.552217	0.346587	0.357963	0.447599	0.369417	0.372537	0.345633
UXT-AS1	0.0625907	0.0616198	0.0565648	0.403026	0.061597	0.397999	0.328255	0.336911	0.0555942	0.063718	0.0676853	0.38034	0.0612893	0.320927	0.063814	0.0518077	0.276355	0.289926	0.421834	0.060147	0.0564731	0.250014	0.312237	0.061057	0.352806	0.0492262	0.0551149	0.212642	0.0600971	0.325776	0.339379	0.0582887	0.399519	0.324832	0.313289	0.293021	0.0523323	0.383527	0.0612183	0.0776893	0.049434	0.300786	0.0464004	0.0558291	0.353362	0.15997	0.0539159	0.0502688	0.319934
HCG21	0.327609	0.467301	0.345859	0.432631	0.365569	0.386438	0.347864	0.328293	0.38311	0.365791	0.41186	0.347772	0.334429	0.421509	0.354636	0.43816	0.3678	0.437293	0.345191	0.345763	0.464787	0.340541	0.363775	0.457051	0.323584	0.446988	0.389501	0.341327	0.395111	0.341439	0.345358	0.376879	0.365867	0.442476	0.405781	0.341145	0.297219	0.377185	0.451049	0.381269	0.325227	0.523512	0.344781	0.350393	0.411125	0.346137	0.302588	0.353104	0.344485
LINC01088	0.522052	0.544502	0.586824	0.544418	0.547964	0.640303	0.553975	0.552599	0.598926	0.53518	0.586653	0.550176	0.3923	0.497805	0.543736	0.592702	0.550059	0.578103	0.549135	0.560454	0.573024	0.554538	0.523459	0.524533	0.562353	0.494011	0.624714	0.578268	0.551377	0.549858	0.54977	0.53565	0.562108	0.574782	0.581181	0.585248	0.515718	0.555249	0.613126	0.40942	0.576587	0.525711	0.55863	0.557652	0.572043	0.262026	0.610029	0.528355	0.577842
AC243836.1	0.510427	0.323655	0.534599	0.345489	0.660544	0.222204	0.26064	0.306652	0.220936	0.370851	0.584272	0.291354	0.3078	0.46703	0.433014	0.384568	0.41902	0.240682	0.567646	0.358285	0.355371	0.588559	0.283294	0.595658	0.303293	0.317956	0.353694	0.682824	0.562807	0.260569	0.327838	0.291175	0.323331	0.430489	0.446282	0.438783	0.318367	0.178925	0.201753	0.291425	0.285532	0.590114	0.493344	0.480889	0.190797	0.171407	0.22794	0.214907	0.526996
AL662797.1	0.645256	0.234568	0.554741	0.534486	0.652	0.7121	0.436119	0.396156	0.192752	0.36938	0.595389	0.426863	0.382445	0.427772	0.448186	0.709852	0.515295	0.410473	0.574782	0.369983	0.667232	0.553188	0.0882991	0.519946	0.291372	0.383489	0.699827	0.435699	0.597227	0.264615	0.367207	0.330635	0.527706	0.437857	0.481908	0.517783	0.476521	0.485931	0.350277	0.533552	0.450367	0.345452	0.516985	0.38929	0.36847	0.337295	0.199885	0.571484	0.507805
LINC00535	0.508035	0.482504	0.456192	0.466244	0.460459	0.427833	0.460723	0.464068	0.440205	0.451565	0.484279	0.446346	0.406547	0.463111	0.430767	0.484611	0.485029	0.441756	0.426962	0.462088	0.481199	0.435197	0.411203	0.495608	0.432448	0.437716	0.507857	0.507805	0.47228	0.453477	0.461867	0.461802	0.46533	0.454874	0.46816	0.482411	0.438884	0.448312	0.418711	0.452198	0.506524	0.499238	0.462884	0.461757	0.457466	0.409917	0.47281	0.448435	0.456406
KIAA1614-AS1	0.386534	0.336948	0.379009	0.349395	0.41633	0.244457	0.385621	0.324159	0.498543	0.40369	0.326507	0.411222	0.380568	0.306332	0.269965	0.262923	0.28578	0.346946	0.34284	0.379696	0.484712	0.441655	0.320097	0.339142	0.411474	0.356787	0.282717	0.21958	0.351501	0.401277	0.385548	0.366469	0.297727	0.578168	0.292355	0.31156	0.311631	0.286466	0.234892	0.669818	0.308187	0.362057	0.313163	0.472578	0.357038	0.257197	0.520401	0.351222	0.428995
AC092839.1	0.499314	0.428169	0.443492	0.461513	0.436548	0.453919	0.423259	0.432249	0.459296	0.448707	0.482838	0.432229	0.476288	0.439166	0.425058	0.490786	0.474043	0.420958	0.427473	0.449548	0.460068	0.415131	0.419178	0.391252	0.452667	0.461692	0.491839	0.405537	0.448145	0.447071	0.418164	0.436283	0.451924	0.402986	0.430864	0.422044	0.445695	0.450072	0.442582	0.454491	0.466606	0.402001	0.41423	0.431139	0.462618	0.498009	0.466985	0.469551	0.443619
LINC00504	0.531527	0.501496	0.50192	0.46524	0.442028	0.485762	0.477576	0.463492	0.509954	0.483795	0.513805	0.432953	0.456687	0.467816	0.430392	0.474873	0.488516	0.492944	0.424841	0.480406	0.48697	0.495508	0.436751	0.456986	0.45792	0.527344	0.543202	0.472093	0.488344	0.494061	0.466449	0.476007	0.499573	0.440613	0.470552	0.491372	0.491669	0.425451	0.350536	0.498665	0.498989	0.496658	0.473931	0.454639	0.499136	0.408364	0.445925	0.482312	0.476616
STX18-IT1	0.283785	0.308276	0.322721	0.248297	0.343734	0.312707	0.232421	0.255215	0.222084	0.280028	0.310519	0.25806	0.200726	0.241214	0.279715	0.359799	0.258613	0.222441	0.299323	0.253421	0.271579	0.283995	0.261384	0.287604	0.223321	0.214451	0.338276	0.332593	0.273872	0.290615	0.244298	0.236707	0.215715	0.182055	0.247917	0.271596	0.219681	0.392127	0.209407	0.171756	0.18078	0.272722	0.302811	0.284153	0.268461	0.31479	0.306722	0.272529	0.290071
AL928742.1	0.35316	0.308294	0.38691	0.336418	0.394436	0.350012	0.37269	0.384173	0.347734	0.396302	0.392414	0.376288	0.382765	0.360245	0.356581	0.41859	0.397066	0.360564	0.363324	0.372212	0.357776	0.364572	0.312637	0.353362	0.367548	0.369491	0.394566	0.351796	0.385077	0.371363	0.355656	0.325668	0.396588	0.315427	0.368066	0.373545	0.371797	0.353639	0.257531	0.370832	0.390798	0.345077	0.335443	0.389119	0.343267	0.385698	0.358766	0.337021	0.396816
AC130469.1	0.147409	0.343192	0.326016	0.207716	0.310834	0.135944	0.144824	0.102543	0.0990963	0.146782	0.118372	0.175753	0.0942536	0.13814	0.145486	0.173055	0.169174	0.138953	0.170741	0.137766	0.15482	0.131029	0.22178	0.298062	0.139288	0.154451	0.159187	0.121402	0.135777	0.167225	0.233414	0.117508	0.224306	0.204945	0.190735	0.188621	0.188819	0.131436	0.165045	0.125085	0.15209	0.161546	0.263989	0.181372	0.0904832	0.139342	0.102246	0.146001	0.282717
KRTAP5-AS1	0.170022	0.242182	0.250772	0.255198	0.265239	0.260759	0.244986	0.241077	0.21772	0.258112	0.263151	0.241491	0.209303	0.23823	0.254135	0.266963	0.258362	0.216411	0.25697	0.257057	0.266912	0.252926	0.237089	0.236315	0.240768	0.251031	0.290089	0.249289	0.265429	0.244247	0.249187	0.224512	0.257936	0.223523	0.239578	0.247029	0.268758	0.266654	0.231667	0.262693	0.271246	0.236537	0.24524	0.255897	0.237142	0.2891	0.216749	0.257093	0.255493
C10orf25	0.0970719	0.0905814	0.0920762	0.0905311	0.0889629	0.0698908	0.0884023	0.0977942	0.101615	0.0728853	0.0953183	0.0947053	0.107002	0.0770951	0.0660071	0.0851153	0.0974002	0.0905557	0.0931212	0.0996319	0.0855564	0.0920292	0.103044	0.0855564	0.0952036	0.102815	0.0868095	0.0924202	0.0840438	0.0980707	0.0914233	0.0883505	0.0939966	0.14773	0.100754	0.0921263	0.105384	0.0982558	0.0853497	0.0779508	0.0979797	0.0840685	0.0882214	0.0855301	0.106895	0.0991891	0.0932902	0.102521	0.0999997
LINC00839	0.345211	0.385641	0.402775	0.369586	0.46369	0.420646	0.417818	0.417181	0.418315	0.439453	0.346983	0.381136	0.407654	0.356749	0.397066	0.368087	0.334171	0.361355	0.431295	0.423316	0.415479	0.367474	0.333258	0.455481	0.395634	0.403767	0.463178	0.431432	0.436912	0.398586	0.403748	0.404986	0.444777	0.396779	0.439737	0.415634	0.399387	0.496202	0.366185	0.337868	0.428388	0.379048	0.392736	0.418907	0.421096	0.345508	0.350447	0.409917	0.407249
SEC24B-AS1	0.187667	0.163513	0.160839	0.166062	0.162435	0.17219	0.164449	0.164264	0.170305	0.16761	0.173291	0.16491	0.176707	0.155082	0.166297	0.181439	0.169655	0.164945	0.166852	0.161427	0.170137	0.152945	0.159258	0.152036	0.169274	0.16348	0.19678	0.151424	0.17224	0.162063	0.161786	0.16403	0.170558	0.150813	0.16252	0.164841	0.189278	0.172323	0.152318	0.156992	0.183523	0.150777	0.161066	0.176412	0.172869	0.1846	0.168163	0.175	0.170856
SERPINB9P1	0.276092	0.191654	0.226925	0.201459	0.114476	0.231133	0.174135	0.203573	0.192356	0.241542	0.222623	0.182336	0.232831	0.196172	0.150915	0.25558	0.217836	0.179038	0.18265	0.199387	0.190311	0.183392	0.180259	0.200017	0.194705	0.197489	0.177716	0.174585	0.205497	0.190036	0.211349	0.181551	0.199185	0.162589	0.183175	0.20768	0.246263	0.201493	0.155345	0.183224	0.200548	0.223763	0.190504	0.20856	0.184011	0.256265	0.180962	0.352522	0.186781
LINC01093	0.664146	0.588011	0.588389	0.598889	0.553714	0.60517	0.580858	0.577621	0.4867	0.578493	0.592735	0.537638	0.616128	0.587224	0.510584	0.635627	0.63716	0.580927	0.556102	0.556376	0.563207	0.564023	0.571235	0.54558	0.57913	0.613569	0.534129	0.5782	0.588148	0.562535	0.565634	0.53596	0.541198	0.573524	0.577813	0.580379	0.547502	0.535538	0.445593	0.584664	0.48537	0.429412	0.591113	0.587881	0.584533	0.578652	0.631896	0.565056	0.514793
LINC00677	0.0541594	0.0435607	0.0438249	0.0484498	0.050712	0.0514341	0.0524604	0.0465465	0.0503787	0.0613837	0.0438702	0.0554752	0.0454614	0.0508755	0.0449113	0.0555718	0.0535976	0.0482617	0.0485452	0.052123	0.0573828	0.0577681	0.0451471	0.0553051	0.0459572	0.0571497	0.0511959	0.0414498	0.0528977	0.0491049	0.0561634	0.0533971	0.0490141	0.0509027	0.0568706	0.0459572	0.0544516	0.0484804	0.0421351	0.0511959	0.0616443	0.0473177	0.0604952	0.0413447	0.0468634	0.0465106	0.0577445	0.0539656	0.0493741
AC092171.4	0.739354	0.659357	0.660001	0.713533	0.666276	0.735482	0.666761	0.670211	0.693316	0.623566	0.717075	0.689361	0.695536	0.701481	0.714602	0.714935	0.693358	0.615538	0.665595	0.605984	0.688195	0.659276	0.697549	0.607919	0.662706	0.691397	0.729532	0.658142	0.65513	0.652409	0.632248	0.670783	0.683013	0.675875	0.661819	0.682002	0.703314	0.690879	0.757858	0.765273	0.635551	0.719186	0.637399	0.60373	0.649217	0.754941	0.664062	0.6845	0.631319
TCL6	0.337514	0.513202	0.379393	0.42316	0.612908	0.28631	0.527075	0.579961	0.49911	0.651169	0.493568	0.517522	0.669903	0.490003	0.493716	0.550088	0.677073	0.573711	0.552072	0.626688	0.467979	0.453853	0.513753	0.603912	0.534705	0.5846	0.416932	0.530097	0.582834	0.572674	0.557112	0.530891	0.608094	0.452984	0.552217	0.477224	0.540465	0.60517	0.282998	0.600897	0.599931	0.410051	0.404644	0.601324	0.645053	0.70091	0.594068	0.573368	0.618883
C7orf71	0.250838	0.248579	0.210066	0.252358	0.254254	0.264454	0.238537	0.250117	0.253156	0.267509	0.263219	0.249341	0.244666	0.233291	0.243372	0.248368	0.264331	0.232454	0.248142	0.263396	0.239807	0.238214	0.229831	0.22861	0.235475	0.220803	0.244699	0.241524	0.253473	0.204858	0.238816	0.209184	0.254342	0.227371	0.244886	0.219529	0.229814	0.262008	0.211698	0.232572	0.253049	0.203859	0.234448	0.249479	0.255164	0.30398	0.266912	0.277917	0.26199
SOX21-AS1	0.155979	0.131513	0.123958	0.160311	0.157425	0.150915	0.181743	0.156644	0.138804	0.170973	0.196172	0.14313	0.128506	0.184486	0.207646	0.175588	0.177599	0.151671	0.308028	0.179136	0.177833	0.169258	0.333809	0.353028	0.172439	0.203341	0.207883	0.249479	0.164928	0.231753	0.155381	0.208271	0.245826	0.326995	0.161014	0.239842	0.124382	0.171557	0.498592	0.261091	0.1572	0.295447	0.279326	0.176034	0.139009	0.140843	0.192904	0.142195	0.142734
KIAA0087	0.374214	0.557636	0.434517	0.580235	0.538831	0.381594	0.538748	0.551072	0.449936	0.564157	0.520731	0.539474	0.521578	0.561108	0.427145	0.618273	0.599222	0.460603	0.559212	0.509208	0.384937	0.559689	0.485504	0.544634	0.496491	0.440664	0.61026	0.298209	0.560954	0.439626	0.567972	0.439156	0.538104	0.516682	0.575462	0.519134	0.43371	0.569297	0.245403	0.619423	0.607183	0.2758	0.527855	0.588609	0.491411	0.566257	0.494174	0.590195	0.564157
LINC00958	0.304243	0.277251	0.241335	0.284693	0.255315	0.262221	0.265324	0.272705	0.248505	0.302934	0.287004	0.262396	0.293194	0.2467	0.261956	0.294761	0.276128	0.242302	0.27553	0.27565	0.275214	0.264666	0.242488	0.242717	0.280763	0.261867	0.316231	0.271315	0.274989	0.247152	0.26935	0.247221	0.280848	0.246402	0.265446	0.270653	0.281312	0.290562	0.247689	0.28017	0.285427	0.258995	0.254552	0.270175	0.265902	0.294394	0.261592	0.301557	0.290107
DCTN1-AS1	0.458465	0.408131	0.368429	0.417625	0.375333	0.449779	0.407135	0.35723	0.422656	0.413821	0.35286	0.417547	0.426034	0.37473	0.430173	0.449926	0.431926	0.391747	0.405269	0.369776	0.391403	0.410202	0.404644	0.375313	0.392699	0.410164	0.487885	0.410511	0.388459	0.399921	0.390158	0.415981	0.382765	0.398819	0.380192	0.361318	0.37271	0.418513	0.444056	0.423102	0.382059	0.418532	0.405687	0.383872	0.380848	0.483795	0.424627	0.425863	0.359089
C22orf24	0.0881165	0.0894874	0.0838288	0.107591	0.091934	0.0853497	0.0875825	0.0951542	0.0836219	0.100664	0.0832061	0.0951311	0.101098	0.0918162	0.0941857	0.0990029	0.0977942	0.0951777	0.103044	0.0875322	0.0908795	0.0965544	0.0873819	0.0828136	0.084351	0.0864748	0.102699	0.092223	0.0886292	0.0911544	0.0894648	0.0880424	0.0839888	0.0816649	0.0842231	0.0820319	0.0939711	0.097237	0.0731554	0.0806318	0.0984696	0.0800201	0.0829969	0.0928337	0.0872505	0.0930494	0.0945852	0.0879677	0.0985403
LINC00992	0.266404	0.299323	0.336309	0.332244	0.405555	0.23206	0.288136	0.3644	0.308812	0.400343	0.283837	0.326869	0.352655	0.337684	0.266982	0.270194	0.302744	0.3874	0.259486	0.408591	0.226172	0.20406	0.300751	0.372231	0.39287	0.369417	0.337609	0.351683	0.404703	0.330616	0.387344	0.358862	0.3595	0.297339	0.354505	0.376197	0.341659	0.430708	0.238954	0.293498	0.431001	0.363813	0.329294	0.297357	0.405972	0.301736	0.403597	0.362133	0.400036
AC005355.1	0.258095	0.2738	0.274659	0.272139	0.250907	0.248685	0.275667	0.264771	0.279028	0.280347	0.277269	0.283348	0.281193	0.254342	0.275598	0.239006	0.270035	0.253541	0.260692	0.259065	0.258042	0.239439	0.260167	0.228971	0.252501	0.257496	0.239388	0.217871	0.249687	0.245966	0.256318	0.278039	0.251728	0.252519	0.231581	0.270808	0.237555	0.225709	0.244509	0.283873	0.237678	0.238921	0.255897	0.260448	0.244405	0.331053	0.263761	0.240371	0.258095
LIPE-AS1	0.485246	0.429473	0.380982	0.463469	0.409262	0.402166	0.42051	0.41291	0.428465	0.436852	0.420998	0.413691	0.455241	0.418454	0.42143	0.451093	0.4356	0.44314	0.411087	0.430335	0.406658	0.374974	0.423355	0.40412	0.4259	0.451968	0.413636	0.356618	0.429728	0.426962	0.422557	0.456213	0.42189	0.424764	0.449295	0.39335	0.433801	0.414902	0.455392	0.485075	0.404532	0.418827	0.415807	0.4099	0.465219	0.439797	0.43382	0.44858	0.430864
AC072062.1	0.139601	0.164961	0.125865	0.151475	0.135623	0.122327	0.138859	0.139101	0.142573	0.14068	0.135269	0.144878	0.185275	0.160977	0.16019	0.138048	0.147659	0.127873	0.125711	0.132468	0.119172	0.163597	0.154137	0.148083	0.146552	0.149759	0.128743	0.187159	0.125366	0.143058	0.143273	0.144207	0.129974	0.144189	0.141153	0.135605	0.126167	0.135905	0.17945	0.152911	0.128447	0.169956	0.161121	0.14132	0.133241	0.118045	0.137317	0.129003	0.122864
LINC00698	0.271633	0.397563	0.275387	0.387972	0.393158	0.258432	0.339289	0.376594	0.331943	0.398932	0.397618	0.370677	0.351259	0.345783	0.351518	0.367493	0.385963	0.301985	0.379906	0.392566	0.313623	0.389688	0.336033	0.369547	0.365247	0.324468	0.42212	0.398474	0.397294	0.355145	0.388764	0.332409	0.356882	0.275667	0.389875	0.361623	0.414516	0.414307	0.272174	0.368565	0.405593	0.311578	0.355675	0.407536	0.381474	0.451326	0.382482	0.429096	0.393119
E2F3-IT1	0.930047	0.790812	0.842889	0.841842	0.788423	0.856171	0.785722	0.902859	0.9012	0.776761	0.834242	0.903012	0.816221	0.933044	0.720759	0.882468	0.858205	0.277322	0.840275	0.874724	0.83399	0.893119	0.879112	0.80127	0.846945	0.901512	0.833843	0.825667	0.835203	0.839766	0.768923	0.95356	0.8579	0.854875	0.865422	0.854875	0.955831	0.800169	0.837243	0.849827	0.908902	0.784672	0.787432	0.6594	0.818381	0.792322	0.900278	0.85073	0.870111
AC128709.3	0.355051	0.343622	0.320606	0.356656	0.357757	0.354333	0.344871	0.340773	0.322577	0.361787	0.353769	0.348018	0.465776	0.331315	0.335827	0.359724	0.35575	0.294515	0.324177	0.362039	0.369795	0.351131	0.319013	0.348508	0.340925	0.381325	0.363344	0.337609	0.353975	0.332739	0.334847	0.319502	0.319068	0.458139	0.335335	0.334755	0.31781	0.330997	0.27093	0.362907	0.342677	0.353527	0.333388	0.351609	0.311293	0.285729	0.354636	0.330019	0.352003
THRB-AS1	0.177749	0.167724	0.168484	0.180634	0.160721	0.154521	0.169939	0.173291	0.159482	0.218492	0.183833	0.170457	0.175526	0.209118	0.177666	0.199902	0.170923	0.157812	0.154328	0.246263	0.169157	0.154451	0.237661	0.170339	0.199338	0.168249	0.177434	0.149368	0.187636	0.182154	0.191454	0.18227	0.169556	0.1795	0.160209	0.18724	0.183963	0.173105	0.142857	0.197773	0.153637	0.389892	0.191146	0.167809	0.18304	0.512599	0.170172	0.182071	0.149988
TMEM51-AS1	0.237884	0.202516	0.204313	0.209135	0.221898	0.219883	0.224781	0.204607	0.203556	0.205296	0.235901	0.211698	0.201525	0.209929	0.237469	0.23187	0.226397	0.205415	0.214451	0.208846	0.223933	0.219377	0.210471	0.213301	0.20748	0.234892	0.241992	0.214603	0.205313	0.202252	0.20114	0.210976	0.214182	0.188243	0.207147	0.217904	0.200565	0.222287	0.202334	0.251814	0.180911	0.227491	0.213402	0.221713	0.212743	0.174486	0.235272	0.204264	0.215075
PROSER2-AS1	0.687295	0.596886	0.618595	0.626232	0.558094	0.674821	0.618917	0.610143	0.635551	0.572321	0.623793	0.59875	0.654215	0.637322	0.642116	0.627115	0.627156	0.579359	0.590178	0.591384	0.622246	0.556849	0.605803	0.549971	0.627352	0.648218	0.620839	0.608349	0.587947	0.601678	0.592333	0.600863	0.596989	0.594578	0.600033	0.593968	0.671615	0.590144	0.622466	0.627768	0.594713	0.658386	0.572321	0.595791	0.609743	0.687069	0.633123	0.654257	0.603912
MIF-AS1	0.10885	0.119803	0.139619	0.116243	0.122142	0.0823151	0.0892666	0.114661	0.096417	0.134048	0.0999556	0.102975	0.114907	0.0995641	0.0825287	0.142646	0.0988154	0.104071	0.122264	0.104274	0.107833	0.130736	0.084801	0.120506	0.117609	0.115562	0.103199	0.107701	0.138971	0.086065	0.107897	0.0836969	0.100279	0.0971895	0.0938253	0.121216	0.133355	0.133688	0.101775	0.0929519	0.157391	0.121338	0.135738	0.0894648	0.0773657	0.108939	0.0781601	0.125469	0.113497
LINC00707	0.450389	0.478821	0.469018	0.461534	0.33607	0.273679	0.479906	0.470779	0.506219	0.480937	0.387229	0.463291	0.373016	0.469736	0.396302	0.335752	0.373035	0.486266	0.41861	0.539263	0.370362	0.414902	0.466538	0.416077	0.471724	0.477318	0.334429	0.351113	0.449716	0.513645	0.490762	0.492673	0.41036	0.410435	0.444281	0.435319	0.439126	0.385584	0.364628	0.457357	0.362946	0.378475	0.359743	0.419158	0.514873	0.364779	0.4354	0.490154	0.446114
FAM66A	0.425629	0.540911	0.403886	0.533383	0.556133	0.47793	0.521166	0.523946	0.464741	0.585863	0.444221	0.531169	0.476055	0.42809	0.503566	0.454195	0.504606	0.32075	0.519095	0.569096	0.313076	0.501165	0.531225	0.525632	0.537889	0.478867	0.538954	0.48394	0.527181	0.50886	0.560726	0.331015	0.521565	0.512386	0.519416	0.499038	0.425728	0.495307	0.278976	0.403538	0.57675	0.460636	0.509775	0.537333	0.452239	0.424706	0.470942	0.504835	0.5586
AATBC	0.253208	0.250154	0.219663	0.254988	0.243689	0.227422	0.263325	0.250648	0.257022	0.267122	0.249411	0.273019	0.263396	0.230244	0.239926	0.260272	0.265274	0.244524	0.242941	0.254101	0.255299	0.246945	0.240906	0.224032	0.240545	0.248945	0.25096	0.220445	0.251359	0.25204	0.252233	0.253348	0.229885	0.233743	0.254676	0.238264	0.221747	0.253508	0.218242	0.262729	0.206981	0.217307	0.251553	0.259521	0.219935	0.259768	0.259291	0.244264	0.23878
PINK1-AS	0.925482	0.921934	0.922086	0.901905	0.909895	0.910586	0.889875	0.890879	0.915944	0.879057	0.884928	0.907782	0.897648	0.918073	0.911003	0.896866	0.904734	0.897282	0.917302	0.896934	0.923671	0.909802	0.924165	0.895793	0.899531	0.900519	0.89075	0.900439	0.90341	0.896327	0.876912	0.936383	0.909895	0.911503	0.899977	0.938851	0.917694	0.871012	0.909098	0.913308	0.891764	0.911503	0.898078	0.859878	0.917567	0.910191	0.917567	0.92749	0.89293
C5orf66	0.530454	0.475521	0.484957	0.509668	0.459716	0.546018	0.477106	0.474851	0.494112	0.474668	0.493024	0.472394	0.473769	0.47993	0.49352	0.495608	0.529609	0.47308	0.496879	0.462618	0.512726	0.477248	0.476126	0.475055	0.482887	0.508912	0.48236	0.487906	0.46524	0.462839	0.471656	0.479884	0.491248	0.48329	0.483818	0.481151	0.48704	0.466805	0.49037	0.49746	0.478356	0.443704	0.474919	0.499161	0.473355	0.552745	0.49678	0.484422	0.463714
DARS-AS1	0.131341	0.128544	0.137188	0.126648	0.149368	0.122224	0.127695	0.119984	0.124844	0.181584	0.139748	0.125531	0.128743	0.130932	0.13984	0.157479	0.131029	0.119984	0.125632	0.146694	0.146747	0.129815	0.128524	0.139766	0.130401	0.127398	0.148665	0.133632	0.156298	0.122408	0.133493	0.11277	0.132448	0.265239	0.125246	0.131322	0.143866	0.141794	0.134412	0.130381	0.148893	0.123205	0.130538	0.141756	0.106673	0.0844053	0.119112	0.131457	0.14132
LINC00449	0.0551149	0.0574309	0.0600755	0.0581674	0.0541594	0.0620509	0.0526969	0.0487069	0.0599624	0.0615258	0.0491674	0.0597507	0.0554492	0.0510371	0.0626647	0.0599849	0.0556881	0.0609421	0.0525383	0.0603982	0.059821	0.0569417	0.0508489	0.0526686	0.0532696	0.0540135	0.0587751	0.0583569	0.0558064	0.0599169	0.0575786	0.0527471	0.0564252	0.0536979	0.0540616	0.0552329	0.0568946	0.0536725	0.0636696	0.0559992	0.0599169	0.0505434	0.0573134	0.0531922	0.0539399	0.0562117	0.05509	0.0558512	0.0580963
MNX1-AS2	0.383985	0.388384	0.418088	0.468701	0.308651	0.606913	0.305072	0.409822	0.373488	0.224563	0.375333	0.428975	0.195961	0.409184	0.483239	0.303611	0.463492	0.358396	0.457746	0.336489	0.56196	0.486823	0.326705	0.41241	0.326307	0.449779	0.614729	0.512599	0.249033	0.350812	0.332593	0.374108	0.447051	0.359405	0.268672	0.419755	0.463202	0.48158	0.527455	0.412014	0.489664	0.49277	0.44281	0.388515	0.384042	0.673111	0.143255	0.149247	0.431374
MIR646HG	0.578943	0.463069	0.485246	0.544762	0.489687	0.548908	0.498339	0.511332	0.435421	0.499773	0.52939	0.490907	0.408496	0.457941	0.466334	0.49431	0.447092	0.430688	0.501847	0.497685	0.374804	0.465553	0.454555	0.5265	0.492506	0.458139	0.51409	0.397863	0.518835	0.485052	0.493643	0.468138	0.456986	0.436305	0.540799	0.504606	0.415788	0.523459	0.350591	0.467255	0.481199	0.389065	0.394221	0.459341	0.476007	0.437496	0.442873	0.524635	0.528436
LINC00676	0.492256	0.757602	0.89438	0.870647	0.763978	0.439858	0.638689	0.843871	0.858567	0.868107	0.542978	0.771516	0.787076	0.858415	0.896731	0.826078	0.880052	0.870647	0.747295	0.749499	0.859581	0.780312	0.855723	0.803209	0.722504	0.879003	0.85238	0.830228	0.670695	0.820543	0.753236	0.87494	0.832619	0.822491	0.841236	0.826696	0.754197	0.815765	0.845899	0.740009	0.695309	0.823671	0.7907	0.754595	0.885749	0.841433	0.650683	0.847093	0.829583
AL132780.1	0.0659328	0.0742871	0.0657599	0.0686725	0.0696039	0.0711206	0.0679407	0.0677885	0.0612429	0.0713819	0.0595388	0.0647288	0.0668801	0.0680722	0.0713567	0.0713312	0.0647028	0.0599395	0.061336	0.0559739	0.069396	0.0710695	0.0641278	0.0643225	0.0631149	0.0596116	0.0769888	0.0674322	0.0667551	0.0627137	0.0603525	0.0632068	0.0640559	0.0631149	0.0622115	0.0630904	0.0642738	0.0753863	0.0626885	0.0606844	0.0796203	0.0684563	0.0624957	0.0589976	0.0628778	0.0609421	0.0617436	0.0621429	0.0552329
LINC00384	0.325209	0.289014	0.295515	0.335296	0.30872	0.336435	0.27783	0.282461	0.294902	0.291715	0.283311	0.304506	0.306616	0.279853	0.298603	0.23484	0.316569	0.284936	0.316715	0.290301	0.280554	0.309924	0.276969	0.265938	0.264215	0.282771	0.274066	0.308404	0.284482	0.307127	0.287553	0.273697	0.304876	0.274503	0.299428	0.279293	0.252358	0.265412	0.223404	0.237521	0.207699	0.240305	0.29506	0.316715	0.294341	0.149016	0.323766	0.297114	0.30626
WNT5A-AS1	0.0843781	0.0622115	0.0952503	0.073609	0.0640816	0.0651217	0.0787735	0.092223	0.0989797	0.104458	0.0725607	0.109474	0.0986086	0.104742	0.0986982	0.0603297	0.0875573	0.0716237	0.0723466	0.100255	0.100504	0.0977236	0.0799912	0.0659328	0.103311	0.0823671	0.0703375	0.082394	0.078482	0.0745257	0.0688294	0.0891117	0.0856081	0.0976291	0.0846176	0.0823409	0.17465	0.0667794	0.401144	0.0757635	0.124662	0.0821093	0.0949663	0.0631832	0.0860889	0.43376	0.0939711	0.0864002	0.0882473
PLS3-AS1	0.299974	0.26606	0.230826	0.294358	0.245104	0.295709	0.344391	0.335752	0.312344	0.321124	0.283504	0.32873	0.377109	0.275266	0.244229	0.222408	0.296545	0.318779	0.33144	0.313623	0.270736	0.227439	0.359981	0.221949	0.341054	0.292355	0.202117	0.196813	0.287428	0.324177	0.31034	0.341255	0.303543	0.334261	0.272773	0.276109	0.230756	0.349024	0.234036	0.304809	0.235562	0.268868	0.247497	0.231322	0.31754	0.205463	0.345615	0.302126	0.303805
LINC00519	0.259171	0.386325	0.424978	0.43832	0.506138	0.327555	0.377833	0.398164	0.430035	0.452923	0.447579	0.375956	0.387708	0.390004	0.371097	0.420292	0.492031	0.395727	0.365059	0.476429	0.410625	0.471377	0.388029	0.485419	0.3901	0.459629	0.427495	0.459123	0.444342	0.416349	0.433597	0.405478	0.492506	0.415535	0.359761	0.482003	0.4498	0.361807	0.294126	0.382233	0.446303	0.426273	0.451901	0.384397	0.43994	0.407692	0.438562	0.397958	0.399462
ZFPM2-AS1	0.395149	0.720231	0.608559	0.768322	0.674691	0.44285	0.603374	0.699738	0.749142	0.729677	0.733122	0.705176	0.766925	0.732975	0.717219	0.742264	0.699375	0.603166	0.6051	0.73713	0.652491	0.676436	0.683373	0.717985	0.727371	0.690789	0.70872	0.70901	0.729872	0.746225	0.730863	0.75052	0.754941	0.582803	0.712293	0.61922	0.710905	0.695855	0.670783	0.771046	0.683013	0.685861	0.689228	0.697687	0.706537	0.739755	0.78446	0.685999	0.686354
FLJ46284	0.648136	0.54425	0.407615	0.560937	0.585544	0.482411	0.554505	0.551143	0.498618	0.594613	0.551232	0.519392	0.379429	0.510974	0.475034	0.5636	0.5401	0.514766	0.447114	0.573842	0.460503	0.554918	0.379318	0.541875	0.523137	0.492552	0.447641	0.589217	0.562141	0.558215	0.556435	0.515218	0.520132	0.482336	0.471194	0.529636	0.469321	0.502073	0.373507	0.590645	0.406142	0.632636	0.494211	0.524799	0.537444	0.390271	0.540269	0.494086	0.555951
OIP5-AS1	0.115337	0.119438	0.116617	0.120546	0.119257	0.118168	0.121953	0.112413	0.106518	0.136057	0.107304	0.121037	0.109201	0.117445	0.11948	0.11676	0.112977	0.110951	0.102722	0.120546	0.109958	0.111458	0.110407	0.112852	0.123791	0.104855	0.115192	0.135905	0.115605	0.120629	0.110951	0.119133	0.105945	0.113834	0.118065	0.104699	0.0970014	0.138471	0.115358	0.114661	0.103199	0.117176	0.113938	0.12347	0.117671	0.111881	0.111543	0.11256	0.119984
SPANXA2-OT1	0.483746	0.767656	0.83003	0.652491	0.941428	0.403501	0.613782	0.705176	0.769765	0.878664	0.83419	0.682781	0.505625	0.761568	0.648099	0.57881	0.608962	0.719848	0.423902	0.759711	0.651747	0.500147	0.583585	0.846695	0.715358	0.724494	0.890124	0.835766	0.786974	0.745076	0.770018	0.726136	0.726038	0.667899	0.792216	0.84426	0.649503	0.676349	0.364799	0.590114	0.778813	0.848587	0.856676	0.605309	0.846945	0.541198	0.719468	0.738172	0.792371
RBAKDN	0.579194	0.355581	0.476429	0.274866	0.428051	0.434271	0.462484	0.365266	0.272193	0.411435	0.487597	0.274155	0.277215	0.573711	0.446132	0.365397	0.285059	0.236707	0.268105	0.32125	0.33877	0.425629	0.291873	0.339009	0.308794	0.351186	0.317956	0.268583	0.324795	0.391233	0.365661	0.486029	0.365587	0.514609	0.426233	0.555279	0.447366	0.342254	0.714068	0.453071	0.490201	0.364475	0.444426	0.27602	0.217394	0.353453	0.249947	0.282196	0.367111
WDR11-AS1	0.213335	0.281472	0.241576	0.278234	0.290301	0.225521	0.257726	0.276864	0.243408	0.295533	0.298062	0.283452	0.260812	0.25366	0.216798	0.305639	0.26814	0.274085	0.285655	0.296181	0.242629	0.281401	0.263254	0.269057	0.270194	0.264579	0.264633	0.263219	0.292148	0.267086	0.278924	0.252147	0.278039	0.246996	0.286149	0.285958	0.247849	0.283625	0.212777	0.278057	0.285799	0.240784	0.229729	0.296199	0.29084	0.248178	0.273607	0.27734	0.297321
ZNF582-AS1	0.365857	0.148074	0.557636	0.136349	0.183745	0.383408	0.258175	0.373726	0.334107	0.150872	0.264814	0.138444	0.500769	0.263142	0.159944	0.19215	0.140921	0.147507	0.141587	0.131156	0.239693	0.155461	0.129724	0.139111	0.222347	0.152152	0.154286	0.138831	0.140167	0.338193	0.3276	0.150925	0.212343	0.122254	0.146489	0.394538	0.241828	0.140617	0.418058	0.212528	0.123357	0.119389	0.148074	0.358946	0.152168	0.174241	0.142077	0.146222	0.247021
TAT-AS1	0.490003	0.456665	0.431849	0.461379	0.395037	0.466672	0.432047	0.428011	0.372864	0.422578	0.436991	0.424569	0.386438	0.417743	0.378971	0.437633	0.453541	0.413271	0.4337	0.447031	0.469803	0.438704	0.391709	0.38702	0.412565	0.453159	0.448124	0.401048	0.428188	0.39623	0.444844	0.422438	0.434788	0.408571	0.438943	0.440124	0.389651	0.436222	0.438601	0.442957	0.388029	0.452239	0.408439	0.443599	0.436871	0.471354	0.415131	0.458992	0.448538
NUTM2A-AS1	0.192752	0.175032	0.18222	0.177085	0.190504	0.184373	0.178727	0.180228	0.181405	0.203875	0.188033	0.180096	0.180878	0.166835	0.189343	0.20278	0.184795	0.178859	0.190554	0.189293	0.183963	0.17702	0.177384	0.170388	0.180374	0.175834	0.210271	0.18304	0.183308	0.174915	0.185924	0.172656	0.182237	0.162028	0.17044	0.168468	0.184059	0.212945	0.167091	0.185077	0.198223	0.158609	0.171541	0.177716	0.185129	0.212135	0.189049	0.198718	0.188326
AC104794.4	0.490055	0.490738	0.502172	0.555715	0.487501	0.27734	0.435939	0.452155	0.588849	0.549364	0.510767	0.471377	0.357757	0.501545	0.67997	0.366712	0.463536	0.629338	0.375048	0.615981	0.628727	0.294056	0.644284	0.295744	0.458861	0.45239	0.241959	0.411803	0.529663	0.623337	0.516425	0.531743	0.591555	0.696174	0.564232	0.452964	0.530123	0.344057	0.689593	0.424215	0.396568	0.459784	0.640777	0.494086	0.526117	0.271053	0.57681	0.57728	0.479861
LINC00629	0.439285	0.340792	0.385359	0.405362	0.35815	0.559165	0.453719	0.446741	0.228439	0.28403	0.251814	0.444342	0.342047	0.435837	0.48348	0.374843	0.513673	0.426034	0.484422	0.361981	0.290684	0.448518	0.376977	0.451458	0.463091	0.33579	0.376819	0.438601	0.327838	0.448015	0.447786	0.306386	0.472554	0.462109	0.45507	0.460591	0.394814	0.462022	0.365901	0.32973	0.418886	0.501087	0.290651	0.395541	0.429932	0.398339	0.214233	0.274675	0.407825
CASC8	0.447826	0.607919	0.60062	0.525072	0.554357	0.573744	0.586494	0.605205	0.611196	0.552599	0.582312	0.573055	0.613239	0.578561	0.407094	0.504091	0.575571	0.599206	0.535458	0.585641	0.617239	0.5531	0.599515	0.534923	0.606348	0.628114	0.598363	0.536468	0.57229	0.572352	0.594068	0.548937	0.608523	0.468092	0.602327	0.620654	0.658265	0.570708	0.334244	0.525553	0.595249	0.502811	0.377185	0.556728	0.595964	0.490445	0.605067	0.581503	0.598363
LRP4-AS1	0.090928	0.0832061	0.0816118	0.0860393	0.0830228	0.0989327	0.0869335	0.085633	0.0912502	0.0989572	0.08323	0.086578	0.0894874	0.0862687	0.093463	0.0982558	0.0900074	0.0893146	0.0928094	0.0877093	0.0826312	0.093	0.086065	0.08475	0.0924436	0.0898381	0.0876316	0.085633	0.0906561	0.0928337	0.084274	0.0807627	0.0978186	0.0820319	0.0883505	0.0845901	0.095036	0.10311	0.0809187	0.0836969	0.107942	0.0720771	0.0815837	0.0924436	0.093463	0.10943	0.0954606	0.0978407	0.089365
C1orf195	0.673024	0.207048	0.209561	0.215178	0.17102	0.354296	0.29032	0.169258	0.280623	0.332814	0.221713	0.266896	0.260793	0.193442	0.214786	0.367207	0.272174	0.226975	0.214065	0.253576	0.190164	0.305108	0.213097	0.192372	0.300007	0.130439	0.10588	0.579836	0.257673	0.159344	0.231921	0.220702	0.206128	0.245862	0.124844	0.342047	0.248633	0.0987459	0.171925	0.281227	0.161479	0.156352	0.196862	0.161479	0.209253	0.424392	0.325501	0.416468	0.198008
SZT2-AS1	0.841135	0.870429	0.857999	0.872501	0.814315	0.88298	0.844567	0.845899	0.840124	0.84254	0.839068	0.840124	0.874398	0.833391	0.901512	0.877019	0.871913	0.853464	0.818801	0.843727	0.852964	0.857856	0.833537	0.802672	0.838519	0.859024	0.845596	0.868009	0.856727	0.848335	0.860799	0.860295	0.854269	0.823772	0.83329	0.856631	0.886655	0.849127	0.87795	0.872388	0.788472	0.882575	0.81179	0.8579	0.869629	0.844358	0.848384	0.849776	0.842689
ADD3-AS1	0.255562	0.316446	0.244229	0.309333	0.25692	0.203875	0.308492	0.260397	0.319666	0.283643	0.288152	0.302393	0.265463	0.331204	0.310834	0.262606	0.305163	0.322757	0.260308	0.308937	0.210844	0.25558	0.312148	0.307464	0.266807	0.275022	0.252802	0.329597	0.277602	0.302881	0.291458	0.313307	0.245531	0.259714	0.262116	0.254444	0.223746	0.28555	0.302268	0.291961	0.177986	0.242216	0.307925	0.281141	0.290787	0.229849	0.310994	0.290528	0.294585
HEXA-AS1	0.15209	0.125065	0.114597	0.125632	0.142249	0.136529	0.117857	0.123612	0.125448	0.129575	0.127931	0.115212	0.138066	0.106078	0.119661	0.103356	0.112454	0.101031	0.0991671	0.111629	0.107304	0.132181	0.11711	0.120105	0.122822	0.20856	0.185758	0.144244	0.120165	0.112518	0.119883	0.120005	0.107045	0.110301	0.122741	0.119641	0.123409	0.152143	0.146819	0.105164	0.13651	0.198521	0.133051	0.122119	0.352749	0.161203	0.483409	0.110217	0.0981395
LINC01191	0.653753	0.582392	0.593161	0.585428	0.465454	0.631414	0.578732	0.52799	0.590097	0.495	0.613694	0.58867	0.617642	0.623243	0.603184	0.510545	0.604103	0.538664	0.56683	0.562942	0.610553	0.542992	0.334894	0.518528	0.586607	0.606688	0.639515	0.256771	0.463323	0.568091	0.571091	0.594595	0.601521	0.527168	0.559543	0.564186	0.692293	0.576857	0.639236	0.605327	0.62901	0.262421	0.446645	0.548663	0.601376	0.665825	0.588028	0.683036	0.557488
ASTN2-AS1	0.752831	0.700813	0.671961	0.758469	0.781759	0.693541	0.645977	0.638092	0.610242	0.670783	0.743622	0.659103	0.737022	0.56615	0.567277	0.833537	0.759382	0.740867	0.759128	0.636802	0.789088	0.714504	0.601288	0.713918	0.599101	0.730661	0.837291	0.812295	0.761215	0.578779	0.607954	0.639132	0.730362	0.526746	0.724446	0.683466	0.772899	0.63821	0.362414	0.751794	0.77818	0.353864	0.776867	0.740917	0.741415	0.615016	0.626925	0.623453	0.662996
CLIP1-AS1	0.156609	0.173735	0.161203	0.198141	0.155292	0.164364	0.231098	0.203624	0.205463	0.2769	0.176348	0.203323	0.139691	0.215988	0.144948	0.188408	0.173072	0.229573	0.181176	0.235526	0.189904	0.170305	0.187275	0.167055	0.199605	0.198836	0.179697	0.116243	0.218074	0.214082	0.220324	0.233623	0.138895	0.185012	0.162269	0.179401	0.195449	0.158508	0.138289	0.173055	0.191275	0.142965	0.185421	0.245087	0.196332	0.118372	0.21015	0.187306	0.161154
LINC01210	0.274816	0.32933	0.458095	0.279241	0.433398	0.50917	0.452433	0.354995	0.268776	0.256144	0.340396	0.314987	0.317866	0.26503	0.436791	0.390271	0.370624	0.390967	0.483818	0.282824	0.34655	0.42361	0.405801	0.396588	0.348417	0.368676	0.411937	0.462131	0.332	0.305267	0.346568	0.318726	0.353544	0.371363	0.306386	0.386778	0.346195	0.316479	0.451479	0.513593	0.47993	0.382956	0.378456	0.408514	0.290089	0.488177	0.223	0.389781	0.323383
AC006449.2	0.523459	0.70034	0.666102	0.756589	0.605662	0.633123	0.675607	0.673723	0.71363	0.609176	0.52258	0.658639	0.664276	0.703504	0.730169	0.724685	0.656626	0.608451	0.640265	0.614875	0.673241	0.722795	0.666058	0.721098	0.685952	0.728787	0.76285	0.567705	0.720615	0.681776	0.693868	0.704653	0.631319	0.760751	0.648059	0.613857	0.700627	0.476126	0.695536	0.740473	0.497958	0.749601	0.730317	0.623262	0.660206	0.559107	0.722795	0.738863	0.671354
KC6	0.821972	0.775584	0.776501	0.578398	0.703457	0.413524	0.682188	0.766107	0.711529	0.793686	0.77599	0.676894	0.81426	0.801111	0.691304	0.857195	0.612722	0.732517	0.560512	0.776918	0.506371	0.596	0.673329	0.811738	0.804498	0.687023	0.563207	0.638412	0.790914	0.785298	0.766872	0.713246	0.710181	0.607697	0.698898	0.808817	0.703702	0.638813	0.481933	0.792371	0.851979	0.726038	0.58222	0.670967	0.71042	0.844664	0.709758	0.781957	0.734203
AC005083.1	0.157848	0.182088	0.230108	0.209	0.161616	0.123674	0.220358	0.229798	0.199288	0.263134	0.221915	0.171723	0.188853	0.200198	0.14374	0.18867	0.198341	0.229247	0.0820319	0.244936	0.188916	0.165775	0.222473	0.173006	0.203143	0.317792	0.120649	0.185077	0.206515	0.208829	0.218593	0.20588	0.185209	0.148486	0.248178	0.21015	0.199521	0.141738	0.123347	0.286346	0.160856	0.153442	0.161154	0.19947	0.228069	0.137452	0.233309	0.194968	0.152212
FAM13A-AS1	0.846792	0.834447	0.844358	0.853213	0.795171	0.847142	0.806432	0.862192	0.849874	0.799643	0.83631	0.821972	0.837144	0.849179	0.826078	0.822491	0.835152	0.83267	0.8252	0.841483	0.862999	0.849627	0.845161	0.798679	0.843675	0.879346	0.823824	0.790914	0.823671	0.836461	0.847885	0.819528	0.868371	0.816272	0.835152	0.854367	0.841188	0.786658	0.861829	0.82418	0.832518	0.863247	0.829012	0.808917	0.858674	0.835409	0.852873	0.85143	0.830131
SMG7-AS1	0.131763	0.129221	0.118559	0.141522	0.143613	0.133493	0.146356	0.127931	0.122566	0.146516	0.13097	0.143003	0.138269	0.128133	0.141429	0.134295	0.126925	0.138823	0.124178	0.132181	0.118147	0.118803	0.129974	0.12557	0.124825	0.116122	0.123914	0.111054	0.134678	0.149528	0.132643	0.140381	0.103713	0.11216	0.120814	0.125246	0.127478	0.143058	0.129537	0.130458	0.124279	0.115832	0.129359	0.1246	0.123652	0.112623	0.162369	0.138527	0.141264
LINC00240	0.188148	0.150743	0.164585	0.170856	0.184777	0.181939	0.188965	0.182928	0.198952	0.206981	0.183275	0.164534	0.171004	0.163785	0.190131	0.178461	0.189229	0.174052	0.180979	0.156644	0.18341	0.167277	0.191982	0.172869	0.165775	0.180551	0.171573	0.160907	0.171739	0.174537	0.154224	0.181241	0.16117	0.172358	0.159864	0.152734	0.198274	0.177152	0.164585	0.191589	0.190246	0.156014	0.17697	0.172756	0.182187	0.185176	0.19282	0.191179	0.194164
PTOV1-AS1	0.111733	0.125711	0.130538	0.152911	0.157919	0.131029	0.125326	0.145037	0.134697	0.143467	0.137824	0.139064	0.13836	0.136247	0.159413	0.160721	0.132762	0.101504	0.160583	0.136172	0.0893408	0.156087	0.121606	0.156209	0.129201	0.120466	0.202183	0.163324	0.145091	0.143148	0.133745	0.13222	0.148821	0.147605	0.136116	0.143202	0.132858	0.133764	0.182303	0.125226	0.14399	0.150726	0.147445	0.128467	0.133916	0.0992832	0.122469	0.144081	0.143594
OXCT1-AS1	0.245619	0.227166	0.211715	0.221629	0.217139	0.208643	0.212335	0.220273	0.247986	0.226602	0.203012	0.203673	0.223456	0.211866	0.203976	0.233743	0.183994	0.216935	0.211612	0.229022	0.263867	0.195992	0.21403	0.357624	0.206998	0.220585	0.220718	0.23517	0.234464	0.230909	0.207095	0.218593	0.22892	0.351296	0.223305	0.196813	0.246454	0.232404	0.402396	0.223404	0.208676	0.226638	0.2025	0.239216	0.21513	0.157181	0.214704	0.215178	0.234464
LINC01060	0.544848	0.429329	0.442789	0.395617	0.470324	0.490978	0.458576	0.472669	0.452176	0.486077	0.470052	0.410625	0.476264	0.427812	0.373978	0.414516	0.285463	0.420027	0.381852	0.462241	0.414325	0.396397	0.451458	0.438824	0.457704	0.408591	0.464584	0.386115	0.46978	0.465666	0.448518	0.434625	0.460855	0.424665	0.383051	0.463291	0.425957	0.476336	0.297024	0.479054	0.489225	0.380285	0.43663	0.45426	0.436467	0.540074	0.460481	0.515951	0.470597
ELDR	0.38	0.346907	0.317124	0.361604	0.344593	0.289751	0.361623	0.36045	0.23695	0.39824	0.399921	0.348564	0.365397	0.335221	0.383398	0.406566	0.367512	0.339047	0.325776	0.380265	0.361584	0.303964	0.304827	0.374052	0.383359	0.349993	0.352264	0.352559	0.394925	0.335924	0.360171	0.37053	0.326543	0.347715	0.35338	0.320079	0.309888	0.405459	0.298008	0.382213	0.315939	0.363517	0.334538	0.376594	0.365978	0.303682	0.37381	0.399672	0.376458
PTCSC3	0.79175	0.85372	0.743163	0.785976	0.814517	0.762238	0.711672	0.739551	0.617921	0.728833	0.813788	0.751545	0.828745	0.738324	0.716169	0.842183	0.822024	0.635863	0.741617	0.714116	0.801324	0.762541	0.560786	0.776145	0.768471	0.674732	0.834138	0.814517	0.792582	0.719848	0.782949	0.731567	0.719894	0.735885	0.778863	0.751945	0.69457	0.851479	0.797904	0.808503	0.654754	0.862297	0.831709	0.829978	0.726623	0.834951	0.633838	0.711579	0.767235
FLJ36000	0.219866	0.346272	0.327627	0.224981	0.371078	0.289224	0.303293	0.380568	0.319807	0.40491	0.265376	0.34441	0.388819	0.313482	0.279958	0.230702	0.255439	0.308241	0.32028	0.389651	0.358749	0.354791	0.37665	0.350573	0.399482	0.338459	0.327483	0.32006	0.348058	0.325031	0.395111	0.363363	0.37008	0.302268	0.373978	0.312075	0.359423	0.422985	0.260343	0.255597	0.384416	0.327892	0.283625	0.349585	0.336526	0.29332	0.365153	0.346852	0.393214
LINC00443	0.420468	0.358786	0.463223	0.515951	0.431102	0.327892	0.383508	0.433096	0.320892	0.335185	0.464449	0.393992	0.369134	0.458052	0.322812	0.369096	0.446531	0.402929	0.417106	0.472854	0.460265	0.434726	0.335148	0.393841	0.441227	0.388331	0.41948	0.431334	0.471587	0.400226	0.420447	0.392359	0.458442	0.40748	0.426469	0.44856	0.400763	0.460855	0.226519	0.355618	0.304438	0.335924	0.420549	0.472623	0.389119	0.464201	0.405402	0.448518	0.439919
LINC01006	0.479813	0.463047	0.478	0.490272	0.479955	0.41743	0.455414	0.444735	0.433519	0.465932	0.462686	0.436367	0.510896	0.482289	0.458248	0.475796	0.487404	0.447324	0.495608	0.460265	0.499773	0.461219	0.436589	0.458772	0.479838	0.444098	0.469622	0.493246	0.478727	0.453695	0.4557	0.446389	0.463714	0.47861	0.475449	0.462022	0.48101	0.448206	0.427514	0.483795	0.472601	0.45352	0.483722	0.482074	0.477433	0.471398	0.492997	0.449991	0.460223
ADPGK-AS1	0.18444	0.190636	0.160225	0.183833	0.173903	0.182439	0.18359	0.179979	0.163119	0.196846	0.164466	0.179796	0.189904	0.174284	0.183191	0.181422	0.178942	0.203029	0.172407	0.193167	0.163173	0.183557	0.183392	0.182831	0.180551	0.184076	0.185502	0.232659	0.189938	0.20846	0.190036	0.212135	0.165911	0.173671	0.173985	0.161926	0.160363	0.199968	0.27412	0.19648	0.135887	0.193297	0.191063	0.193052	0.198669	0.189969	0.212677	0.173374	0.186948
POT1-AS1	0.130146	0.13307	0.145876	0.10481	0.128644	0.121097	0.154783	0.115439	0.127596	0.136887	0.139654	0.133394	0.110636	0.0992124	0.113285	0.140324	0.11275	0.136979	0.126751	0.146143	0.127732	0.146178	0.12377	0.143539	0.118519	0.138748	0.129795	0.144753	0.138823	0.124561	0.141632	0.132915	0.137374	0.120996	0.124944	0.138379	0.123511	0.124724	0.109088	0.147036	0.122644	0.111798	0.121751	0.12928	0.145144	0.0920057	0.127813	0.139968	0.126125
LINC01338	0.878776	0.835409	0.827425	0.842083	0.874343	0.883035	0.821709	0.788727	0.852129	0.678317	0.835612	0.819373	0.903817	0.78816	0.771356	0.847498	0.84179	0.814208	0.829978	0.699827	0.832881	0.840223	0.843426	0.791383	0.770426	0.801164	0.853971	0.842636	0.793425	0.798731	0.79832	0.866861	0.790334	0.839967	0.674122	0.832468	0.668596	0.882412	0.900055	0.86188	0.77416	0.861471	0.832565	0.773475	0.858921	0.873608	0.838312	0.822902	0.818801
CD81-AS1	0.240355	0.289454	0.243148	0.262204	0.205013	0.201023	0.242063	0.276602	0.270808	0.292724	0.276793	0.282858	0.31716	0.265239	0.312601	0.205664	0.206913	0.275129	0.181339	0.286169	0.190036	0.176544	0.281003	0.244886	0.269384	0.237678	0.154696	0.153269	0.237224	0.289437	0.260674	0.284341	0.210926	0.266737	0.237107	0.215836	0.219152	0.26128	0.189442	0.231495	0.197891	0.245152	0.237257	0.220018	0.26128	0.183994	0.319465	0.219597	0.205811
VPS9D1-AS1	0.52032	0.54776	0.544649	0.579548	0.444756	0.480912	0.460048	0.451629	0.449903	0.454322	0.483892	0.454387	0.470485	0.455852	0.452494	0.505217	0.493321	0.433034	0.446949	0.482887	0.476055	0.445009	0.435619	0.439433	0.449527	0.492482	0.556935	0.435157	0.46816	0.449085	0.453159	0.449737	0.557773	0.54558	0.53644	0.444906	0.504526	0.467816	0.580219	0.600967	0.488984	0.555394	0.528166	0.442582	0.45237	0.496331	0.456318	0.557445	0.443099
LINC01102	0.272493	0.501697	0.483504	0.410915	0.548277	0.455198	0.493913	0.543316	0.456557	0.568972	0.42815	0.480889	0.446008	0.442354	0.469938	0.33013	0.403634	0.487906	0.485836	0.549829	0.520026	0.45829	0.519548	0.576967	0.517627	0.455852	0.522022	0.475889	0.527869	0.535987	0.557773	0.504296	0.59685	0.543907	0.446531	0.535816	0.514402	0.55418	0.321412	0.474851	0.565422	0.440185	0.498641	0.549829	0.430412	0.505243	0.411241	0.578527	0.568873
SHANK2-AS2	0.799956	0.768322	0.813014	0.796539	0.807777	0.833486	0.777708	0.749547	0.774424	0.785405	0.842636	0.780675	0.767026	0.716882	0.800317	0.866402	0.81426	0.775108	0.781759	0.724011	0.814932	0.716501	0.687752	0.771516	0.784515	0.795705	0.828179	0.790285	0.810956	0.796123	0.775836	0.750111	0.793425	0.75964	0.773893	0.758772	0.77599	0.810753	0.828593	0.850872	0.823421	0.796848	0.822696	0.826279	0.785722	0.791229	0.803584	0.791955	0.779897
UBXN7-AS1	0.0640559	0.0615736	0.0758428	0.0651717	0.0665313	0.0679158	0.0604227	0.0543068	0.0583342	0.0714376	0.0568007	0.0633996	0.0525663	0.0565864	0.0628061	0.0794637	0.0626885	0.0573828	0.0605898	0.0669026	0.0601931	0.0715717	0.0509565	0.0558512	0.0553051	0.0755996	0.0928094	0.0616947	0.062973	0.0632068	0.0663295	0.0557368	0.0698908	0.0587279	0.0653196	0.0628061	0.0634516	0.0875573	0.0616694	0.0625669	0.0790626	0.0601931	0.0643716	0.0718328	0.0641044	0.0802914	0.0729958	0.0584265	0.0550659
AC026904.1	0.238144	0.491473	0.375595	0.478379	0.626768	0.329616	0.41226	0.486481	0.426901	0.651464	0.457423	0.473169	0.555161	0.343923	0.309655	0.361166	0.240595	0.486675	0.456729	0.560329	0.440225	0.589673	0.351501	0.616202	0.510507	0.367111	0.246752	0.361565	0.550292	0.422791	0.55661	0.476686	0.495061	0.406432	0.279555	0.585118	0.506782	0.428877	0.239006	0.451901	0.517361	0.365715	0.45792	0.585085	0.416408	0.277074	0.414768	0.450535	0.599718
VWA8-AS1	0.232589	0.22515	0.217156	0.230312	0.210236	0.221529	0.22715	0.216004	0.224765	0.250189	0.225133	0.225504	0.229573	0.204929	0.235526	0.21973	0.233881	0.205811	0.232214	0.239543	0.227663	0.221271	0.203457	0.207015	0.224715	0.230177	0.2155	0.209695	0.229453	0.232522	0.229247	0.215484	0.21633	0.198703	0.223017	0.203755	0.239909	0.231904	0.201423	0.212471	0.237952	0.215902	0.21457	0.219117	0.227166	0.224698	0.244699	0.241576	0.208829
TMEM44-AS1	0.47182	0.395561	0.39699	0.430787	0.393955	0.438402	0.419367	0.411514	0.431413	0.417604	0.425393	0.409223	0.426802	0.429055	0.402986	0.447281	0.422005	0.408305	0.396248	0.4138	0.43057	0.378758	0.401028	0.36344	0.421037	0.426843	0.450156	0.382213	0.415862	0.408094	0.402816	0.420027	0.41801	0.393099	0.394278	0.413007	0.463133	0.411031	0.435856	0.436548	0.425977	0.398626	0.372729	0.420958	0.42645	0.448518	0.430335	0.443973	0.404532
CYP4A22-AS1	0.218074	0.262134	0.259083	0.292828	0.265549	0.25497	0.272705	0.256318	0.259592	0.292302	0.299991	0.279451	0.326178	0.254254	0.258095	0.297287	0.272037	0.282548	0.283487	0.289522	0.277778	0.256037	0.23871	0.246019	0.26287	0.287376	0.267582	0.250821	0.298289	0.280883	0.278093	0.241679	0.280293	0.239266	0.259343	0.260881	0.258977	0.274085	0.190116	0.262958	0.265324	0.201493	0.261575	0.296633	0.3002	0.236487	0.289437	0.251571	0.283978
LINC00346	0.394814	0.33239	0.279486	0.406958	0.376839	0.227646	0.454852	0.383378	0.353065	0.425881	0.407634	0.360564	0.462798	0.368296	0.424018	0.380811	0.394682	0.354772	0.395875	0.393389	0.451522	0.354296	0.346195	0.435137	0.375258	0.327661	0.373525	0.362133	0.399083	0.396453	0.383777	0.444383	0.338367	0.415881	0.286624	0.32105	0.37552	0.300218	0.394376	0.336655	0.313677	0.376306	0.399294	0.363213	0.322721	0.214554	0.39876	0.315903	0.374881
LINC00622	0.895554	0.770249	0.857425	0.808997	0.771907	0.830961	0.79036	0.787302	0.858441	0.805102	0.790258	0.78361	0.868083	0.725818	0.780442	0.856503	0.809992	0.792971	0.868288	0.757628	0.857501	0.779553	0.845973	0.822464	0.86129	0.847117	0.763083	0.676597	0.858998	0.818563	0.777156	0.777311	0.810673	0.825489	0.806817	0.776221	0.87954	0.801609	0.830606	0.813446	0.840757	0.746717	0.861445	0.817117	0.757174	0.805824	0.862677	0.823948	0.79677
C11orf44	0.521539	0.666715	0.595894	0.647116	0.67307	0.586227	0.625469	0.641782	0.494556	0.643281	0.646335	0.627768	0.715309	0.627768	0.470463	0.644485	0.639456	0.706873	0.63467	0.657046	0.524263	0.510896	0.594307	0.656666	0.669155	0.573557	0.394317	0.674475	0.630854	0.640934	0.647932	0.591284	0.620988	0.489007	0.590312	0.493098	0.638371	0.65109	0.310481	0.634315	0.619478	0.39851	0.642878	0.650111	0.612981	0.522925	0.558094	0.540826	0.656256
LINC01179	0.616387	0.519016	0.564473	0.621986	0.554628	0.546836	0.553418	0.502962	0.502988	0.612063	0.540602	0.603272	0.501087	0.547852	0.427394	0.571357	0.553244	0.687429	0.493098	0.604364	0.590975	0.514688	0.4452	0.510402	0.574719	0.592368	0.527677	0.535458	0.604995	0.656376	0.592032	0.624249	0.558571	0.551026	0.550382	0.540632	0.550556	0.543736	0.610465	0.63544	0.378168	0.552745	0.608778	0.550411	0.669335	0.567523	0.706636	0.522739	0.568905
LINC00649	0.127001	0.136547	0.145645	0.139156	0.128329	0.130518	0.136228	0.124863	0.127198	0.16633	0.116637	0.144808	0.11604	0.130834	0.135234	0.128524	0.113392	0.159829	0.107174	0.167406	0.14132	0.132915	0.139691	0.138767	0.14559	0.147	0.118412	0.132803	0.154873	0.174267	0.157884	0.144842	0.130797	0.137938	0.145091	0.130341	0.145413	0.138231	0.121444	0.137225	0.121932	0.145002	0.138452	0.126045	0.163324	0.120668	0.169972	0.137093	0.128367
SYNPR-AS1	0.453159	0.520744	0.515745	0.533882	0.471633	0.450347	0.410341	0.433862	0.343455	0.396588	0.483577	0.449903	0.452198	0.460459	0.533156	0.483099	0.542603	0.339177	0.523137	0.429473	0.527023	0.535401	0.32873	0.5044	0.429588	0.35694	0.563477	0.575477	0.451284	0.425568	0.44416	0.409184	0.38366	0.443684	0.47182	0.513619	0.499798	0.503891	0.211898	0.443932	0.452815	0.294143	0.507371	0.512599	0.40794	0.514609	0.406432	0.475543	0.509668
DPP9-AS1	0.914995	0.898148	0.899605	0.902063	0.883321	0.9076	0.909201	0.894982	0.892608	0.897936	0.923671	0.912461	0.874343	0.890879	0.805538	0.911503	0.903576	0.901746	0.899901	0.894446	0.897863	0.898148	0.90082	0.895926	0.89	0.897074	0.894034	0.826279	0.902219	0.902934	0.898591	0.920471	0.89273	0.89075	0.881842	0.898374	0.880948	0.895995	0.909201	0.926884	0.882243	0.900972	0.906342	0.893253	0.894511	0.898374	0.909895	0.904734	0.894911
LINC01341	0.815351	0.714935	0.723719	0.761617	0.667232	0.780782	0.706067	0.713533	0.696174	0.652695	0.708624	0.654673	0.681554	0.724639	0.738472	0.712585	0.781452	0.704036	0.647034	0.667498	0.764294	0.713487	0.73267	0.68205	0.665595	0.688781	0.688287	0.724544	0.734004	0.674562	0.643802	0.727274	0.658809	0.72197	0.721002	0.734593	0.686978	0.673501	0.760089	0.816881	0.660973	0.745874	0.712148	0.70124	0.701618	0.827273	0.678275	0.75674	0.66478
LINC01151	0.700862	0.748594	0.700008	0.697731	0.681645	0.738221	0.71047	0.552925	0.530813	0.624903	0.790386	0.627	0.701849	0.689775	0.747894	0.663517	0.767551	0.560175	0.769406	0.587651	0.571326	0.756286	0.63209	0.731112	0.649672	0.535736	0.692361	0.745324	0.736187	0.525174	0.629771	0.617921	0.647681	0.714888	0.662834	0.731876	0.59152	0.503064	0.280082	0.699871	0.665079	0.606418	0.779219	0.60161	0.456944	0.65015	0.408933	0.533524	0.668117
VLDLR-AS1	0.272122	0.275791	0.230774	0.259206	0.282424	0.241559	0.272616	0.285181	0.289856	0.273783	0.26814	0.267651	0.354467	0.24517	0.30426	0.288152	0.2563	0.298885	0.226772	0.270772	0.243477	0.254394	0.28052	0.25961	0.278129	0.279241	0.246349	0.262325	0.271455	0.278869	0.257374	0.305833	0.269384	0.236723	0.250032	0.252483	0.264316	0.234241	0.385565	0.317074	0.2881	0.300714	0.271633	0.301119	0.293862	0.321722	0.349062	0.27523	0.269198
AC138028.1	0.223153	0.185209	0.146712	0.19247	0.146838	0.138914	0.186304	0.197208	0.147018	0.174568	0.217582	0.191012	0.173654	0.168045	0.222339	0.219495	0.197045	0.176265	0.199669	0.184994	0.145767	0.146444	0.165844	0.175526	0.175588	0.168534	0.173753	0.135269	0.164621	0.195515	0.170508	0.187867	0.18594	0.184663	0.154944	0.171221	0.13241	0.15957	0.125265	0.129101	0.120772	0.146071	0.199487	0.20861	0.191407	0.157761	0.20693	0.177716	0.183866
EZR-AS1	0.105722	0.0991671	0.0876316	0.0893408	0.0983754	0.0930717	0.10126	0.108635	0.0937771	0.1407	0.0892155	0.100139	0.112645	0.111077	0.0931443	0.105563	0.0925427	0.120067	0.0851944	0.117754	0.105342	0.0976056	0.0925715	0.0855041	0.107023	0.112454	0.0821583	0.0862192	0.111629	0.12243	0.105096	0.0997719	0.103155	0.0995172	0.0956291	0.0850628	0.116515	0.110575	0.0918401	0.105475	0.102722	0.0889127	0.0948719	0.0992832	0.110046	0.116349	0.139766	0.103087	0.0854276
LINC01482	0.431334	0.350483	0.359908	0.362432	0.376765	0.422947	0.391348	0.351683	0.351095	0.403026	0.403312	0.353084	0.404817	0.36034	0.3549	0.405745	0.393158	0.379165	0.354389	0.370305	0.385057	0.330598	0.354031	0.334135	0.376421	0.376997	0.382633	0.327591	0.385602	0.358749	0.359686	0.384378	0.378551	0.323963	0.335608	0.397352	0.382445	0.329093	0.232797	0.43701	0.365828	0.309707	0.375276	0.406086	0.386572	0.356375	0.421853	0.404514	0.382843
LINC01267	0.750868	0.87494	0.831195	0.842938	0.808093	0.856885	0.835559	0.805026	0.750767	0.815817	0.897215	0.837547	0.869266	0.80627	0.890509	0.843181	0.789916	0.863395	0.838917	0.81265	0.797013	0.845596	0.806484	0.83917	0.841236	0.851174	0.748089	0.767656	0.802775	0.824892	0.797177	0.789552	0.822075	0.84043	0.843376	0.824681	0.731211	0.875693	0.343118	0.811274	0.83459	0.790334	0.847547	0.838866	0.80611	0.860644	0.861829	0.773003	0.821972
C9orf163	0.0957717	0.0855564	0.0892399	0.0958194	0.0942536	0.0969311	0.108979	0.0865269	0.0970961	0.0951311	0.0993764	0.0992363	0.0927365	0.101303	0.0921515	0.0882473	0.0798631	0.111629	0.0849312	0.0929519	0.0845901	0.0796997	0.0969078	0.0824191	0.100778	0.0941142	0.0841725	0.0858617	0.0931682	0.108118	0.0961313	0.101122	0.097237	0.0841725	0.0922961	0.0941142	0.0952036	0.0906815	0.08939	0.100045	0.0831244	0.0739059	0.0910281	0.104387	0.0959649	0.112665	0.10612	0.0938489	0.0983514
AL590723.1	0.82745	0.787823	0.859255	0.816392	0.855456	0.864605	0.820869	0.806767	0.828821	0.696475	0.808424	0.805256	0.804891	0.789785	0.820518	0.88566	0.810929	0.852846	0.824763	0.833112	0.842158	0.821637	0.810673	0.809941	0.815227	0.801715	0.88363	0.875987	0.845473	0.812478	0.816751	0.844736	0.832854	0.827949	0.753113	0.810983	0.874966	0.824102	0.854048	0.866428	0.836832	0.846422	0.860982	0.793504	0.86934	0.873533	0.855105	0.851655	0.806187
COL18A1-AS1	0.403387	0.603409	0.6465	0.647932	0.590044	0.480769	0.62179	0.606807	0.656497	0.605768	0.494334	0.626041	0.506062	0.643963	0.652369	0.564536	0.657937	0.602845	0.625434	0.599206	0.6251	0.585801	0.619877	0.5498	0.636453	0.639297	0.619143	0.61159	0.571668	0.615826	0.605803	0.548192	0.638172	0.600551	0.631162	0.614298	0.524424	0.593791	0.67205	0.646584	0.596474	0.597972	0.599753	0.616019	0.580571	0.63857	0.461243	0.623942	0.581569
CLLU1	0.631726	0.536877	0.553843	0.577075	0.537958	0.617034	0.561675	0.553786	0.573663	0.544948	0.594052	0.542705	0.574766	0.547603	0.443921	0.604311	0.586048	0.529212	0.539362	0.538104	0.585428	0.52635	0.524703	0.505128	0.561108	0.580394	0.603116	0.53373	0.552467	0.550249	0.545261	0.547255	0.56562	0.522169	0.549612	0.549409	0.638913	0.558733	0.288917	0.606366	0.58598	0.542175	0.531458	0.549209	0.572432	0.624116	0.578316	0.599361	0.533923
LINC01105	0.420312	0.42641	0.38767	0.494036	0.41423	0.412391	0.445593	0.461757	0.383911	0.439046	0.409262	0.40861	0.358714	0.467477	0.342177	0.418691	0.323151	0.40291	0.339488	0.4458	0.423843	0.359908	0.468001	0.494733	0.416095	0.410973	0.407634	0.447766	0.427473	0.447051	0.431512	0.473058	0.415711	0.383601	0.406901	0.433258	0.420529	0.389008	0.234207	0.438562	0.470731	0.405649	0.428897	0.422752	0.410586	0.351443	0.343267	0.433096	0.40861
PRKCA-AS1	0.0692665	0.132313	0.112688	0.0796471	0.0656116	0.0630206	0.0620753	0.078482	0.0731554	0.073456	0.0820319	0.10414	0.0697102	0.0583342	0.0945382	0.0313853	0.103155	0.0744725	0.0434752	0.0830228	0.0420275	0.10414	0.157531	0.0811015	0.0596818	0.0557368	0.0477483	0.142195	0.0686458	0.110657	0.0700232	0.0925938	0.0518851	0.111181	0.0779246	0.0628778	0.0477483	0.0569865	0.0834908	0.111054	0.0541826	0.152318	0.0526969	0.0608468	0.0622585	0.0859406	0.101347	0.0586593	0.0957229
LINC00601	0.808718	0.784256	0.839816	0.632284	0.847691	0.85447	0.883151	0.711338	0.665554	0.795066	0.743359	0.795911	0.889075	0.767756	0.633879	0.574907	0.659021	0.817663	0.815665	0.715309	0.823772	0.730611	0.623037	0.855181	0.721488	0.677118	0.74664	0.676843	0.897432	0.664868	0.670827	0.755405	0.843134	0.857095	0.722402	0.835864	0.78619	0.812454	0.482386	0.771824	0.857856	0.766107	0.63716	0.814315	0.821811	0.878336	0.65097	0.79659	0.809707
PLAC4	0.197927	0.174284	0.195332	0.187062	0.208357	0.174469	0.17925	0.172323	0.191997	0.217836	0.164928	0.185241	0.207048	0.184373	0.16687	0.248579	0.176017	0.208136	0.177452	0.188326	0.138436	0.207867	0.183605	0.196547	0.193393	0.201855	0.240028	0.220118	0.192621	0.203841	0.162352	0.171425	0.229659	0.162453	0.176673	0.198008	0.169022	0.251171	0.0892918	0.174217	0.171441	0.1246	0.156904	0.160805	0.194769	0.226808	0.231255	0.20568	0.19563
ZNF32-AS1	0.888168	0.726061	0.864089	0.812478	0.886915	0.829904	0.782762	0.797725	0.827746	0.84345	0.8435	0.838542	0.885781	0.79188	0.795835	0.876661	0.838842	0.866786	0.82641	0.845473	0.623586	0.823498	0.8281	0.851603	0.893478	0.872417	0.869977	0.572305	0.871779	0.889349	0.802802	0.740497	0.886198	0.695787	0.834066	0.841261	0.897828	0.915514	0.757319	0.890845	0.874101	0.835383	0.870085	0.878149	0.823798	0.870085	0.837316	0.802546	0.864974
KCNMA1-AS1	0.512022	0.805026	0.793992	0.79476	0.806843	0.863966	0.828794	0.816777	0.679472	0.813317	0.831353	0.758469	0.853264	0.832934	0.745974	0.792841	0.855723	0.767804	0.78671	0.793634	0.785775	0.838519	0.767756	0.807722	0.811274	0.740473	0.781502	0.703028	0.823421	0.755612	0.820493	0.725064	0.789863	0.743061	0.788569	0.849379	0.682781	0.786031	0.469689	0.750662	0.780205	0.738472	0.773165	0.826944	0.824378	0.685952	0.739207	0.776501	0.807722
AC008686.1	0.0852212	0.346513	0.0879409	0.0843781	0.0456888	0.133164	0.074633	0.0800201	0.0893408	0.0830228	0.0687226	0.0526686	0.0358109	0.324033	0.0569186	0.171425	0.274503	0.30234	0.0541826	0.146964	0.132701	0.0928094	0.0844833	0.464918	0.0764501	0.0945137	0.0745514	0.0585906	0.204559	0.0587279	0.151688	0.0396686	0.0708332	0.430922	0.180846	0.0859141	0.107352	0.043519	0.370714	0.107002	0.127617	0.34992	0.345633	0.120387	0.0589764	0.0473508	0.0893146	0.0695527	0.0716747
ERICH6-AS1	0.114506	0.118711	0.129388	0.0908664	0.115904	0.0920648	0.111381	0.0903451	0.119752	0.130217	0.127487	0.101875	0.115594	0.0971301	0.10542	0.118731	0.0936438	0.134764	0.0889249	0.134783	0.0914353	0.0805943	0.094032	0.160489	0.118671	0.119933	0.111809	0.086723	0.113338	0.123741	0.109676	0.120397	0.133831	0.147311	0.106464	0.103906	0.11906	0.121534	0.207504	0.108086	0.148108	0.0866701	0.0842104	0.0870814	0.111108	0.0849724	0.109034	0.0977827	0.109077
LINC00654	0.259413	0.0658084	0.0887296	0.196813	0.296339	0.131839	0.0710695	0.118002	0.178036	0.178825	0.290893	0.233414	0.171673	0.137034	0.337113	0.3102	0.134509	0.215415	0.107723	0.239266	0.171491	0.0953662	0.0984456	0.0977236	0.11872	0.233397	0.080607	0.144824	0.182286	0.069527	0.160598	0.150215	0.337721	0.163907	0.271053	0.0949881	0.276688	0.101281	0.181631	0.19678	0.265463	0.134926	0.115894	0.148857	0.127336	0.0745786	0.289311	0.0906305	0.262799
AC023669.1	0.140455	0.14942	0.270374	0.127458	0.224512	0.146872	0.191821	0.171137	0.0944452	0.213487	0.212777	0.137053	0.188033	0.181519	0.106739	0.231478	0.197991	0.330205	0.174052	0.237573	0.150726	0.419386	0.194459	0.303699	0.191704	0.223033	0.19005	0.559165	0.185421	0.186798	0.142894	0.158802	0.218777	0.09884	0.191129	0.305371	0.148433	0.170103	0.0953877	0.254658	0.186106	0.133088	0.132585	0.35422	0.146409	0.135116	0.320483	0.128447	0.201654
OSTN-AS1	0.608166	0.679426	0.775945	0.609634	0.868213	0.56396	0.631744	0.772703	0.843231	0.54499	0.736824	0.678715	0.325066	0.783213	0.53596	0.677871	0.482743	0.798984	0.731824	0.651747	0.650312	0.771461	0.792683	0.819422	0.557979	0.788423	0.827924	0.437048	0.779325	0.859279	0.737571	0.755353	0.732324	0.64114	0.80606	0.754495	0.696126	0.616795	0.641619	0.501268	0.650352	0.751744	0.789242	0.793686	0.66194	0.553685	0.854171	0.531306	0.483892
LINC01342	0.422791	0.484883	0.511028	0.53915	0.456085	0.501318	0.468296	0.489057	0.46631	0.50354	0.508035	0.519842	0.505294	0.516881	0.553188	0.50668	0.527075	0.455852	0.522156	0.51128	0.52885	0.436202	0.49939	0.47281	0.510115	0.47524	0.469018	0.539293	0.471633	0.526174	0.512	0.491571	0.472417	0.501897	0.466109	0.47788	0.437089	0.535065	0.381002	0.491694	0.350335	0.475566	0.490738	0.528028	0.450052	0.439086	0.516931	0.475935	0.515138
TNRC6C-AS1	0.683514	0.635705	0.657978	0.643924	0.553626	0.678494	0.59532	0.572012	0.622466	0.603306	0.605205	0.636453	0.583452	0.623528	0.660126	0.606198	0.568784	0.598502	0.628532	0.61455	0.635364	0.599238	0.617508	0.564599	0.642878	0.637593	0.665507	0.631008	0.604924	0.621255	0.61524	0.526966	0.586195	0.627075	0.615683	0.57077	0.618035	0.636842	0.683331	0.580796	0.655008	0.656711	0.614441	0.525711	0.619877	0.671571	0.645132	0.640265	0.585085
LINC01285	0.51378	0.481463	0.434994	0.591284	0.478286	0.491052	0.563628	0.533383	0.513097	0.497756	0.512965	0.569561	0.504017	0.556345	0.499288	0.51061	0.57579	0.524746	0.506959	0.49086	0.479176	0.497411	0.574561	0.518961	0.556345	0.527455	0.457621	0.533692	0.49683	0.564172	0.560175	0.49347	0.583287	0.538282	0.53358	0.504215	0.502347	0.523083	0.420568	0.521347	0.495307	0.5137	0.459585	0.471656	0.588321	0.542492	0.530919	0.502373	0.54977
EPB41L4A-AS1	0.195121	0.170957	0.179218	0.171085	0.19282	0.174217	0.184308	0.169538	0.175184	0.187208	0.186747	0.176855	0.189458	0.15917	0.173573	0.1838	0.172224	0.164414	0.173022	0.176955	0.165234	0.176608	0.17435	0.168586	0.17219	0.17334	0.197891	0.172488	0.17234	0.166129	0.172455	0.183055	0.184142	0.174881	0.15153	0.166028	0.199833	0.191374	0.17282	0.181551	0.20598	0.163513	0.174068	0.156558	0.184076	0.207261	0.185857	0.172055	0.187176
AL121992.1	0.280072	0.306055	0.331062	0.267258	0.268149	0.38335	0.300973	0.268097	0.247804	0.326606	0.346747	0.288428	0.287367	0.298649	0.276101	0.274997	0.28586	0.265489	0.311745	0.322913	0.355322	0.289285	0.249954	0.25057	0.293329	0.319077	0.369351	0.343428	0.261099	0.304954	0.333653	0.344362	0.313033	0.295946	0.319566	0.275172	0.389566	0.366308	0.259896	0.327201	0.320778	0.305224	0.24542	0.338632	0.29921	0.373156	0.266697	0.301182	0.289953
LINC00868	0.222255	0.238852	0.235047	0.242941	0.259592	0.137689	0.206483	0.220169	0.175067	0.246488	0.175783	0.226638	0.231955	0.188621	0.213879	0.207312	0.239146	0.217139	0.243408	0.23122	0.21958	0.235952	0.206245	0.219814	0.208511	0.213469	0.239422	0.231306	0.214671	0.212861	0.235255	0.184632	0.244561	0.201441	0.230552	0.207495	0.220567	0.275405	0.123246	0.155134	0.232454	0.162149	0.223999	0.243114	0.21081	0.256213	0.168601	0.210321	0.229709
RAET1E-AS1	0.28382	0.260481	0.259993	0.262888	0.2686	0.266042	0.264454	0.271719	0.257355	0.310977	0.270194	0.26885	0.26839	0.252147	0.253457	0.26456	0.288715	0.266635	0.253367	0.2801	0.264543	0.258432	0.256195	0.248453	0.267598	0.27885	0.258595	0.257426	0.281003	0.267547	0.285693	0.260499	0.263833	0.234019	0.267791	0.258595	0.268653	0.276934	0.221998	0.250508	0.274138	0.225317	0.252731	0.280485	0.275702	0.249828	0.277549	0.277162	0.269421
PSMG3-AS1	0.199589	0.319228	0.302588	0.280657	0.314234	0.222778	0.309477	0.295938	0.314002	0.349357	0.348171	0.345932	0.292081	0.331475	0.339691	0.333111	0.251933	0.316048	0.333091	0.350776	0.269198	0.319264	0.315216	0.296864	0.302393	0.3181	0.263571	0.302519	0.310253	0.334467	0.324105	0.318153	0.317575	0.307607	0.29123	0.317197	0.350296	0.342479	0.308563	0.263815	0.361035	0.298496	0.314074	0.277549	0.321015	0.196349	0.302641	0.300662	0.349338
FAM225B	0.0970361	0.0974811	0.226868	0.133811	0.0691528	0.111723	0.238895	0.0861024	0.100243	0.190222	0.111702	0.128162	0.10278	0.120397	0.148585	0.083504	0.0852078	0.141514	0.0735436	0.147704	0.105978	0.103233	0.0676206	0.0860522	0.144305	0.126055	0.119974	0.113007	0.116975	0.118402	0.148424	0.101694	0.103435	0.200734	0.11904	0.0991325	0.153784	0.085285	0.103972	0.101581	0.131175	0.125216	0.305099	0.118281	0.0918521	0.0888215	0.121761	0.11906	0.202787
AC025171.1	0.242063	0.22564	0.274259	0.136155	0.295497	0.123593	0.179202	0.214217	0.217887	0.2156	0.203207	0.221476	0.240768	0.190214	0.187867	0.20961	0.231955	0.22022	0.205296	0.20177	0.161321	0.220952	0.20713	0.222572	0.218917	0.210759	0.254517	0.163907	0.203079	0.179153	0.203506	0.215869	0.232712	0.309924	0.196564	0.254085	0.220734	0.171474	0.238921	0.221579	0.276128	0.107441	0.165149	0.192854	0.217686	0.254135	0.248579	0.213592	0.219935
LINC00691	0.645053	0.598855	0.601432	0.631477	0.552482	0.668336	0.586031	0.571421	0.599965	0.553508	0.544791	0.581922	0.597059	0.599825	0.590744	0.644931	0.598146	0.599753	0.608238	0.591319	0.628039	0.588284	0.573368	0.55842	0.591183	0.593899	0.658513	0.617584	0.610939	0.588685	0.590645	0.572352	0.642993	0.600654	0.555103	0.611379	0.63288	0.590376	0.670519	0.606018	0.555367	0.5782	0.585996	0.591145	0.585767	0.664609	0.615054	0.642116	0.617395
LINC01448	0.284589	0.347864	0.342422	0.263518	0.390948	0.211933	0.332555	0.389045	0.304791	0.342177	0.439186	0.346402	0.442028	0.368887	0.268105	0.264666	0.43937	0.320841	0.333406	0.354938	0.35124	0.38831	0.369057	0.378853	0.36348	0.361318	0.343696	0.406086	0.389362	0.370288	0.384341	0.402415	0.393443	0.370714	0.307325	0.371381	0.28316	0.339234	0.218745	0.36879	0.231599	0.247115	0.357681	0.383453	0.424333	0.492406	0.41534	0.413046	0.338677
TRIM31-AS1	0.318888	0.428346	0.389461	0.400382	0.34655	0.449926	0.389482	0.404759	0.396682	0.414844	0.461423	0.431395	0.388894	0.407094	0.411377	0.393292	0.347057	0.359387	0.43814	0.416058	0.268583	0.433299	0.427812	0.402854	0.40017	0.370624	0.374579	0.427852	0.410107	0.406529	0.381548	0.369644	0.379068	0.379127	0.359013	0.398684	0.289963	0.355862	0.244037	0.425511	0.279468	0.421795	0.395205	0.419442	0.338623	0.343734	0.381002	0.380058	0.397352
AC004988.1	0.435014	0.55899	0.66334	0.635937	0.742167	0.320298	0.696265	0.773165	0.715934	0.810701	0.810592	0.628532	0.610571	0.751647	0.417276	0.544418	0.741565	0.696994	0.480311	0.712585	0.631819	0.823371	0.728438	0.772899	0.798419	0.549278	0.773893	0.435479	0.804243	0.681458	0.784311	0.658265	0.60932	0.563327	0.410302	0.693405	0.550469	0.80429	0.436527	0.523972	0.824025	0.419216	0.755508	0.768768	0.790812	0.218813	0.617546	0.562353	0.80174
HAS2-AS1	0.13418	0.142014	0.148345	0.133973	0.143184	0.101886	0.14831	0.136265	0.120793	0.168468	0.137561	0.13009	0.140896	0.144931	0.117879	0.141392	0.143413	0.134333	0.10711	0.166886	0.161203	0.116944	0.131029	0.193425	0.155839	0.136358	0.127236	0.147853	0.149052	0.135	0.146373	0.157042	0.159378	0.315162	0.119742	0.117301	0.15866	0.140139	0.267355	0.186618	0.15626	0.186798	0.141486	0.135194	0.128904	0.164347	0.147338	0.131185	0.147445
PGM5P3-AS1	0.255616	0.318118	0.272773	0.264025	0.292508	0.327966	0.299729	0.272914	0.349716	0.302987	0.269403	0.275129	0.269558	0.284394	0.247778	0.298603	0.271984	0.287799	0.225693	0.265239	0.385191	0.239667	0.346495	0.27281	0.323818	0.324213	0.269232	0.288593	0.27741	0.233916	0.287038	0.354579	0.259326	0.379696	0.300662	0.253403	0.279538	0.207246	0.671961	0.35422	0.366712	0.500023	0.27086	0.23996	0.25565	0.345969	0.289066	0.253874	0.265324
ANKRD44-IT1	0.746535	0.650765	0.724391	0.645898	0.698247	0.708205	0.558186	0.572415	0.591043	0.499136	0.701618	0.58672	0.48559	0.588077	0.620168	0.763414	0.630543	0.598959	0.600518	0.542383	0.680998	0.650475	0.55842	0.606807	0.527538	0.530181	0.762643	0.767292	0.625024	0.549307	0.554149	0.534103	0.664609	0.652777	0.586365	0.625024	0.578779	0.66641	0.771824	0.675207	0.654136	0.671439	0.677871	0.554031	0.649131	0.770378	0.676002	0.592536	0.614189
AJ011931.1	0.316267	0.795438	0.538565	0.494011	0.812245	0.497411	0.679831	0.75674	0.59773	0.795652	0.356149	0.797545	0.494709	0.68964	0.608738	0.733275	0.697916	0.570708	0.847643	0.7121	0.589973	0.797177	0.768668	0.559704	0.759838	0.49013	0.818906	0.544819	0.634868	0.654549	0.807722	0.542411	0.725164	0.492944	0.801376	0.737521	0.503993	0.870215	0.326561	0.733665	0.800063	0.486292	0.389157	0.781037	0.489324	0.29534	0.487234	0.772853	0.841236
OTX2-AS1	0.511847	0.37347	0.44335	0.284832	0.422909	0.51968	0.371966	0.366243	0.391499	0.293358	0.338313	0.344557	0.408878	0.350145	0.352841	0.435658	0.437574	0.357173	0.405045	0.305763	0.429055	0.419894	0.368887	0.347283	0.400555	0.31887	0.445781	0.418259	0.362039	0.344095	0.357399	0.331315	0.361242	0.342914	0.412487	0.414191	0.351204	0.360907	0.325943	0.347941	0.358562	0.357324	0.425335	0.399237	0.362281	0.610977	0.29323	0.405839	0.333331
LINC01031	0.868688	0.862403	0.866916	0.725843	0.848537	0.860344	0.865473	0.862505	0.869366	0.806214	0.874724	0.810124	0.893119	0.836952	0.863199	0.876852	0.839621	0.797598	0.876968	0.792371	0.904817	0.841335	0.845596	0.829373	0.840381	0.866247	0.850677	0.846588	0.82115	0.847498	0.856327	0.872865	0.866811	0.863758	0.83626	0.822491	0.858567	0.844459	0.911707	0.858467	0.814315	0.858261	0.853415	0.817609	0.863658	0.878887	0.856028	0.758112	0.858152
AP000439.3	0.744427	0.792167	0.757908	0.803319	0.801058	0.658469	0.773738	0.760905	0.748139	0.777022	0.815452	0.831087	0.775108	0.809502	0.838715	0.761882	0.81307	0.793582	0.787797	0.808093	0.743974	0.817921	0.773265	0.776551	0.792999	0.79969	0.695944	0.854319	0.729826	0.775001	0.806843	0.751545	0.735287	0.810541	0.764132	0.766627	0.791436	0.699962	0.639092	0.73777	0.676349	0.824528	0.838715	0.824947	0.747295	0.702183	0.819881	0.70237	0.749446
C18orf65	0.1752	0.135153	0.154137	0.147463	0.155666	0.146516	0.163307	0.158992	0.148099	0.17945	0.160566	0.143504	0.142681	0.16403	0.160329	0.161752	0.155523	0.153017	0.1499	0.154977	0.173441	0.1576	0.163445	0.177003	0.168385	0.181503	0.162435	0.138289	0.153826	0.13788	0.154052	0.167356	0.150951	0.180601	0.149596	0.153949	0.159882	0.140806	0.458398	0.184389	0.142894	0.378684	0.193086	0.148768	0.152577	0.151023	0.157954	0.1468	0.161822
LINC01063	0.197143	0.159395	0.151023	0.162811	0.158054	0.184472	0.121155	0.148189	0.134029	0.156523	0.186602	0.11216	0.165217	0.142664	0.131968	0.133878	0.150321	0.136736	0.102479	0.132103	0.173105	0.176216	0.138731	0.176608	0.123874	0.157443	0.216378	0.181108	0.172455	0.147229	0.146284	0.136905	0.133088	0.137689	0.15318	0.161768	0.137958	0.197975	0.166683	0.146019	0.210909	0.173686	0.148397	0.138307	0.123998	0.225709	0.146178	0.172904	0.177288
AC062028.1	0.353975	0.311648	0.306242	0.345897	0.328582	0.321669	0.328525	0.320641	0.300253	0.326034	0.307162	0.310942	0.311487	0.318063	0.330524	0.352227	0.336162	0.297357	0.296597	0.320153	0.317383	0.311682	0.303293	0.307676	0.322014	0.337795	0.357644	0.306297	0.327156	0.315993	0.322031	0.312058	0.310305	0.314718	0.318601	0.294498	0.321502	0.328972	0.310042	0.336564	0.319104	0.309098	0.311192	0.352673	0.306133	0.339616	0.27917	0.334592	0.325978
ZNF630-AS1	0.850428	0.715698	0.935862	0.796068	0.751647	0.719514	0.804972	0.856727	0.883379	0.777389	0.916666	0.810901	0.800317	0.864322	0.608417	0.842746	0.846294	0.821302	0.843084	0.792526	0.903576	0.913638	0.850921	0.840833	0.854269	0.95924	0.902219	0.822278	0.821354	0.750613	0.858467	0.761317	0.849029	0.737376	0.878556	0.885103	0.866247	0.834447	0.818177	0.776195	0.870805	0.778713	0.877839	0.825411	0.796017	0.825874	0.824126	0.85523	0.833037
PACERR	0.10461	0.136717	0.186237	0.103579	0.149918	0.0902577	0.134029	0.107548	0.125946	0.123084	0.16117	0.112832	0.114253	0.101775	0.105901	0.125307	0.107897	0.139528	0.138452	0.0990963	0.172455	0.100255	0.396156	0.121175	0.134489	0.109347	0.0987459	0.0707806	0.14798	0.0872008	0.112477	0.149596	0.0887045	0.0890106	0.091934	0.149545	0.0923209	0.0879677	0.102931	0.142467	0.0891903	0.402892	0.113622	0.116822	0.107002	0.0807627	0.0967672	0.140896	0.117322
LINC01167	0.150863	0.120085	0.0931212	0.0552079	0.0839098	0.0499035	0.0483256	0.0450679	0.104632	0.0433837	0.0540135	0.052199	0.0365069	0.123066	0.0399119	0.0363414	0.0597507	0.0468982	0.043519	0.0544757	0.0456888	0.194179	0.0629247	0.127753	0.0610359	0.0472198	0.0379087	0.0746057	0.0555	0.0447563	0.0618414	0.0849853	0.0433837	0.148099	0.0467186	0.135097	0.0239282	0.0561875	0.167325	0.0600291	0.0398531	0.14711	0.073797	0.0286851	0.0383466	0.0489544	0.0461835	0.0586815	0.0684826
TEX41	0.69839	0.573244	0.640975	0.63716	0.596956	0.628799	0.620505	0.612138	0.663809	0.599931	0.660544	0.590645	0.623112	0.603166	0.558125	0.620317	0.634356	0.63396	0.506219	0.607733	0.604399	0.589508	0.60292	0.591621	0.604827	0.515479	0.605447	0.591384	0.620581	0.609426	0.605137	0.63093	0.578876	0.627924	0.607483	0.622816	0.545816	0.579961	0.701099	0.546475	0.573679	0.595217	0.620615	0.57248	0.630426	0.521968	0.663517	0.586195	0.586294
AC144836.1	0.140878	0.0884282	0.0932659	0.0898381	0.0743398	0.0815559	0.119621	0.134773	0.131609	0.179813	0.140062	0.11728	0.118372	0.165251	0.112977	0.0863213	0.120567	0.101775	0.0902827	0.159864	0.110344	0.115933	0.145234	0.17963	0.148208	0.167022	0.0988634	0.101191	0.111798	0.093	0.114314	0.114785	0.139547	0.270912	0.145431	0.088272	0.0950823	0.0849853	0.0866833	0.107965	0.285445	0.109517	0.108482	0.139968	0.108635	0.088528	0.159847	0.126024	0.139046
AP000442.1	0.129633	0.127001	0.124016	0.118476	0.0997012	0.124863	0.117426	0.119943	0.124319	0.131242	0.118761	0.12629	0.133571	0.116243	0.11821	0.108139	0.127438	0.124119	0.116925	0.128309	0.123084	0.11604	0.129121	0.120936	0.128113	0.125926	0.15069	0.100346	0.112518	0.130854	0.118231	0.135153	0.125125	0.117216	0.127675	0.122864	0.13009	0.13914	0.11907	0.126392	0.11258	0.128626	0.11133	0.113834	0.121689	0.130816	0.127258	0.11	0.114314
SLIT2-IT1	0.408345	0.858823	0.861627	0.830181	0.832009	0.429451	0.709522	0.797177	0.575353	0.74132	0.844711	0.765692	0.584437	0.798834	0.728787	0.859581	0.539403	0.828958	0.53029	0.798679	0.552101	0.831353	0.776604	0.842889	0.749963	0.772853	0.902137	0.814152	0.871968	0.859075	0.838053	0.707014	0.796172	0.85765	0.814152	0.823057	0.620505	0.892485	0.815452	0.807994	0.560816	0.733717	0.854171	0.823876	0.722264	0.62483	0.702841	0.761519	0.806743
LINC00536	0.163513	0.321957	0.267458	0.297235	0.327929	0.197958	0.256798	0.290668	0.249236	0.339506	0.288802	0.28389	0.277393	0.288083	0.229555	0.300131	0.285941	0.294429	0.211448	0.330598	0.314323	0.328438	0.245966	0.305108	0.306476	0.254901	0.247638	0.294215	0.3156	0.310235	0.312383	0.301138	0.254067	0.242905	0.302828	0.26814	0.297865	0.303362	0.23878	0.268723	0.284814	0.319969	0.311648	0.29295	0.321196	0.132954	0.363555	0.261867	0.319502
ZFHX4-AS1	0.263624	0.330907	0.455587	0.213385	0.3556	0.339177	0.239198	0.292064	0.263989	0.212811	0.318798	0.272422	0.189032	0.372231	0.385814	0.346063	0.201623	0.342933	0.390722	0.202731	0.452349	0.432268	0.305868	0.406277	0.302285	0.240974	0.291458	0.376517	0.246192	0.273643	0.230499	0.259696	0.295147	0.389138	0.368714	0.426072	0.297937	0.310994	0.542327	0.246927	0.460158	0.418473	0.41602	0.350087	0.182203	0.581694	0.171739	0.242011	0.269057
LINC01184	0.154121	0.157884	0.140968	0.164928	0.152698	0.160329	0.158336	0.184026	0.195697	0.162253	0.200399	0.159952	0.181568	0.178629	0.182388	0.148838	0.206617	0.170189	0.17194	0.188819	0.161084	0.155857	0.180945	0.155187	0.159535	0.195316	0.14942	0.134735	0.17945	0.162166	0.178116	0.161392	0.178644	0.173072	0.166397	0.184519	0.180145	0.140042	0.162114	0.151182	0.195283	0.159952	0.148665	0.164858	0.206344	0.168351	0.172206	0.167826	0.168452
LINC00641	0.85765	0.888821	0.689455	0.757858	0.552513	0.850527	0.807777	0.756894	0.880724	0.656626	0.6965	0.83922	0.847399	0.75852	0.72698	0.68662	0.707872	0.819474	0.711147	0.81864	0.787744	0.619729	0.879939	0.569961	0.833587	0.873346	0.811738	0.860034	0.67421	0.862747	0.789188	0.868894	0.796848	0.811173	0.809759	0.748139	0.874781	0.780623	0.826696	0.837095	0.773217	0.862403	0.710518	0.641376	0.867957	0.87812	0.869266	0.725363	0.607954
SOX2-OT	0.335645	0.379429	0.371477	0.357057	0.389857	0.333699	0.293108	0.3205	0.326597	0.299518	0.336583	0.313041	0.329349	0.343361	0.319807	0.340485	0.353065	0.304827	0.320945	0.292491	0.362414	0.381984	0.327856	0.390139	0.346813	0.321976	0.416174	0.370494	0.324506	0.321794	0.333462	0.319104	0.305424	0.341862	0.32973	0.334044	0.359405	0.309261	0.446153	0.354617	0.398799	0.375124	0.38474	0.387001	0.300413	0.37294	0.345096	0.314341	0.302934
UNQ6494	0.548304	0.568076	0.498464	0.573086	0.521539	0.463601	0.539293	0.527181	0.524343	0.542014	0.577874	0.548879	0.537029	0.535511	0.586494	0.554505	0.537	0.536578	0.564083	0.553045	0.530398	0.510663	0.497154	0.514323	0.524183	0.554123	0.50162	0.523406	0.552986	0.535929	0.534346	0.53579	0.559318	0.583095	0.529146	0.495307	0.518464	0.507551	0.542215	0.511332	0.489566	0.540184	0.534321	0.531001	0.599067	0.488889	0.590178	0.500376	0.53299
AC087762.1	0.412014	0.732418	0.742561	0.774053	0.739706	0.780835	0.682964	0.703121	0.650518	0.718705	0.637437	0.688195	0.741271	0.732773	0.748387	0.659234	0.749963	0.709803	0.535344	0.652491	0.649254	0.715408	0.659061	0.700008	0.621866	0.637241	0.685861	0.766925	0.628727	0.723186	0.706588	0.665124	0.68518	0.685682	0.745575	0.659656	0.570517	0.791383	0.753236	0.537693	0.714985	0.670211	0.676983	0.72004	0.586398	0.644602	0.573586	0.661569	0.685503
LINC01213	0.847192	0.84933	0.833743	0.781248	0.85503	0.927679	0.861062	0.835457	0.832468	0.573212	0.814932	0.773165	0.898738	0.86921	0.779274	0.878944	0.860594	0.902457	0.775214	0.765796	0.818027	0.832518	0.723719	0.867125	0.841287	0.836461	0.888628	0.798679	0.834138	0.72521	0.733371	0.756078	0.8228	0.756333	0.837649	0.855625	0.876127	0.818177	0.831454	0.886886	0.894651	0.828794	0.871274	0.846347	0.714479	0.87929	0.831809	0.860956	0.789139
RPL34-AS1	0.0527952	0.0490441	0.0492262	0.0556881	0.0494903	0.0457251	0.0543308	0.0426313	0.047845	0.0613117	0.0580042	0.0560935	0.0594447	0.0455739	0.0493741	0.0432923	0.049434	0.0510619	0.0495787	0.0475855	0.0482297	0.0502961	0.0475187	0.043519	0.0574802	0.0491358	0.0470772	0.0552824	0.0487069	0.0528977	0.0532696	0.0537708	0.0491049	0.0490748	0.0540135	0.0449916	0.0512753	0.0546203	0.0484498	0.0605652	0.0415595	0.0627821	0.0429638	0.0515136	0.0538169	0.0679917	0.0546955	0.0495185	0.0474525
LINC00284	0.680595	0.646178	0.642594	0.653441	0.581439	0.698199	0.65769	0.634158	0.68128	0.623983	0.655968	0.646296	0.681509	0.666367	0.640506	0.656666	0.655506	0.637282	0.620432	0.641578	0.666144	0.616575	0.654257	0.602087	0.667542	0.640664	0.637633	0.659191	0.641782	0.595964	0.635589	0.653196	0.647198	0.644241	0.649793	0.645094	0.698898	0.601075	0.649546	0.650352	0.635515	0.647565	0.57737	0.635515	0.665765	0.653648	0.681142	0.671918	0.627807
STXBP5-AS1	0.342894	0.30994	0.313059	0.319739	0.320606	0.329674	0.303203	0.30498	0.324722	0.331204	0.342177	0.306116	0.256248	0.295497	0.270825	0.351665	0.303005	0.282107	0.305675	0.318995	0.329635	0.290422	0.28624	0.284795	0.299112	0.302359	0.375333	0.305054	0.328348	0.301119	0.313307	0.29808	0.318171	0.280537	0.285198	0.307943	0.342914	0.336472	0.219814	0.313199	0.305727	0.251553	0.301879	0.324976	0.311844	0.325245	0.319372	0.343136	0.311666
PRMT5-AS1	0.180325	0.15917	0.165978	0.159691	0.165591	0.180928	0.177468	0.158423	0.158423	0.17541	0.175688	0.163257	0.173038	0.161392	0.166802	0.182154	0.170589	0.166818	0.17094	0.165692	0.171374	0.154069	0.162352	0.15188	0.168163	0.164482	0.185775	0.164551	0.163996	0.161427	0.161121	0.163445	0.162845	0.150584	0.15915	0.159079	0.186914	0.173903	0.156506	0.165658	0.187815	0.155275	0.158214	0.170189	0.175541	0.197739	0.174002	0.170121	0.171807
CPS1-IT1	0.888561	0.751129	0.88298	0.671139	0.605137	0.849231	0.738719	0.804605	0.869523	0.704083	0.763006	0.84521	0.61039	0.818488	0.868371	0.747194	0.689824	0.841587	0.637045	0.769031	0.68269	0.77416	0.787537	0.760191	0.78332	0.832061	0.849029	0.778337	0.81612	0.68662	0.786346	0.831809	0.822024	0.813839	0.680059	0.747894	0.840124	0.605734	0.900746	0.733958	0.814046	0.633475	0.829781	0.753835	0.832827	0.893058	0.74638	0.73282	0.81617
CNOT10-AS1	0.860395	0.880781	0.874288	0.926501	0.819931	0.873397	0.80179	0.876351	0.900278	0.78446	0.775584	0.861265	0.834847	0.894245	0.846588	0.841236	0.876796	0.824279	0.886775	0.861576	0.888561	0.84426	0.843181	0.857999	0.853769	0.878944	0.848684	0.836513	0.8574	0.854723	0.869315	0.795171	0.829479	0.862456	0.89293	0.850573	0.892485	0.789657	0.838519	0.73713	0.877404	0.842844	0.822546	0.866351	0.85523	0.853769	0.874024	0.848089	0.841433
GRIK1-AS1	0.189213	0.224848	0.219395	0.193199	0.152894	0.190994	0.242595	0.176298	0.248892	0.230193	0.151671	0.216058	0.236194	0.152073	0.19693	0.110217	0.160395	0.290511	0.138804	0.262325	0.167692	0.14313	0.243948	0.157638	0.212928	0.223187	0.108459	0.177003	0.149016	0.282496	0.190067	0.222674	0.175067	0.194508	0.180454	0.167508	0.157498	0.204929	0.169022	0.177134	0.0840159	0.10792	0.210621	0.156523	0.286276	0.183457	0.343136	0.186849	0.180962
TTC39A-AS1	0.22283	0.194394	0.190911	0.229072	0.251933	0.208444	0.260027	0.233847	0.222539	0.284135	0.271596	0.240802	0.231168	0.211561	0.241871	0.219018	0.230364	0.230055	0.216411	0.274675	0.246892	0.208711	0.222321	0.2142	0.243249	0.208528	0.179598	0.206669	0.280833	0.22812	0.26484	0.250117	0.245725	0.220768	0.212034	0.239422	0.203656	0.201373	0.155874	0.264823	0.166045	0.206998	0.215869	0.241267	0.2496	0.225813	0.251796	0.223523	0.249497
SNHG8	0.0498162	0.0533719	0.0545249	0.0520204	0.0494623	0.0530676	0.0487069	0.0527952	0.0479768	0.0644448	0.0512753	0.0498735	0.0519946	0.0482297	0.0458011	0.0523323	0.0503242	0.0541365	0.0496696	0.0563047	0.0568235	0.0514341	0.0513821	0.0469349	0.0490748	0.0495185	0.0443864	0.0582887	0.0483256	0.0524604	0.0508755	0.0491674	0.0534477	0.0905814	0.0507391	0.0488311	0.0525663	0.0533971	0.0504902	0.0508489	0.0541365	0.0543068	0.0523836	0.0486759	0.0521745	0.0555942	0.0486759	0.0499302	0.0487673
HHATL-AS1	0.380351	0.386786	0.32415	0.448237	0.473	0.247628	0.403681	0.436862	0.355418	0.445396	0.383462	0.39206	0.390525	0.413149	0.35559	0.342245	0.385369	0.39309	0.398194	0.431878	0.322513	0.409429	0.363354	0.44981	0.386581	0.419225	0.445914	0.431761	0.385992	0.417479	0.417654	0.366496	0.403264	0.459199	0.423559	0.425891	0.360744	0.387315	0.298436	0.435847	0.380671	0.345106	0.398425	0.497167	0.378844	0.454952	0.423738	0.408888	0.444704
AC007879.3	0.449021	0.384778	0.382996	0.417354	0.401595	0.410703	0.391006	0.394436	0.370549	0.428486	0.446969	0.365415	0.456085	0.354163	0.354296	0.466062	0.432993	0.295569	0.395	0.332499	0.442234	0.381642	0.360754	0.36098	0.366886	0.375691	0.470074	0.383622	0.425511	0.301156	0.377527	0.337943	0.393728	0.376252	0.39401	0.417685	0.401371	0.40882	0.396645	0.454344	0.198621	0.3983	0.372537	0.421909	0.311882	0.464247	0.31343	0.411669	0.385906
LINC00640	0.474223	0.536043	0.503491	0.558896	0.492432	0.438541	0.490106	0.542356	0.533439	0.534157	0.517994	0.513542	0.557683	0.501443	0.504861	0.547095	0.568319	0.505472	0.534457	0.523806	0.555339	0.511179	0.51378	0.495307	0.540997	0.557112	0.501318	0.505343	0.512361	0.528824	0.526092	0.530208	0.546893	0.487477	0.536323	0.506245	0.531909	0.528055	0.420161	0.506477	0.524159	0.437271	0.496805	0.537417	0.547383	0.555686	0.546246	0.524132	0.535458
EPHA1-AS1	0.212301	0.298726	0.268953	0.277038	0.274624	0.255932	0.278746	0.294306	0.280119	0.32075	0.238554	0.296042	0.271509	0.264858	0.263902	0.256161	0.301736	0.286381	0.286431	0.312489	0.293516	0.303682	0.264911	0.286099	0.287536	0.309243	0.304827	0.270157	0.280206	0.29606	0.306422	0.261679	0.312725	0.248194	0.272792	0.266404	0.301119	0.295376	0.178942	0.275075	0.306476	0.232589	0.253208	0.325048	0.312383	0.215432	0.299465	0.291647	0.313677
PWRN1	0.232949	0.298218	0.291785	0.292793	0.431295	0.254411	0.34949	0.346234	0.337334	0.447453	0.258666	0.361922	0.267338	0.272512	0.298166	0.212625	0.259819	0.334962	0.285427	0.405518	0.277495	0.280417	0.300182	0.433926	0.361297	0.296443	0.204708	0.244751	0.339029	0.369662	0.389614	0.33069	0.269983	0.237241	0.309673	0.289999	0.27917	0.381233	0.203407	0.325066	0.33202	0.234122	0.238247	0.346045	0.352301	0.176133	0.340645	0.365172	0.38208
AC004687.1	0.713079	0.573986	0.67076	0.630873	0.679011	0.666603	0.483158	0.55446	0.405546	0.584616	0.604276	0.513921	0.601591	0.555821	0.627749	0.73983	0.642376	0.477399	0.648157	0.506206	0.725337	0.708648	0.343465	0.600325	0.532532	0.622649	0.713269	0.667785	0.644748	0.443088	0.575995	0.384599	0.637221	0.541665	0.62177	0.570469	0.627826	0.595337	0.58422	0.588702	0.735909	0.613838	0.643864	0.604526	0.40545	0.714092	0.545627	0.563492	0.520172
LINC01483	0.445407	0.5423	0.492108	0.387953	0.552014	0.576202	0.530264	0.506959	0.453788	0.503467	0.572577	0.535763	0.461289	0.500427	0.402602	0.545387	0.518386	0.539719	0.391383	0.513619	0.428641	0.551026	0.447744	0.542014	0.515322	0.481793	0.520243	0.387972	0.557445	0.501672	0.538452	0.502785	0.535679	0.544222	0.527234	0.514299	0.471422	0.491027	0.38149	0.512153	0.526037	0.495905	0.527815	0.53029	0.488912	0.30241	0.576108	0.52151	0.53543
LINC00689	0.617734	0.534375	0.565698	0.614189	0.55495	0.540352	0.561064	0.575256	0.531472	0.588011	0.595964	0.565179	0.531659	0.529307	0.539375	0.577939	0.557652	0.525366	0.596134	0.557714	0.572384	0.567675	0.537804	0.559967	0.527075	0.578136	0.554238	0.585578	0.566001	0.564053	0.550205	0.550614	0.566665	0.573115	0.560329	0.578493	0.504269	0.606348	0.374919	0.559935	0.551606	0.504321	0.55091	0.596508	0.55863	0.524506	0.467163	0.558868	0.587085
AC060834.2	0.614153	0.522448	0.553596	0.497781	0.53803	0.578427	0.527869	0.5225	0.531028	0.527569	0.585085	0.540213	0.51553	0.570548	0.497829	0.535236	0.352768	0.409262	0.506427	0.535511	0.52098	0.527399	0.53473	0.508365	0.533524	0.482026	0.567523	0.555482	0.557357	0.517254	0.547648	0.508553	0.539602	0.531854	0.541597	0.5498	0.512548	0.550585	0.49272	0.407615	0.590842	0.508419	0.535511	0.553773	0.559619	0.591555	0.552837	0.492256	0.544592
RGMB-AS1	0.0924931	0.0945382	0.0842487	0.0918401	0.0872744	0.0886791	0.0983514	0.0927619	0.0855301	0.106431	0.0969078	0.0927851	0.0976291	0.0840938	0.0998863	0.0871488	0.0835956	0.0862687	0.073797	0.0832061	0.075012	0.0830228	0.0878384	0.0798864	0.088272	0.0906815	0.0700232	0.0728853	0.0939966	0.0930494	0.0863723	0.10461	0.0786405	0.0807897	0.0857109	0.0878881	0.0820822	0.0796997	0.0885521	0.0816382	0.0895117	0.0751757	0.0975612	0.080843	0.0955331	0.0926166	0.0985857	0.0839888	0.0812616
LNX1-AS1	0.643725	0.63813	0.685414	0.63467	0.601393	0.724593	0.643763	0.61561	0.52936	0.619478	0.61579	0.614585	0.663895	0.593211	0.640038	0.671615	0.606634	0.614043	0.640038	0.63521	0.65513	0.623453	0.516853	0.624903	0.656919	0.57846	0.678139	0.623942	0.620019	0.586165	0.612327	0.610571	0.672228	0.642594	0.583781	0.654504	0.669818	0.637201	0.680817	0.655375	0.628077	0.625434	0.616387	0.627115	0.620356	0.747741	0.698108	0.642993	0.665724
MAGI1-IT1	0.687929	0.620317	0.602399	0.628648	0.602017	0.663602	0.567892	0.607733	0.624287	0.547383	0.626608	0.589151	0.58593	0.577433	0.631668	0.623528	0.617126	0.620761	0.517469	0.585735	0.583905	0.563389	0.613239	0.568106	0.588752	0.665846	0.621908	0.591998	0.589808	0.640777	0.577558	0.585411	0.594274	0.587978	0.609707	0.60956	0.595724	0.581343	0.587085	0.599273	0.465056	0.620725	0.603912	0.54216	0.649992	0.52069	0.662791	0.648059	0.570485
LINC00315	0.693917	0.653772	0.698057	0.718847	0.677696	0.699914	0.665554	0.654176	0.640265	0.657605	0.57422	0.641658	0.623607	0.669903	0.741868	0.630125	0.722651	0.632598	0.701761	0.624287	0.645172	0.6594	0.671313	0.592536	0.684009	0.628764	0.688599	0.586195	0.644971	0.68269	0.667498	0.622669	0.635589	0.654176	0.68905	0.656092	0.585578	0.642759	0.523166	0.67258	0.637707	0.621255	0.68329	0.686399	0.65505	0.745126	0.540744	0.698341	0.681414
LINC00589	0.366848	0.354106	0.390082	0.365623	0.404514	0.280257	0.310572	0.344132	0.360431	0.337776	0.400094	0.337113	0.336454	0.342786	0.367683	0.449716	0.37102	0.32973	0.351075	0.325925	0.389614	0.380532	0.315974	0.356431	0.307624	0.392548	0.405045	0.397732	0.387381	0.334135	0.333239	0.316516	0.374542	0.316534	0.361242	0.404002	0.436609	0.429608	0.306547	0.361376	0.430549	0.370343	0.347394	0.364967	0.29646	0.399044	0.340979	0.327356	0.333035
LINC00173	0.0523323	0.0885041	0.158336	0.0754129	0.0876067	0.0493461	0.0655616	0.0653929	0.0768549	0.0877093	0.0594209	0.0640309	0.0543308	0.0671576	0.0637428	0.0722129	0.0673556	0.0640559	0.0614766	0.066707	0.0615736	0.0588635	0.067711	0.156333	0.0679158	0.0649736	0.0580729	0.0587049	0.0665832	0.0604709	0.0722929	0.0666822	0.0618646	0.0760818	0.0605177	0.0592115	0.114108	0.0668053	0.229072	0.0665832	0.127236	0.116656	0.0740145	0.0689586	0.058241	0.0484192	0.0507677	0.0635705	0.137671
SCGB1B2P	0.507882	0.47281	0.647322	0.412051	0.467502	0.424686	0.443849	0.492282	0.491498	0.458139	0.493295	0.564292	0.465688	0.545276	0.502962	0.403597	0.653241	0.539375	0.61039	0.46542	0.486823	0.599135	0.453562	0.567735	0.492599	0.413271	0.560205	0.484374	0.491717	0.471633	0.504066	0.513516	0.547297	0.551695	0.483916	0.652814	0.488056	0.468591	0.533771	0.553303	0.548221	0.522397	0.566273	0.474691	0.426291	0.432427	0.458052	0.626459	0.523137
LINC01185	0.0376174	0.0412376	0.0488311	0.0436959	0.0394749	0.0407336	0.0532696	0.0397948	0.0376871	0.0485137	0.0379849	0.0396021	0.0349852	0.0389584	0.0652716	0.0447142	0.0358109	0.0480068	0.0399119	0.0472861	0.044952	0.0451065	0.0464731	0.0360742	0.0393479	0.0483585	0.041716	0.0434752	0.0454972	0.0412881	0.0442546	0.0398531	0.0460694	0.0339326	0.0395366	0.0429179	0.0322363	0.0431033	0.0411858	0.0535976	0.038056	0.0365069	0.0365922	0.0346118	0.047651	0.0478132	0.0385548	0.0388941	0.041821
FOXN3-AS2	0.817557	0.833537	0.698804	0.74664	0.672359	0.815817	0.805178	0.797651	0.739601	0.763677	0.749142	0.80434	0.821862	0.680059	0.72352	0.693095	0.754197	0.827	0.743622	0.769406	0.828593	0.803635	0.823214	0.687752	0.820233	0.791648	0.741017	0.806536	0.741517	0.746936	0.809917	0.815202	0.809128	0.797328	0.790646	0.760191	0.845354	0.690695	0.436811	0.788623	0.777656	0.734398	0.744577	0.730815	0.842636	0.81617	0.806843	0.770426	0.693682
PRR7-AS1	0.300182	0.27674	0.27655	0.268776	0.260009	0.274243	0.271527	0.25879	0.278022	0.287782	0.283328	0.275423	0.28578	0.263624	0.271827	0.282248	0.2809	0.249429	0.266404	0.279818	0.273365	0.266474	0.265816	0.269316	0.267176	0.277619	0.277056	0.244524	0.276321	0.286535	0.275335	0.275494	0.261731	0.264129	0.259083	0.260759	0.280311	0.262098	0.336545	0.288646	0.29084	0.251693	0.252501	0.258276	0.264365	0.295358	0.280986	0.280865	0.264298
LINC01391	0.323619	0.292968	0.404986	0.40427	0.338295	0.323046	0.272653	0.30915	0.290911	0.217803	0.333791	0.27741	0.44184	0.289172	0.382823	0.298709	0.495235	0.383262	0.42645	0.20354	0.3205	0.318529	0.353957	0.32539	0.347226	0.225063	0.308065	0.488225	0.248279	0.235526	0.268953	0.270948	0.245948	0.314215	0.303022	0.312092	0.272297	0.292182	0.504244	0.241058	0.30442	0.343828	0.401296	0.368847	0.248505	0.472093	0.203624	0.253049	0.231322
NFIA-AS2	0.482215	0.457509	0.308509	0.407979	0.395261	0.42496	0.489734	0.402001	0.453179	0.490541	0.462109	0.415535	0.484661	0.428188	0.436099	0.464787	0.41699	0.481908	0.366807	0.482312	0.439858	0.44085	0.405991	0.397028	0.453809	0.448999	0.458117	0.44285	0.471331	0.45237	0.455219	0.466427	0.45165	0.382273	0.397047	0.398665	0.379583	0.401539	0.265184	0.502863	0.297587	0.36847	0.414882	0.451201	0.458139	0.510896	0.522183	0.46481	0.403519
OSBPL10-AS1	0.101545	0.10126	0.0955331	0.116389	0.107217	0.100185	0.170621	0.117216	0.139009	0.21753	0.150777	0.150321	0.151494	0.108352	0.0959154	0.108482	0.145486	0.113475	0.128585	0.152928	0.123105	0.10977	0.171508	0.104186	0.124561	0.108075	0.116944	0.116101	0.138452	0.0977468	0.169638	0.15626	0.10126	0.123731	0.115379	0.14486	0.125326	0.1049	0.122526	0.11907	0.119399	0.301345	0.13042	0.138953	0.116985	0.110129	0.0692399	0.189066	0.124541
STK4-AS1	0.103983	0.102975	0.111435	0.0974696	0.10062	0.111925	0.101705	0.0992832	0.0971416	0.106474	0.103267	0.10472	0.100528	0.0867623	0.109623	0.104965	0.10481	0.106056	0.106078	0.104208	0.106165	0.0996555	0.0982103	0.0984456	0.100303	0.0978635	0.101075	0.10885	0.101369	0.106453	0.100731	0.097377	0.101303	0.0984696	0.0928094	0.103044	0.096083	0.113017	0.0955575	0.097237	0.119192	0.090606	0.0953877	0.102108	0.100664	0.120005	0.107153	0.0999786	0.103649
PAX8-AS1	0.736824	0.677298	0.6244	0.727274	0.554741	0.619069	0.621064	0.66745	0.639417	0.601849	0.635825	0.654093	0.662618	0.659147	0.659959	0.655375	0.705596	0.63316	0.606018	0.572043	0.617546	0.67174	0.679472	0.678275	0.546893	0.670654	0.591043	0.7111	0.612722	0.609032	0.594134	0.591555	0.655173	0.495136	0.682737	0.665973	0.561989	0.592603	0.591555	0.621176	0.580506	0.643802	0.713195	0.716122	0.582865	0.623566	0.552897	0.612722	0.65806
LINC01521	0.0639367	0.0577445	0.0631608	0.0678905	0.0617943	0.0595388	0.0588403	0.0607985	0.0641513	0.0634516	0.0600755	0.0624024	0.0678383	0.0661051	0.0551384	0.0685887	0.0571044	0.0612893	0.0779508	0.0555228	0.0600971	0.0588403	0.0582644	0.0553291	0.0602613	0.0628299	0.0641987	0.0603297	0.0601706	0.0589976	0.0664547	0.0567073	0.0661051	0.0688807	0.0587751	0.0602371	0.0693698	0.0627137	0.0586136	0.0552582	0.0663295	0.0602147	0.0571044	0.0577681	0.0607301	0.0561875	0.0694487	0.0607763	0.0591624
AC144450.1	0.615538	0.562622	0.542466	0.60178	0.545276	0.537889	0.552867	0.543706	0.559496	0.540269	0.606124	0.568873	0.489711	0.55655	0.579612	0.549452	0.569594	0.50017	0.593588	0.529691	0.482792	0.56706	0.546334	0.542411	0.558246	0.577124	0.618447	0.540658	0.524424	0.563296	0.541312	0.524583	0.550585	0.572868	0.560544	0.550585	0.498364	0.57862	0.401314	0.487258	0.558511	0.600068	0.587422	0.570829	0.482386	0.605984	0.506245	0.525604	0.540575
UGDH-AS1	0.0501308	0.0500158	0.063595	0.0527952	0.0443396	0.0576016	0.0578394	0.0589301	0.0559232	0.0540385	0.0498443	0.0596818	0.0603982	0.0633013	0.0492561	0.0498162	0.0519946	0.0538169	0.0602613	0.0543574	0.0580266	0.0577217	0.0616198	0.0551149	0.0555	0.0517279	0.0571497	0.055425	0.0463648	0.0537708	0.0619135	0.0524604	0.0597507	0.0561393	0.0559232	0.0627595	0.0515669	0.057697	0.0626403	0.0481671	0.0570338	0.0549197	0.0539892	0.0526162	0.0584058	0.0635705	0.0528716	0.0544516	0.0542574
ZFAS1	0.225847	0.127813	0.140474	0.174931	0.185517	0.226655	0.155736	0.179913	0.122546	0.178346	0.132142	0.180162	0.120045	0.140662	0.113876	0.144136	0.185808	0.130797	0.175767	0.172274	0.123937	0.179615	0.1245	0.150303	0.17841	0.13367	0.190894	0.182553	0.160548	0.182237	0.178825	0.13538	0.127179	0.11275	0.150076	0.159795	0.170054	0.204559	0.152716	0.130834	0.173006	0.179267	0.110929	0.131949	0.153217	0.258892	0.178102	0.192621	0.181892
LINC01224	0.129795	0.25319	0.109263	0.162793	0.148327	0.146927	0.179746	0.250455	0.132162	0.159378	0.171756	0.128763	0.373525	0.155996	0.159535	0.128963	0.133473	0.156404	0.120348	0.129575	0.141282	0.363304	0.162896	0.45167	0.151339	0.156575	0.102676	0.0997942	0.151182	0.123385	0.12916	0.179169	0.120368	0.39824	0.289472	0.143539	0.128447	0.161321	0.570738	0.203607	0.155258	0.162863	0.133936	0.140418	0.131895	0.105497	0.380549	0.133434	0.12377
FAM201A	0.149669	0.136172	0.14732	0.212861	0.187918	0.145397	0.171457	0.212861	0.170421	0.141615	0.141756	0.171085	0.153706	0.22812	0.175232	0.166581	0.204791	0.131494	0.160615	0.148803	0.174732	0.142304	0.177168	0.224478	0.176265	0.193135	0.197028	0.146763	0.190846	0.149052	0.151914	0.202614	0.198223	0.223438	0.172656	0.241249	0.175084	0.181355	0.153689	0.218813	0.176544	0.224647	0.184423	0.163223	0.238126	0.17102	0.173257	0.137393	0.142142
NOP14-AS1	0.485883	0.421738	0.431591	0.419617	0.377318	0.47356	0.410051	0.398319	0.412335	0.423241	0.449021	0.420917	0.419121	0.425629	0.434644	0.46656	0.444527	0.407306	0.423569	0.428719	0.420407	0.415283	0.403886	0.375372	0.417392	0.437293	0.468657	0.383051	0.415302	0.425296	0.41639	0.40942	0.421967	0.385288	0.427833	0.403558	0.46242	0.440489	0.437736	0.449212	0.443828	0.437798	0.407135	0.367953	0.432289	0.471377	0.44503	0.443513	0.421757
STAU2-AS1	0.380586	0.560726	0.387421	0.56703	0.367991	0.206144	0.544791	0.490811	0.654215	0.569528	0.446805	0.552217	0.514063	0.566727	0.540548	0.347394	0.40335	0.498185	0.495832	0.691442	0.208694	0.432088	0.643199	0.591555	0.549685	0.543061	0.293879	0.61683	0.578235	0.619695	0.587978	0.637045	0.52901	0.529553	0.474691	0.403216	0.531001	0.376574	0.539963	0.642718	0.36166	0.648452	0.545756	0.500222	0.551634	0.14399	0.569961	0.415518	0.6328
AC005034.2	0.844664	0.855926	0.865319	0.870429	0.803584	0.865635	0.86188	0.844664	0.63821	0.858674	0.897282	0.848187	0.872281	0.877075	0.870856	0.900439	0.894171	0.860799	0.854023	0.86558	0.851024	0.861216	0.800169	0.844162	0.851731	0.724155	0.835409	0.881492	0.861935	0.870756	0.883489	0.822696	0.825308	0.811431	0.849723	0.824231	0.79969	0.889567	0.863501	0.885339	0.853919	0.86995	0.858972	0.896799	0.854622	0.902539	0.688287	0.883604	0.869732
FAM87A	0.679076	0.657814	0.697872	0.67823	0.674432	0.706113	0.63901	0.637322	0.587052	0.668293	0.67174	0.637282	0.604259	0.617697	0.629029	0.686754	0.688549	0.59532	0.653851	0.661609	0.714406	0.62593	0.639496	0.662064	0.652573	0.621486	0.640816	0.600483	0.650073	0.561779	0.652573	0.662791	0.697177	0.673723	0.610465	0.628839	0.698057	0.682919	0.547472	0.689093	0.704606	0.623642	0.64578	0.633313	0.621139	0.568076	0.518464	0.670967	0.633598
LINC01169	0.420819	0.394317	0.29885	0.424117	0.315763	0.394202	0.326525	0.352711	0.394144	0.312007	0.338604	0.361827	0.324995	0.36713	0.346384	0.315957	0.372844	0.351259	0.290214	0.310164	0.367266	0.35299	0.359743	0.352522	0.304153	0.392033	0.319013	0.40472	0.3044	0.314468	0.352485	0.365754	0.329508	0.375465	0.383436	0.302002	0.259135	0.327084	0.335166	0.427334	0.245565	0.372575	0.368216	0.344946	0.398036	0.332191	0.3901	0.321864	0.338565
LINC00115	0.027388	0.0275554	0.0361626	0.0336387	0.0382007	0.0393479	0.0350768	0.035174	0.0347128	0.0453061	0.0268506	0.0454614	0.0286851	0.05509	0.0636438	0.0413447	0.0326859	0.0442109	0.0635705	0.0303643	0.0315059	0.0394749	0.0373844	0.0509833	0.0377613	0.0234938	0.0332245	0.0455739	0.0382748	0.0534221	0.0335352	0.03746	0.0336387	0.03941	0.0376871	0.0347128	0.0275554	0.0417691	0.0546454	0.0296979	0.0289972	0.038056	0.0526162	0.0323497	0.0323497	0.0350768	0.0403924	0.0181867	0.0334295
VAV3-AS1	0.155011	0.236245	0.133591	0.153127	0.187224	0.464201	0.217223	0.150411	0.259854	0.0986524	0.179185	0.241145	0.221678	0.245324	0.235306	0.14059	0.22205	0.205664	0.203307	0.20446	0.19711	0.174267	0.350429	0.433398	0.236091	0.162132	0.134237	0.367418	0.145181	0.246577	0.143796	0.261765	0.130538	0.278146	0.153861	0.26935	0.245547	0.158492	0.47191	0.185711	0.37522	0.415245	0.210844	0.168301	0.147659	0.162199	0.154294	0.198969	0.229814
AC104809.2	0.499469	0.452815	0.493938	0.471171	0.477014	0.438843	0.479789	0.505269	0.424	0.459101	0.448354	0.479391	0.413618	0.500681	0.511747	0.457769	0.488225	0.419676	0.427852	0.494284	0.44762	0.476735	0.508315	0.430154	0.462241	0.451607	0.436305	0.510007	0.472301	0.494112	0.506011	0.478334	0.424037	0.522553	0.522662	0.457225	0.48177	0.40942	0.461802	0.49352	0.393786	0.483916	0.48498	0.480937	0.414249	0.466198	0.451585	0.434892	0.443078
SCOC-AS1	0.3135	0.26287	0.243424	0.299938	0.264042	0.23738	0.292049	0.25831	0.285093	0.32373	0.301772	0.287144	0.287483	0.257022	0.272193	0.239077	0.250331	0.26651	0.269842	0.308832	0.280275	0.274693	0.253541	0.289066	0.286502	0.287038	0.226975	0.239842	0.291839	0.283311	0.292234	0.306511	0.262239	0.242734	0.255897	0.274954	0.275405	0.261314	0.260708	0.282788	0.238503	0.247831	0.270248	0.271844	0.314828	0.195861	0.288855	0.284777	0.280936
LINC01214	0.863558	0.759985	0.854519	0.855181	0.799592	0.864064	0.860083	0.880668	0.844761	0.788727	0.754846	0.843084	0.86468	0.862699	0.97952	0.869839	0.901986	0.86738	0.848829	0.841081	0.883781	0.84043	0.862403	0.790125	0.861521	0.890944	0.829978	0.807099	0.808503	0.831659	0.841737	0.871325	0.879939	0.830181	0.822696	0.822024	0.90013	0.824578	0.866351	0.840475	0.882692	0.853368	0.841287	0.836562	0.887778	0.828696	0.863152	0.917824	0.839519
ST7-AS1	0.135252	0.133551	0.154486	0.131819	0.125307	0.128271	0.147426	0.141356	0.157131	0.15482	0.135325	0.150915	0.139637	0.146927	0.127001	0.120629	0.132142	0.145269	0.139213	0.134274	0.130598	0.129081	0.134218	0.121135	0.133375	0.132142	0.128271	0.114231	0.135456	0.136848	0.129081	0.15216	0.126829	0.140418	0.14165	0.137261	0.122182	0.115669	0.142591	0.143973	0.114085	0.122469	0.124016	0.137689	0.129437	0.130598	0.135456	0.129081	0.128924
TAPT1-AS1	0.421196	0.340576	0.345433	0.380923	0.337721	0.372231	0.350145	0.355543	0.36113	0.384665	0.36847	0.359612	0.376401	0.357944	0.340979	0.393331	0.376439	0.349977	0.364382	0.381435	0.356961	0.339764	0.342749	0.318835	0.356581	0.389912	0.412584	0.339066	0.369473	0.359313	0.362076	0.361242	0.381363	0.316048	0.348749	0.359926	0.415095	0.357075	0.320624	0.382579	0.3837	0.340175	0.333275	0.365039	0.388573	0.42281	0.391861	0.401654	0.374146
ZNF30-AS1	0.25662	0.275146	0.298675	0.293656	0.266147	0.248091	0.272583	0.269683	0.252304	0.231581	0.237661	0.277934	0.254203	0.251553	0.225133	0.285602	0.264858	0.255667	0.239146	0.31887	0.288437	0.257426	0.260096	0.265991	0.290598	0.271967	0.256833	0.259239	0.288418	0.275129	0.287271	0.302552	0.241386	0.246752	0.273347	0.238451	0.265746	0.281615	0.236878	0.261506	0.269755	0.240545	0.262116	0.302828	0.245514	0.340849	0.28796	0.251779	0.266929
SMIM2-AS1	0.403085	0.352841	0.336327	0.354772	0.330205	0.368828	0.356299	0.344688	0.364967	0.363517	0.389482	0.358749	0.373431	0.331186	0.365097	0.398969	0.371761	0.347845	0.347827	0.370775	0.373241	0.347226	0.332226	0.337627	0.363682	0.367092	0.373923	0.350665	0.384117	0.357057	0.350984	0.364666	0.363607	0.325372	0.338073	0.348133	0.373621	0.337187	0.3539	0.375653	0.323331	0.340541	0.360264	0.343493	0.373452	0.439575	0.397391	0.376819	0.345358
PPP4R1-AS1	0.0605652	0.0576256	0.055425	0.055425	0.0765304	0.0617436	0.0541365	0.0555	0.0664547	0.0503242	0.0697374	0.0653426	0.0703631	0.0617436	0.0678383	0.0765053	0.0611938	0.062615	0.0541594	0.0591624	0.0504346	0.056683	0.0594686	0.0661788	0.0571497	0.0651217	0.0623053	0.0549197	0.07197	0.0650742	0.0566593	0.0719147	0.0579561	0.0550419	0.0600755	0.0608218	0.0597973	0.0644448	0.0558291	0.0568946	0.0629488	0.0511701	0.0718328	0.0628778	0.0606844	0.0588403	0.0722408	0.0489544	0.0621877
GLIDR	0.369009	0.361064	0.378503	0.257891	0.460015	0.429401	0.315789	0.403341	0.399129	0.385651	0.364826	0.364638	0.442759	0.231846	0.536676	0.463634	0.29071	0.420322	0.312336	0.405108	0.458739	0.324424	0.337693	0.340035	0.294999	0.303779	0.458828	0.449454	0.419187	0.247977	0.306766	0.439645	0.190108	0.176486	0.328447	0.193798	0.255853	0.300742	0.418306	0.303104	0.515625	0.3522	0.445542	0.348923	0.183317	0.427166	0.352962	0.363373	0.346559
STARD13-AS	0.595118	0.527206	0.503188	0.553656	0.536522	0.47889	0.531687	0.496125	0.571793	0.47066	0.53621	0.531142	0.535987	0.520718	0.544165	0.6332	0.568533	0.514819	0.575318	0.484712	0.55842	0.533882	0.546836	0.522397	0.512753	0.413084	0.634158	0.576873	0.550795	0.493072	0.503013	0.53644	0.56097	0.540298	0.520243	0.538313	0.528355	0.518595	0.649951	0.568349	0.469388	0.585182	0.54536	0.531416	0.550498	0.606198	0.543144	0.543373	0.544502
C5orf17	0.196961	0.337444	0.337389	0.231904	0.336033	0.243459	0.30257	0.312546	0.299867	0.3749	0.275685	0.283035	0.251796	0.312725	0.252394	0.302588	0.197555	0.338604	0.245205	0.326885	0.268918	0.314952	0.30154	0.307925	0.276882	0.298799	0.245324	0.326415	0.336674	0.33671	0.326087	0.318225	0.342622	0.303964	0.306916	0.312564	0.310782	0.326705	0.293498	0.304876	0.364022	0.285463	0.320389	0.318852	0.336418	0.322049	0.369134	0.302304	0.346346
ZNF790-AS1	0.179779	0.0986086	0.409145	0.0531688	0.188982	0.35191	0.150532	0.140896	0.129259	0.072268	0.159344	0.0561162	0.286867	0.0712524	0.0844319	0.180962	0.0949187	0.162931	0.168403	0.0717008	0.21215	0.228525	0.0594447	0.0656614	0.0971671	0.0668801	0.0755727	0.0511701	0.0642488	0.164772	0.0618646	0.0628061	0.0906561	0.135214	0.0525383	0.0939711	0.164841	0.0961541	0.0588403	0.0611475	0.1998	0.0512753	0.0519399	0.164824	0.126105	0.0568007	0.08323	0.0652955	0.0590681
OLMALINC	0.143521	0.130127	0.14374	0.132701	0.128524	0.138785	0.127517	0.124844	0.128626	0.119904	0.128291	0.123895	0.127753	0.149952	0.129694	0.141153	0.131341	0.137393	0.128386	0.144368	0.144548	0.139064	0.126228	0.119742	0.132585	0.129221	0.148275	0.138859	0.135905	0.12928	0.132372	0.116903	0.143973	0.119924	0.129495	0.123286	0.149795	0.142124	0.124521	0.131417	0.157271	0.120895	0.125847	0.144116	0.134048	0.159447	0.137938	0.14172	0.140062
KLF7-IT1	0.642234	0.337795	0.344225	0.421621	0.523591	0.33638	0.449316	0.42991	0.569159	0.509901	0.497233	0.464608	0.509012	0.449357	0.439495	0.606704	0.470485	0.63618	0.537776	0.490616	0.41515	0.384416	0.613163	0.351948	0.548388	0.753286	0.303946	0.30674	0.480701	0.608451	0.439391	0.475011	0.557683	0.315005	0.465889	0.505446	0.675962	0.374636	0.303894	0.560053	0.533185	0.367741	0.319684	0.391271	0.717742	0.630661	0.71301	0.46508	0.366356
TCERG1L-AS1	0.336694	0.392985	0.321196	0.331617	0.463312	0.419695	0.402019	0.434665	0.351149	0.444693	0.396932	0.380134	0.489518	0.337424	0.411106	0.293915	0.309351	0.421391	0.41132	0.400461	0.413543	0.40017	0.418434	0.4232	0.415862	0.433966	0.456213	0.426567	0.411841	0.416116	0.405478	0.37269	0.424059	0.400744	0.412736	0.41186	0.369361	0.468613	0.303418	0.384629	0.494607	0.378933	0.353509	0.43994	0.350087	0.520079	0.34142	0.401371	0.422358
HCG18	0.179664	0.155996	0.165029	0.173703	0.161338	0.177168	0.156244	0.163513	0.172173	0.166937	0.164691	0.165321	0.170988	0.158318	0.162811	0.17199	0.167208	0.166497	0.168618	0.165522	0.16276	0.159586	0.166147	0.14983	0.161616	0.17199	0.176363	0.157674	0.160977	0.163751	0.163206	0.155116	0.171525	0.148594	0.167292	0.162657	0.169356	0.182154	0.156904	0.146747	0.175588	0.168669	0.155701	0.156192	0.177534	0.16043	0.159465	0.177801	0.167423
LINC01395	0.513567	0.477806	0.49788	0.480051	0.45445	0.518097	0.447952	0.464698	0.54462	0.412468	0.518675	0.473286	0.551087	0.499773	0.572352	0.501061	0.523946	0.438217	0.545497	0.479977	0.53966	0.476218	0.49588	0.420312	0.520158	0.506245	0.558956	0.555865	0.479767	0.472694	0.463558	0.503368	0.510115	0.444404	0.467052	0.471953	0.482815	0.461845	0.505853	0.544934	0.5265	0.481486	0.476991	0.493938	0.507578	0.625175	0.519068	0.539519	0.513019
AC058791.1	0.63159	0.46167	0.489664	0.504526	0.418315	0.572929	0.530645	0.507396	0.560786	0.581959	0.507243	0.527101	0.627388	0.544532	0.432427	0.450641	0.590875	0.490663	0.463956	0.526693	0.444865	0.48658	0.543706	0.495905	0.569435	0.554092	0.394356	0.519521	0.50276	0.515295	0.505802	0.525444	0.469321	0.474598	0.513883	0.539008	0.501847	0.403578	0.419158	0.566788	0.430412	0.56548	0.440592	0.529418	0.521295	0.543316	0.599206	0.556757	0.49939
HOXA11-AS	0.270409	0.356902	0.425768	0.413504	0.356338	0.415225	0.291509	0.324305	0.308083	0.184341	0.335885	0.311954	0.322504	0.368752	0.462884	0.33958	0.428486	0.251933	0.470872	0.212963	0.326272	0.377185	0.31343	0.355331	0.344263	0.320787	0.400056	0.47053	0.260936	0.334592	0.307075	0.312472	0.334755	0.334374	0.395484	0.362966	0.386211	0.297339	0.488516	0.230927	0.375805	0.423708	0.414476	0.405383	0.295938	0.487331	0.283384	0.237435	0.260431
LINC01572	0.492599	0.418296	0.40427	0.443492	0.408383	0.4566	0.424059	0.41639	0.445137	0.423431	0.439737	0.422694	0.430233	0.419386	0.414325	0.440103	0.442831	0.431216	0.413027	0.425137	0.435137	0.398799	0.427134	0.37665	0.428917	0.439285	0.436831	0.411841	0.42051	0.428859	0.411572	0.437251	0.4354	0.401501	0.409377	0.40692	0.408951	0.425939	0.433278	0.41904	0.43157	0.417893	0.397505	0.415189	0.440064	0.462241	0.455392	0.448416	0.416249
LINC00881	0.156644	0.143039	0.166769	0.12916	0.162369	0.138436	0.147534	0.126209	0.165675	0.15694	0.145608	0.14486	0.15802	0.132624	0.164281	0.160447	0.135681	0.20553	0.113264	0.135361	0.132142	0.142681	0.137525	0.136829	0.170404	0.195398	0.161031	0.135325	0.153425	0.16252	0.15188	0.15496	0.144566	0.138991	0.144278	0.147781	0.153425	0.15875	0.124703	0.123326	0.171657	0.127357	0.143883	0.145608	0.153496	0.125691	0.16196	0.134352	0.15268
LINC01465	0.0642985	0.0606844	0.0619818	0.0758985	0.0706242	0.069866	0.0590453	0.0648525	0.0587751	0.0700232	0.0689069	0.0695011	0.0684292	0.0715981	0.055425	0.0737166	0.0661546	0.0607763	0.0805013	0.0611717	0.0600072	0.0628778	0.0650989	0.0601706	0.0639132	0.063766	0.0595625	0.0690615	0.0581445	0.0555	0.0592789	0.0639132	0.0659328	0.0564252	0.0745514	0.0776088	0.0695011	0.0895117	0.0625669	0.0587279	0.0577681	0.0763991	0.06963	0.0619588	0.0640816	0.0660319	0.0565178	0.0795142	0.0641278
LINC01278	0.175	0.171857	0.18734	0.30398	0.180127	0.375011	0.352749	0.336347	0.173703	0.196713	0.180096	0.346718	0.178775	0.298376	0.178247	0.199203	0.271141	0.314323	0.296199	0.19791	0.201575	0.273978	0.318529	0.174486	0.337021	0.191654	0.200464	0.271246	0.188197	0.337813	0.330907	0.177817	0.375595	0.324305	0.303114	0.298461	0.187684	0.333312	0.173985	0.211629	0.191195	0.318473	0.176839	0.190197	0.348564	0.2579	0.181503	0.177336	0.339271
APOA1-AS	0.503491	0.463956	0.428486	0.483967	0.450115	0.507216	0.470028	0.452452	0.445009	0.458227	0.483051	0.461335	0.481151	0.463624	0.485883	0.515798	0.49521	0.439307	0.472578	0.426784	0.477248	0.458794	0.451028	0.416371	0.45513	0.484446	0.500454	0.453853	0.461289	0.423316	0.454154	0.45273	0.457225	0.450535	0.455545	0.450619	0.41906	0.461335	0.426941	0.5075	0.396359	0.458117	0.467638	0.465148	0.407998	0.534514	0.420665	0.453719	0.428031
LINC01016	0.38702	0.514846	0.495731	0.550585	0.500913	0.364874	0.539936	0.516931	0.48377	0.513411	0.446196	0.52258	0.559408	0.503665	0.464965	0.467388	0.575353	0.491399	0.537359	0.51619	0.497983	0.548706	0.494757	0.494963	0.505368	0.476924	0.484255	0.501087	0.456192	0.481323	0.521642	0.491473	0.492529	0.448354	0.516005	0.484736	0.408704	0.491814	0.292898	0.524991	0.471079	0.268052	0.465034	0.518622	0.493173	0.50147	0.451479	0.49352	0.509435
MEG3	0.419617	0.539091	0.617921	0.647239	0.579676	0.558277	0.547822	0.57551	0.57397	0.565574	0.566545	0.555951	0.637201	0.603202	0.607411	0.560601	0.642033	0.566665	0.586195	0.552363	0.544392	0.582053	0.576587	0.578716	0.551695	0.560696	0.532908	0.578235	0.549597	0.575822	0.574316	0.531443	0.583685	0.538313	0.58535	0.55795	0.601883	0.561093	0.540997	0.46948	0.644684	0.552954	0.550528	0.622856	0.551927	0.556965	0.555482	0.503841	0.50768
AC078889.1	0.0600755	0.242505	0.199703	0.205647	0.00682247	0.157425	0.234207	0.180618	0.329349	0.0116045	0.413671	0.0121529	0.162657	0.138213	0.00350224	0.00660129	0.146248	0.148718	0.324249	0.26564	0.571203	0.385135	0.0997494	0.586753	0.18265	0.188803	0.00290892	0.419813	0.00517317	0.0130505	0.161512	0.00263376	0.131609	0.28826	0.0962715	0.107462	0.183979	0.012422	0.548532	0.169672	0.189196	0.358956	0.205613	0.263902	0.110866	0.149334	0.00350224	0.187191	0.135325
MYCNOS	0.157498	0.259413	0.15931	0.300182	0.175934	0.152371	0.163751	0.177732	0.173122	0.191111	0.166247	0.159917	0.153342	0.226738	0.211546	0.18232	0.283643	0.222674	0.185061	0.186074	0.185485	0.327228	0.204708	0.220445	0.182405	0.175983	0.213912	0.213148	0.180862	0.178958	0.158643	0.183703	0.168618	0.261453	0.165306	0.157674	0.151548	0.175934	0.404326	0.206515	0.171051	0.318118	0.19282	0.200808	0.167594	0.163563	0.285252	0.168403	0.178925
AC008982.2	0.835457	0.790914	0.632964	0.784879	0.63992	0.753286	0.705128	0.73292	0.63221	0.727037	0.709387	0.728043	0.670255	0.740672	0.688108	0.695399	0.798731	0.727037	0.808971	0.78446	0.685589	0.802725	0.750718	0.709053	0.695309	0.756286	0.668724	0.75852	0.732418	0.812245	0.676045	0.677073	0.619405	0.750111	0.784256	0.755669	0.709522	0.727668	0.783265	0.47925	0.749759	0.865166	0.744224	0.694328	0.707449	0.70508	0.756638	0.827824	0.699325
MORF4L2-AS1	0.122904	0.113037	0.123914	0.288119	0.117879	0.396416	0.359163	0.307727	0.114395	0.0755207	0.110973	0.375011	0.10588	0.283925	0.0962262	0.13109	0.257321	0.285816	0.336107	0.126024	0.122624	0.228677	0.331925	0.113142	0.322339	0.11197	0.128864	0.211078	0.119378	0.33359	0.290911	0.116061	0.237661	0.32019	0.295672	0.23153	0.133764	0.237815	0.112873	0.114866	0.132372	0.224715	0.110067	0.122097	0.301985	0.187968	0.113057	0.112811	0.304489
AC112719.2	0.167927	0.161752	0.181535	0.159829	0.108719	0.190504	0.169387	0.157638	0.16586	0.145218	0.181825	0.142195	0.139877	0.133708	0.168435	0.154121	0.112727	0.149687	0.152457	0.19172	0.163068	0.151846	0.119399	0.142215	0.155258	0.161392	0.166531	0.167159	0.13009	0.137636	0.162063	0.164585	0.164772	0.165488	0.154052	0.150041	0.20192	0.143467	0.158159	0.175051	0.221088	0.164706	0.139601	0.14374	0.178346	0.137356	0.135019	0.146321	0.177052
DSCR10	0.700791	0.62423	0.673131	0.695647	0.642376	0.7086	0.652717	0.645073	0.548092	0.672029	0.70041	0.665911	0.677274	0.650746	0.487709	0.693753	0.677452	0.603255	0.6399	0.645357	0.65457	0.62534	0.620038	0.605222	0.668616	0.63465	0.649773	0.671984	0.66358	0.660565	0.655314	0.621927	0.661713	0.623398	0.661505	0.634923	0.523446	0.663831	0.400981	0.684564	0.637879	0.695376	0.657332	0.651564	0.607358	0.733198	0.676111	0.642294	0.637025
FGF12-AS2	0.181372	0.119501	0.253296	0.137374	0.344946	0.42316	0.2124	0.271332	0.179169	0.190358	0.175459	0.219512	0.396895	0.254307	0.168835	0.186319	0.197456	0.12375	0.36877	0.165269	0.255562	0.161546	0.231581	0.322849	0.220515	0.163358	0.191244	0.494138	0.186715	0.237815	0.162318	0.311068	0.299428	0.305459	0.247638	0.292234	0.2155	0.322339	0.520586	0.214065	0.276234	0.360171	0.36677	0.174537	0.14183	0.546751	0.143413	0.12629	0.221729
AC115099.1	0.758622	0.57576	0.627693	0.502553	0.643481	0.580186	0.575353	0.626925	0.547531	0.68996	0.77807	0.585085	0.439575	0.685816	0.57728	0.676712	0.605662	0.50655	0.67043	0.675474	0.60524	0.493938	0.543677	0.603479	0.574473	0.53728	0.545077	0.744474	0.658892	0.651747	0.56984	0.663208	0.747496	0.706491	0.541455	0.673282	0.763677	0.652409	0.561179	0.5586	0.695624	0.577338	0.583617	0.575163	0.561538	0.319502	0.513542	0.565149	0.703793
UCA1	0.17435	0.214284	0.255315	0.21195	0.260674	0.240305	0.24444	0.251066	0.235763	0.251933	0.178378	0.258468	0.233812	0.213301	0.261453	0.286448	0.226706	0.25296	0.255967	0.2467	0.267808	0.239095	0.220751	0.241992	0.237986	0.243231	0.168351	0.250544	0.277144	0.209593	0.215767	0.236792	0.262675	0.247186	0.235133	0.265359	0.202763	0.246315	0.211967	0.232678	0.228473	0.174249	0.249289	0.248297	0.257111	0.310749	0.254377	0.269384	0.268283
LINC01451	0.675918	0.730119	0.770887	0.747343	0.768373	0.722795	0.69645	0.726725	0.749293	0.644684	0.622892	0.726725	0.545875	0.770942	0.73096	0.759889	0.784	0.670036	0.780312	0.677118	0.790914	0.745677	0.712679	0.73152	0.723142	0.735135	0.683373	0.772089	0.700813	0.700008	0.711147	0.746487	0.706113	0.759431	0.695309	0.769457	0.576012	0.752521	0.493913	0.778391	0.599067	0.684993	0.798834	0.766522	0.702183	0.634828	0.752419	0.652491	0.737376
ZBED3-AS1	0.098024	0.0912257	0.0969311	0.0939711	0.0939216	0.0955331	0.0912754	0.0921263	0.100846	0.100303	0.100643	0.0948719	0.0998626	0.0991214	0.112709	0.0992832	0.0953422	0.0881165	0.100069	0.0880912	0.0937277	0.090752	0.0963421	0.0897606	0.090928	0.0915679	0.101638	0.0905075	0.0986741	0.0888083	0.0887296	0.0884282	0.0955575	0.0902307	0.0945617	0.0928094	0.101459	0.100255	0.0869867	0.0892918	0.102588	0.0888612	0.0956291	0.0935107	0.0950129	0.0858882	0.0949881	0.0920762	0.0962026
HAGLROS	0.118292	0.322468	0.39775	0.271509	0.512179	0.463024	0.306529	0.157709	0.321178	0.380418	0.428621	0.30928	0.114805	0.331982	0.424588	0.534074	0.137225	0.452413	0.468205	0.386608	0.522527	0.398605	0.262134	0.403707	0.320097	0.186501	0.297954	0.133279	0.392756	0.35481	0.369455	0.350536	0.264025	0.369509	0.414307	0.457118	0.409184	0.195136	0.655335	0.334981	0.685816	0.312655	0.37768	0.275667	0.131513	0.773058	0.117733	0.396952	0.374712
ADARB2-AS1	0.738912	0.617584	0.563207	0.538117	0.663472	0.745371	0.702793	0.683878	0.566451	0.676392	0.700769	0.635627	0.665724	0.534868	0.555013	0.586261	0.426628	0.569752	0.643558	0.650518	0.700151	0.576685	0.671439	0.652987	0.684631	0.627427	0.627883	0.600654	0.63005	0.642878	0.660674	0.658345	0.636685	0.612026	0.646715	0.700582	0.616088	0.683373	0.495979	0.458182	0.673024	0.573873	0.566816	0.671313	0.561718	0.642637	0.467816	0.670211	0.667808
LATS2-AS1	0.237539	0.296286	0.242805	0.22978	0.248178	0.2024	0.304438	0.246612	0.367703	0.307854	0.279626	0.302322	0.337627	0.239457	0.319952	0.276303	0.252942	0.352971	0.237174	0.305887	0.205296	0.200824	0.378494	0.291354	0.313024	0.310446	0.126167	0.356961	0.279398	0.31027	0.277479	0.348767	0.31292	0.286364	0.244818	0.2566	0.335278	0.192621	0.371437	0.309743	0.381098	0.237626	0.216766	0.22978	0.371399	0.181503	0.388573	0.271579	0.255686
AC015726.1	0.839816	0.856885	0.87413	0.769612	0.820643	0.76465	0.780416	0.819881	0.808251	0.494236	0.756183	0.757046	0.816934	0.771461	0.785671	0.863346	0.787277	0.806536	0.846049	0.817194	0.784515	0.849723	0.850022	0.856676	0.835612	0.824629	0.817767	0.839914	0.785405	0.861265	0.833137	0.825149	0.859232	0.827721	0.821557	0.803788	0.837397	0.775532	0.621064	0.76193	0.816675	0.828958	0.773265	0.757196	0.846347	0.821916	0.827824	0.794044	0.802315
AC005838.2	0.697872	0.848884	0.737623	0.669114	0.692499	0.450641	0.692453	0.725463	0.634158	0.765427	0.658142	0.78883	0.712434	0.718176	0.808349	0.694663	0.766974	0.758365	0.708818	0.660291	0.640229	0.68771	0.790386	0.72521	0.80429	0.605662	0.70639	0.80001	0.714068	0.80627	0.766368	0.779737	0.655802	0.761166	0.706347	0.638934	0.791017	0.746587	0.812959	0.742966	0.856631	0.746587	0.71363	0.666322	0.7776	0.46231	0.786346	0.749092	0.703504
THAP7-AS1	0.0819526	0.073456	0.0711474	0.0730482	0.0768274	0.0739889	0.0752798	0.0736898	0.0815559	0.0928337	0.0833369	0.0744994	0.084351	0.062449	0.0731282	0.0778197	0.0782382	0.08134	0.073023	0.0804752	0.082683	0.064653	0.0776356	0.0716237	0.0727212	0.0753586	0.0936563	0.0789292	0.0740671	0.070677	0.0702311	0.0676853	0.0776088	0.0726662	0.0742871	0.0759251	0.0785361	0.0866056	0.0672051	0.0826077	0.0857109	0.0683767	0.058953	0.0646766	0.0836969	0.0886791	0.0684018	0.0812889	0.078482
LINC01351	0.222606	0.275476	0.304947	0.115583	0.230875	0.149212	0.207646	0.191423	0.130321	0.169638	0.179565	0.162914	0.2706	0.17334	0.14453	0.163821	0.109347	0.134121	0.315341	0.163341	0.234275	0.299903	0.344965	0.4099	0.159708	0.151567	0.15547	0.661184	0.138436	0.294761	0.168147	0.232572	0.19627	0.413465	0.110067	0.130127	0.253331	0.31903	0.527206	0.169939	0.210829	0.524635	0.21484	0.268953	0.129654	0.492008	0.253104	0.141448	0.145019
TARID	0.350868	0.390685	0.43996	0.362114	0.41995	0.501368	0.344575	0.385814	0.375446	0.351407	0.427991	0.35742	0.347564	0.384268	0.372402	0.367604	0.381136	0.391785	0.393099	0.355371	0.437716	0.423121	0.361318	0.407844	0.363719	0.413102	0.496756	0.386778	0.384023	0.380134	0.369547	0.370153	0.44333	0.339914	0.407901	0.422005	0.404456	0.398987	0.35911	0.358113	0.410492	0.366938	0.421661	0.444098	0.373716	0.460068	0.400707	0.352375	0.369019
WWC2-AS1	0.728534	0.472258	0.633276	0.688287	0.713056	0.55418	0.755405	0.688287	0.638893	0.658599	0.671439	0.588321	0.591284	0.683197	0.44416	0.758772	0.733074	0.689408	0.486846	0.615647	0.56133	0.710711	0.693498	0.706685	0.650765	0.694236	0.465509	0.758164	0.685907	0.644727	0.556728	0.675207	0.519416	0.709387	0.594885	0.71899	0.540269	0.686177	0.687662	0.752936	0.376497	0.776248	0.586261	0.691067	0.700957	0.457488	0.747741	0.627537	0.634944
NCBP2-AS1	0.249271	0.218443	0.221287	0.228355	0.218312	0.235562	0.214687	0.221847	0.232094	0.215057	0.231237	0.220567	0.234909	0.221798	0.212267	0.237207	0.227543	0.218831	0.219444	0.227183	0.233066	0.207716	0.21259	0.19839	0.227405	0.2272	0.254797	0.215783	0.226808	0.216766	0.213539	0.216463	0.226755	0.193707	0.208967	0.212335	0.254444	0.244473	0.216216	0.219747	0.246263	0.198703	0.208053	0.229211	0.225948	0.256335	0.231357	0.244716	0.230721
PTPRD-AS1	0.260078	0.312383	0.417068	0.241231	0.339122	0.387991	0.272792	0.294744	0.427275	0.29309	0.314163	0.265048	0.33785	0.413898	0.361942	0.274572	0.242354	0.376234	0.514635	0.273732	0.429687	0.31343	0.466763	0.443038	0.347431	0.288873	0.376725	0.583095	0.308776	0.25328	0.283785	0.323132	0.311103	0.469252	0.333954	0.368925	0.439515	0.280571	0.605662	0.365153	0.361641	0.559935	0.400802	0.286131	0.261938	0.327856	0.276003	0.267122	0.336638
RORA-AS1	0.327138	0.3108	0.302863	0.318009	0.29288	0.27	0.290929	0.296023	0.296111	0.312885	0.312655	0.297202	0.287253	0.300326	0.273626	0.332796	0.321919	0.293707	0.282894	0.319193	0.301051	0.298306	0.285888	0.28889	0.303399	0.29213	0.291785	0.286448	0.313817	0.300431	0.303058	0.28919	0.295096	0.264944	0.295272	0.300751	0.279977	0.329946	0.35834	0.308473	0.299185	0.27827	0.299606	0.317328	0.321178	0.305091	0.329349	0.318564	0.317003
LINC00551	0.659529	0.7895	0.862892	0.861829	0.875106	0.644445	0.75852	0.741415	0.797856	0.740721	0.81101	0.783795	0.618143	0.805386	0.639132	0.821972	0.796848	0.799956	0.796222	0.716739	0.764701	0.810541	0.707729	0.783529	0.723186	0.827975	0.872555	0.86371	0.822752	0.844812	0.775001	0.796277	0.832215	0.816021	0.840475	0.835457	0.601324	0.884579	0.553331	0.739907	0.410127	0.844064	0.851682	0.856028	0.765168	0.555982	0.711249	0.823573	0.79893
ARHGAP26-AS1	0.604615	0.827721	0.648336	0.767911	0.618845	0.535621	0.658305	0.741017	0.74904	0.742561	0.736135	0.69645	0.685724	0.785976	0.641098	0.666322	0.787432	0.791544	0.772853	0.801949	0.598467	0.827573	0.80434	0.80337	0.823772	0.836063	0.61455	0.803423	0.767235	0.824681	0.76065	0.741517	0.659656	0.80434	0.817246	0.763628	0.702841	0.623416	0.828338	0.74011	0.56731	0.859427	0.820134	0.769195	0.81112	0.680685	0.777807	0.737475	0.741415
CHL1-AS2	0.117426	0.126982	0.243493	0.148997	0.135605	0.122925	0.174602	0.181028	0.186765	0.186569	0.231753	0.149156	0.164297	0.208478	0.148735	0.115212	0.15339	0.160856	0.380228	0.164482	0.170189	0.157743	0.436222	0.300964	0.195992	0.181568	0.120085	0.35575	0.183655	0.141189	0.168214	0.23695	0.128824	0.368507	0.244211	0.365172	0.328786	0.105453	0.557863	0.225435	0.317179	0.385378	0.26154	0.182912	0.170526	0.117609	0.155436	0.146462	0.145181
INTS6-AS1	0.135905	0.113938	0.125488	0.133299	0.124541	0.128844	0.118292	0.121953	0.122587	0.127556	0.130031	0.124258	0.115562	0.119822	0.120024	0.128724	0.121317	0.122506	0.126085	0.125345	0.127438	0.118231	0.124258	0.113752	0.118292	0.125025	0.140062	0.123409	0.124057	0.122074	0.120466	0.115605	0.126145	0.111521	0.122644	0.12659	0.120814	0.116677	0.119133	0.120348	0.126045	0.12375	0.118519	0.123832	0.125531	0.142447	0.129417	0.125387	0.124382
LINC01141	0.21096	0.294779	0.314485	0.287055	0.289908	0.293915	0.268496	0.286448	0.304278	0.295324	0.227697	0.288471	0.259714	0.268831	0.322775	0.254031	0.270409	0.285373	0.313199	0.271736	0.275809	0.288083	0.307325	0.300644	0.263484	0.272422	0.267103	0.334467	0.290984	0.279573	0.280293	0.271651	0.299323	0.264094	0.306476	0.282824	0.307961	0.280986	0.318313	0.292148	0.282231	0.282597	0.287341	0.301258	0.248245	0.305197	0.242115	0.25264	0.265816
FMR1-AS1	0.102608	0.100846	0.0811546	0.329597	0.0817689	0.433903	0.376859	0.383852	0.078854	0.125612	0.0981644	0.439495	0.0977942	0.338934	0.106895	0.124683	0.278198	0.371039	0.331925	0.107875	0.11258	0.291647	0.359908	0.0967926	0.382157	0.0828387	0.105746	0.23237	0.0952503	0.356694	0.401539	0.100069	0.46231	0.362794	0.364191	0.293827	0.0828136	0.331963	0.0990963	0.132181	0.118271	0.276092	0.0958676	0.0926897	0.366904	0.149455	0.104523	0.0980461	0.362189
AC026495.1	0.0907045	0.122781	0.0754129	0.0935107	0.0811815	0.131744	0.0709381	0.0884282	0.0780546	0.0890106	0.0969311	0.0828387	0.145002	0.0765834	0.0665559	0.0929281	0.0757891	0.130188	0.0801278	0.122822	0.0651473	0.12458	0.124724	0.11604	0.13538	0.114457	0.145678	0.0736898	0.0829969	0.0921515	0.0873016	0.0648038	0.0907288	0.0703125	0.104855	0.0715464	0.0999997	0.0813964	0.0764769	0.0724267	0.101752	0.117857	0.0826077	0.0923209	0.0753058	0.0775804	0.114907	0.139232	0.0904098
LINC00582	0.329438	0.345489	0.312131	0.324542	0.291158	0.172071	0.36062	0.32474	0.357324	0.357095	0.382387	0.35422	0.3777	0.310323	0.161667	0.389008	0.287536	0.347075	0.302145	0.309261	0.191488	0.366317	0.343734	0.179763	0.334556	0.36847	0.366299	0.330505	0.356749	0.150006	0.325427	0.346852	0.356824	0.264615	0.358468	0.339952	0.268795	0.320979	0.359333	0.376574	0.354975	0.287799	0.347486	0.314288	0.363831	0.399369	0.346606	0.367092	0.34398
LINC00524	0.31914	0.453629	0.574253	0.370288	0.603479	0.339252	0.454812	0.541024	0.568017	0.576078	0.535987	0.488443	0.592063	0.398281	0.482144	0.422179	0.396816	0.572415	0.585896	0.525019	0.548677	0.498009	0.513044	0.534103	0.489154	0.53299	0.465599	0.458465	0.516244	0.579227	0.497054	0.491299	0.592132	0.462884	0.446635	0.552331	0.641219	0.593899	0.276409	0.377185	0.63376	0.388534	0.390478	0.553596	0.520346	0.593935	0.501746	0.440811	0.571076
LINC00339	0.076056	0.0681694	0.0710154	0.138767	0.0649993	0.0690364	0.0665832	0.065513	0.0672285	0.0770146	0.0707546	0.067813	0.0700232	0.0666822	0.0766102	0.0746608	0.0641513	0.0911544	0.0667314	0.0592789	0.0646067	0.0628299	0.0678672	0.0761352	0.0695792	0.0658084	0.0698908	0.177037	0.0924677	0.0710695	0.0637897	0.108287	0.0723976	0.100092	0.0630662	0.0702852	0.0866056	0.0744201	0.246788	0.0759784	0.0815559	0.067763	0.166381	0.0710951	0.0608468	0.0651717	0.0686972	0.0803701	0.0646294
AC027601.1	0.848285	0.843231	0.858307	0.814208	0.647932	0.849827	0.824279	0.839914	0.860344	0.85277	0.832009	0.847045	0.744224	0.864167	0.880611	0.714311	0.842233	0.843181	0.858567	0.82711	0.811173	0.857195	0.844459	0.820035	0.827721	0.848684	0.864371	0.874024	0.80074	0.831195	0.830684	0.852479	0.826896	0.8574	0.835357	0.821916	0.859075	0.852328	0.884237	0.85523	0.8839	0.854723	0.852721	0.669335	0.829012	0.859878	0.838566	0.839864	0.819773
AC005740.3	0.482336	0.378721	0.41861	0.420447	0.39649	0.462088	0.412468	0.395316	0.405137	0.453874	0.429588	0.401162	0.423298	0.415207	0.422317	0.443249	0.424901	0.409705	0.401983	0.416681	0.435999	0.390987	0.397294	0.364984	0.425076	0.415095	0.441513	0.380982	0.415169	0.402166	0.391271	0.396682	0.412816	0.375993	0.399863	0.366599	0.473629	0.43483	0.398492	0.421738	0.441287	0.371814	0.371779	0.391025	0.427535	0.449673	0.435338	0.437089	0.424471
LINC01356	0.169823	0.20655	0.328844	0.243965	0.217496	0.180407	0.19563	0.178613	0.254427	0.164195	0.185972	0.157181	0.168768	0.269772	0.234003	0.175032	0.181176	0.162335	0.16208	0.199572	0.249897	0.197489	0.189837	0.301682	0.170491	0.196746	0.20344	0.312885	0.19272	0.151688	0.167175	0.230227	0.162641	0.25506	0.15943	0.169341	0.164466	0.170305	0.329747	0.198374	0.166546	0.297727	0.319049	0.163943	0.162132	0.281912	0.164179	0.16065	0.167457
AL008723.1	0.685549	0.898664	0.885988	0.736724	0.87494	0.77958	0.763677	0.815976	0.650192	0.873135	0.636571	0.833792	0.82115	0.795652	0.895184	0.859878	0.763312	0.919462	0.931752	0.769866	0.727616	0.898374	0.808093	0.948699	0.798785	0.621255	0.691348	0.887838	0.871697	0.855723	0.906607	0.627115	0.849827	0.903172	0.900278	0.891702	0.48709	0.93417	0.317233	0.551783	0.936383	0.757345	0.846493	0.901437	0.744374	0.315146	0.758974	0.799137	0.906092
FLJ31104	0.0599395	0.0614766	0.0586367	0.0639132	0.0567073	0.0603745	0.0532177	0.0629247	0.0623552	0.0619818	0.0658836	0.0740145	0.0645832	0.0664078	0.0612429	0.0581206	0.070258	0.0628061	0.0629959	0.0548693	0.0587972	0.0589074	0.0704171	0.0658836	0.0559992	0.0644208	0.0587972	0.058474	0.0536465	0.0573598	0.0537219	0.0592331	0.0570096	0.0625198	0.065513	0.0669814	0.0611717	0.0556658	0.0704434	0.0512491	0.0789292	0.0522247	0.0681446	0.0534221	0.0593242	0.0792244	0.059374	0.0556881	0.0603069
MAGI1-AS1	0.528795	0.493594	0.44885	0.487331	0.502123	0.537085	0.384473	0.46231	0.452218	0.355543	0.493321	0.436059	0.385851	0.447826	0.438803	0.542547	0.505727	0.452559	0.375011	0.488248	0.514009	0.484712	0.429431	0.457577	0.404157	0.53177	0.531389	0.50727	0.473193	0.499038	0.449653	0.395484	0.463804	0.421137	0.462751	0.469018	0.479955	0.502048	0.486797	0.42133	0.362987	0.496608	0.451817	0.395316	0.458248	0.452771	0.472989	0.538147	0.483698
SENCR	0.17935	0.306882	0.494383	0.298956	0.369134	0.38818	0.233066	0.246019	0.256144	0.228971	0.272316	0.221138	0.179779	0.265307	0.381697	0.251275	0.360133	0.312509	0.358019	0.244177	0.289049	0.292373	0.405555	0.375501	0.204841	0.190002	0.376801	0.50253	0.232505	0.298393	0.261506	0.228456	0.249549	0.310164	0.386115	0.376957	0.255215	0.202183	0.46369	0.250384	0.285514	0.409744	0.46978	0.297971	0.196713	0.454068	0.206327	0.200481	0.208949
AC010148.1	0.669114	0.628687	0.614083	0.67205	0.579359	0.719557	0.622706	0.593278	0.613569	0.61159	0.641782	0.629141	0.623037	0.57728	0.675833	0.617508	0.688416	0.662401	0.61364	0.610571	0.627731	0.61364	0.602675	0.601711	0.601112	0.600447	0.630583	0.626041	0.624558	0.634117	0.610977	0.608816	0.646584	0.526363	0.606161	0.58096	0.627463	0.610242	0.432734	0.633997	0.493618	0.560786	0.612685	0.603949	0.632598	0.738221	0.673194	0.654093	0.602053
PP12613	0.274799	0.235596	0.295744	0.243372	0.218643	0.22317	0.24663	0.229282	0.323132	0.234824	0.250684	0.222424	0.43047	0.225401	0.246019	0.227439	0.266404	0.356527	0.211834	0.245792	0.297235	0.199951	0.313199	0.257743	0.327228	0.257197	0.210639	0.45507	0.198952	0.243231	0.209085	0.238727	0.231887	0.255967	0.258397	0.215715	0.288278	0.243215	0.514033	0.27959	0.285993	0.345914	0.22947	0.256494	0.25806	0.511924	0.2501	0.207147	0.235424
LAMTOR5-AS1	0.355015	0.307234	0.292424	0.317271	0.229056	0.303041	0.307837	0.299885	0.334467	0.308473	0.279958	0.306458	0.321196	0.276269	0.30442	0.242029	0.302074	0.306386	0.263797	0.316771	0.287553	0.273001	0.324378	0.282946	0.307782	0.321268	0.29513	0.239771	0.281243	0.301896	0.2969	0.317309	0.28757	0.286935	0.286099	0.299341	0.323801	0.299445	0.319158	0.297339	0.3044	0.285022	0.288593	0.278887	0.326977	0.311899	0.337998	0.29971	0.26732
THUMPD3-AS1	0.105009	0.0930717	0.10792	0.088579	0.104523	0.0871747	0.0939477	0.0922712	0.0968401	0.106251	0.101545	0.0910529	0.103065	0.0946334	0.092713	0.113037	0.102318	0.0856855	0.0908534	0.0913008	0.0851944	0.0877093	0.093704	0.0971671	0.0938253	0.0958905	0.118372	0.087735	0.101932	0.0890358	0.0939966	0.0803958	0.104543	0.0941368	0.0977712	0.095036	0.0955331	0.109023	0.0728853	0.101144	0.103736	0.0979797	0.0911277	0.0954119	0.0954606	0.105231	0.0845638	0.0999327	0.101391
POU6F2-AS1	0.192521	0.421057	0.332226	0.227131	0.45535	0.203859	0.23237	0.284518	0.144009	0.252554	0.267389	0.239543	0.238314	0.192389	0.192804	0.150497	0.300182	0.390816	0.200082	0.221375	0.173506	0.139472	0.41169	0.456043	0.180846	0.183833	0.109324	0.370401	0.268636	0.224118	0.21252	0.32815	0.268302	0.256231	0.146019	0.306882	0.156333	0.193068	0.181955	0.270355	0.179434	0.366562	0.275283	0.305815	0.18227	0.107283	0.164013	0.196664	0.319896
NDUFV2-AS1	0.122074	0.122074	0.12191	0.120733	0.116162	0.13365	0.101957	0.123125	0.120466	0.121197	0.123978	0.115232	0.12716	0.128447	0.122985	0.121793	0.126569	0.114213	0.123449	0.112201	0.119661	0.111629	0.111435	0.102654	0.113413	0.117816	0.127377	0.107548	0.106673	0.112413	0.111288	0.11114	0.120506	0.104478	0.117548	0.109623	0.124157	0.119803	0.102722	0.110258	0.126945	0.110992	0.106649	0.11167	0.118168	0.130012	0.113897	0.124766	0.122665
AC112721.1	0.0156963	0.0473857	0.0298344	0.0488619	0.0431484	0.0384861	0.0400275	0.0498443	0.0348086	0.0365922	0.047779	0.0442546	0.0480699	0.0495185	0.0517542	0.0540616	0.0733495	0.0382007	0.0413945	0.0458814	0.0333297	0.0363414	0.0621877	0.0394749	0.0471122	0.0382007	0.0430589	0.0382748	0.0350768	0.03941	0.0405658	0.0409619	0.0376174	0.0348086	0.041821	0.0664308	0.00902613	0.0460694	0.0526969	0.0422387	0.0219392	0.0641987	0.0431484	0.0474853	0.05109	0.0569865	0.0348086	0.0341295	0.0390202
DLEU7-AS1	0.725064	0.563448	0.668071	0.648571	0.502197	0.716214	0.623793	0.580765	0.624792	0.511489	0.612542	0.537251	0.660973	0.597493	0.637121	0.648018	0.665973	0.602087	0.65806	0.495161	0.548965	0.607518	0.622856	0.576265	0.565242	0.568565	0.483673	0.675385	0.580667	0.521244	0.548221	0.574535	0.55132	0.612253	0.587682	0.658182	0.544447	0.483673	0.652531	0.647725	0.51087	0.621176	0.650641	0.526311	0.615573	0.496929	0.618993	0.549194	0.562652
LINC01135	0.186237	0.170654	0.167627	0.16623	0.160805	0.174182	0.178263	0.17925	0.185758	0.177152	0.159292	0.185291	0.203656	0.180584	0.182553	0.166214	0.160103	0.183055	0.167644	0.173441	0.170272	0.168869	0.182354	0.157078	0.163173	0.18106	0.16363	0.16089	0.16208	0.183275	0.167842	0.176216	0.171271	0.16756	0.169638	0.16586	0.157656	0.161943	0.165557	0.172621	0.151636	0.158353	0.169403	0.168586	0.196398	0.185564	0.187389	0.166481	0.177003
SDCBP2-AS1	0.283748	0.225285	0.225999	0.271332	0.158975	0.273732	0.27565	0.252022	0.25506	0.286695	0.2566	0.292148	0.244019	0.251292	0.292634	0.166515	0.24614	0.268354	0.223847	0.291873	0.183358	0.237224	0.29534	0.212895	0.252519	0.293724	0.138436	0.224342	0.238486	0.279503	0.280986	0.294636	0.195961	0.235919	0.276585	0.250772	0.214165	0.216111	0.256422	0.24677	0.178974	0.297621	0.258944	0.226154	0.307092	0.246192	0.30138	0.234568	0.239509
HOXA10-AS	0.593828	0.478517	0.536071	0.395243	0.380438	0.468138	0.429412	0.449695	0.3837	0.220702	0.313163	0.442749	0.234156	0.429431	0.53918	0.411143	0.571421	0.416661	0.568257	0.344168	0.387421	0.604651	0.489201	0.443807	0.25799	0.461625	0.263431	0.579548	0.257005	0.410379	0.430728	0.313535	0.453583	0.422578	0.474805	0.488614	0.263046	0.403085	0.618106	0.348133	0.438803	0.566301	0.508577	0.518464	0.229763	0.766522	0.402019	0.27048	0.351389
MIR325HG	0.274397	0.513492	0.776867	0.392396	0.688153	0.241095	0.434367	0.484587	0.416136	0.578073	0.481105	0.421096	0.59661	0.547356	0.338183	0.729229	0.500654	0.502887	0.343999	0.592669	0.733371	0.391653	0.38521	0.727321	0.471976	0.495731	0.833637	0.412873	0.660001	0.480218	0.498665	0.537583	0.52939	0.412372	0.458355	0.626307	0.58044	0.56579	0.241129	0.629103	0.606564	0.399805	0.436892	0.770278	0.363304	0.453351	0.459916	0.675035	0.451629
LINC01505	0.523032	0.50796	0.556257	0.527869	0.527234	0.47683	0.511974	0.50917	0.567523	0.496152	0.52127	0.50912	0.473012	0.510663	0.536863	0.526202	0.520132	0.511924	0.511028	0.509981	0.511306	0.477083	0.502937	0.470597	0.492869	0.492577	0.475309	0.532155	0.50709	0.5003	0.481128	0.532243	0.530645	0.515479	0.484563	0.503566	0.575099	0.558125	0.595019	0.512649	0.550088	0.533354	0.512206	0.486194	0.552658	0.461423	0.535208	0.511078	0.515555
AC005009.2	0.911311	0.890445	0.861935	0.791279	0.915818	0.877235	0.893638	0.875106	0.7895	0.885814	0.898738	0.835612	0.728342	0.885278	0.842083	0.904309	0.877128	0.898006	0.855874	0.872972	0.863862	0.897648	0.839667	0.906092	0.828903	0.777656	0.920604	0.914648	0.921329	0.873189	0.905752	0.819015	0.872446	0.891068	0.890944	0.897432	0.786815	0.91432	0.889875	0.900278	0.835965	0.896595	0.903576	0.902376	0.746793	0.797699	0.853464	0.836759	0.890631
SLC16A12-AS1	0.85238	0.665932	0.620876	0.689455	0.533717	0.632014	0.701761	0.645623	0.756538	0.550205	0.583905	0.654754	0.637787	0.625249	0.712916	0.534211	0.679693	0.72903	0.595389	0.653936	0.622744	0.60799	0.734544	0.610068	0.659276	0.788934	0.589608	0.607129	0.558571	0.710181	0.585801	0.712055	0.652814	0.666452	0.602675	0.60734	0.516059	0.48859	0.716406	0.658556	0.306669	0.618666	0.550703	0.593078	0.728487	0.679033	0.774424	0.758419	0.666973
OVCH1-AS1	0.42791	0.404644	0.41415	0.405459	0.454131	0.399138	0.369624	0.382747	0.369417	0.454771	0.385679	0.387324	0.447929	0.39699	0.390174	0.443513	0.427872	0.41036	0.426372	0.416408	0.471492	0.380247	0.380496	0.426548	0.373297	0.411163	0.445324	0.380718	0.434911	0.375747	0.40402	0.378607	0.419216	0.317792	0.398857	0.37539	0.434408	0.469916	0.349846	0.446029	0.447993	0.364437	0.412816	0.39956	0.426429	0.380265	0.409493	0.441452	0.444034
A1BG-AS1	0.529825	0.524826	0.509487	0.495186	0.506985	0.423649	0.5119	0.52127	0.459146	0.428621	0.380644	0.489276	0.502734	0.519148	0.49272	0.437354	0.551026	0.543061	0.546246	0.456774	0.493122	0.46978	0.567616	0.478098	0.493396	0.460048	0.380114	0.549597	0.431395	0.517783	0.464676	0.549364	0.488031	0.597327	0.500835	0.473584	0.498865	0.433478	0.648897	0.562353	0.40928	0.554802	0.538091	0.417663	0.513334	0.661059	0.553828	0.47831	0.420008
LURAP1L-AS1	0.241646	0.198438	0.134946	0.21175	0.225385	0.225063	0.213419	0.225235	0.204962	0.215075	0.254014	0.197555	0.210555	0.220376	0.202433	0.208711	0.231904	0.226397	0.202928	0.203341	0.251394	0.214249	0.191853	0.215382	0.24051	0.278216	0.229573	0.182422	0.232284	0.197406	0.20286	0.224528	0.182944	0.200662	0.201007	0.195283	0.176689	0.204858	0.203859	0.244071	0.166348	0.156766	0.202433	0.240355	0.21215	0.219323	0.216732	0.20866	0.238432
LINC00987	0.595084	0.496331	0.47427	0.518989	0.5154	0.54425	0.487597	0.518097	0.455198	0.525471	0.523619	0.487017	0.449401	0.506089	0.465553	0.534953	0.551927	0.488468	0.511974	0.473379	0.562746	0.519734	0.509775	0.491077	0.498891	0.50276	0.574346	0.467792	0.537557	0.508499	0.505368	0.488516	0.512047	0.476806	0.513386	0.461976	0.517012	0.545046	0.441369	0.519816	0.54275	0.523888	0.511202	0.507243	0.488838	0.598606	0.495584	0.55091	0.520401
SNHG21	0.061549	0.0530676	0.0510371	0.0538169	0.0571973	0.0568946	0.0602613	0.0596818	0.0545727	0.0837247	0.0563539	0.0525126	0.0604952	0.0427306	0.059398	0.0507677	0.061336	0.0571497	0.0568235	0.0458425	0.0549432	0.0487986	0.0522495	0.0484192	0.05411	0.0454219	0.0557617	0.0600971	0.0554008	0.0553532	0.0531433	0.0471122	0.0527952	0.0537708	0.0538666	0.0544271	0.0573828	0.0611475	0.0485452	0.0571973	0.0534221	0.0532945	0.0506853	0.0533193	0.0489225	0.0565864	0.0520204	0.0516746	0.0617197
EGOT	0.704983	0.641826	0.754846	0.478938	0.685414	0.370945	0.524449	0.564692	0.616981	0.641339	0.745726	0.546047	0.525657	0.64332	0.623262	0.731061	0.500023	0.445946	0.420742	0.552043	0.468363	0.399693	0.566878	0.689228	0.629103	0.520612	0.511974	0.349754	0.607375	0.520054	0.566032	0.580379	0.51627	0.538255	0.496403	0.686532	0.627	0.521166	0.427812	0.566391	0.447515	0.759484	0.589906	0.576045	0.502477	0.334244	0.433258	0.594205	0.607518
AC016910.1	0.435757	0.382233	0.679736	0.37002	0.483892	0.561064	0.439717	0.392966	0.429253	0.385096	0.390348	0.365754	0.394869	0.369019	0.374673	0.395448	0.384341	0.357585	0.455002	0.406336	0.448999	0.331298	0.603133	0.544135	0.37381	0.373867	0.43429	0.665932	0.379224	0.389931	0.367228	0.388988	0.392947	0.595249	0.400669	0.569899	0.34441	0.389595	0.734696	0.324814	0.350554	0.463558	0.339783	0.399749	0.380792	0.704746	0.425335	0.370172	0.385507
LINC00968	0.171823	0.368527	0.268105	0.449611	0.620581	0.222153	0.306952	0.48854	0.304438	0.470731	0.524689	0.354975	0.449841	0.497334	0.421795	0.537058	0.501244	0.277144	0.345248	0.405687	0.400151	0.579359	0.303186	0.568382	0.484856	0.271984	0.530674	0.313641	0.565574	0.343118	0.49821	0.30835	0.466516	0.34273	0.505141	0.42212	0.395279	0.669335	0.193183	0.463536	0.520295	0.3743	0.640934	0.577939	0.329819	0.359518	0.275196	0.469065	0.459364
EIF1B-AS1	0.213828	0.190036	0.202467	0.210456	0.195714	0.242699	0.190978	0.190994	0.192324	0.199589	0.204246	0.194591	0.190767	0.215432	0.190083	0.223187	0.193199	0.192438	0.194459	0.196513	0.20344	0.184646	0.227474	0.181225	0.191967	0.193345	0.21086	0.23871	0.214116	0.190214	0.192588	0.189308	0.193135	0.174798	0.195515	0.180421	0.202713	0.208711	0.153198	0.192158	0.205795	0.221392	0.185549	0.19857	0.200565	0.19067	0.200696	0.211647	0.200759
AC026401.1	0.055425	0.0564252	0.05109	0.0511959	0.0665071	0.0555228	0.0585201	0.0547204	0.0472198	0.0600971	0.0560479	0.0624716	0.0510619	0.0502961	0.065049	0.0705226	0.0509287	0.0665559	0.0530676	0.0535976	0.0509833	0.0532447	0.0622819	0.0661546	0.0564731	0.0573351	0.0602845	0.0472536	0.0666329	0.0630206	0.0562816	0.0584963	0.058953	0.0502416	0.0528195	0.0609654	0.0544032	0.0606844	0.0518077	0.0576493	0.0583126	0.0505979	0.0659328	0.0616198	0.0501862	0.0585906	0.0617197	0.0585432	0.0538421
LINC01558	0.374262	0.345744	0.459364	0.531659	0.422317	0.516347	0.390422	0.373072	0.339783	0.44106	0.404252	0.345152	0.343325	0.443951	0.391365	0.444281	0.397675	0.430825	0.334281	0.393024	0.436346	0.372193	0.312401	0.380532	0.399826	0.494583	0.433034	0.383378	0.404569	0.395297	0.471398	0.422537	0.487955	0.333699	0.389482	0.470872	0.408915	0.389138	0.457877	0.500582	0.420939	0.446449	0.354995	0.422438	0.422868	0.276515	0.424059	0.398339	0.396588
CYP51A1-AS1	0.205613	0.169689	0.177134	0.179401	0.169874	0.175328	0.184341	0.166247	0.188999	0.177351	0.177468	0.172104	0.169689	0.17269	0.167107	0.177185	0.178116	0.165539	0.16252	0.188098	0.191029	0.1685	0.157812	0.164482	0.194425	0.171857	0.182634	0.176592	0.177336	0.178875	0.179598	0.193262	0.184043	0.164928	0.190994	0.176495	0.178444	0.182682	0.210271	0.176133	0.186765	0.15976	0.16904	0.175817	0.182585	0.165029	0.169807	0.175016	0.170371
UBE2E1-AS1	0.303075	0.254937	0.249411	0.273573	0.277074	0.284988	0.253927	0.256161	0.269214	0.29058	0.243879	0.261056	0.238108	0.26606	0.243794	0.276774	0.250349	0.237107	0.254203	0.255077	0.274883	0.252022	0.246875	0.245358	0.249252	0.259629	0.308204	0.267738	0.26644	0.252112	0.252588	0.264197	0.226017	0.235424	0.245257	0.247549	0.274607	0.251968	0.25457	0.266095	0.266251	0.25551	0.250871	0.28121	0.259696	0.299094	0.257128	0.276109	0.248633
LINC01011	0.0325755	0.0298344	0.0225095	0.0354606	0.0310159	0.0332245	0.0360742	0.0339326	0.0328908	0.0363414	0.0239282	0.0359856	0.0299661	0.03746	0.0227503	0.0350768	0.0330115	0.0396686	0.0360742	0.0251255	0.02532	0.0325755	0.0382748	0.0307421	0.0343297	0.0303643	0.0281832	0.03023	0.0328908	0.0365922	0.0349852	0.0246786	0.0377613	0.0318733	0.0328908	0.0348086	0.0358954	0.0337412	0.0264272	0.0219392	0.0352676	0.0325755	0.0285295	0.0232561	0.0354606	0.0333297	0.0341295	0.0328908	0.0370757
CCNT2-AS1	0.348152	0.282231	0.296163	0.288083	0.3017	0.29985	0.290337	0.276846	0.267774	0.343118	0.326777	0.279977	0.310923	0.281401	0.270122	0.320389	0.297393	0.274748	0.273942	0.297426	0.300751	0.263833	0.289908	0.254901	0.285445	0.2995	0.327032	0.285906	0.295288	0.288593	0.285022	0.290232	0.305091	0.250455	0.280434	0.284589	0.301016	0.324159	0.265902	0.305657	0.277198	0.262658	0.262342	0.296809	0.313253	0.320857	0.280729	0.325831	0.284536
ALOX12-AS1	0.439696	0.372825	0.380568	0.433781	0.34534	0.394067	0.434625	0.360716	0.451284	0.399693	0.395391	0.392736	0.381965	0.371909	0.451713	0.351168	0.432631	0.42168	0.423688	0.407575	0.379165	0.420549	0.413351	0.414497	0.376997	0.423822	0.347845	0.40402	0.398893	0.413369	0.378835	0.445428	0.429036	0.374786	0.38691	0.422578	0.39623	0.35783	0.469388	0.48177	0.317488	0.39973	0.407326	0.366336	0.427872	0.46741	0.453243	0.412853	0.387614
RMRP	0.133521	0.128496	0.187926	0.134001	0.143121	0.143893	0.14608	0.147101	0.135465	0.108862	0.110098	0.150943	0.120986	0.157246	0.145387	0.161022	0.117476	0.150803	0.138204	0.132634	0.188763	0.133041	0.140315	0.144072	0.149221	0.123541	0.178719	0.169266	0.152795	0.114446	0.149695	0.136294	0.154389	0.117806	0.153062	0.145849	0.136896	0.144799	0.142276	0.162294	0.151244	0.122151	0.180203	0.145046	0.145317	0.187183	0.147153	0.106661	0.14251
AC147651.1	0.590777	0.609743	0.635247	0.631819	0.572771	0.663809	0.603272	0.627427	0.588526	0.560573	0.660889	0.637399	0.664398	0.617546	0.617162	0.606526	0.677787	0.589447	0.612434	0.602017	0.662401	0.61807	0.612685	0.572992	0.578591	0.647075	0.600103	0.625024	0.590542	0.585964	0.620242	0.567124	0.612215	0.64501	0.642594	0.601504	0.618409	0.574654	0.566908	0.674386	0.578591	0.629067	0.627693	0.613496	0.600172	0.559647	0.534457	0.534514	0.582375
C15orf56	0.202516	0.172323	0.170741	0.198309	0.178595	0.185841	0.210759	0.191374	0.19847	0.1998	0.188638	0.206601	0.184567	0.200399	0.187733	0.190862	0.194952	0.182602	0.184326	0.193035	0.197077	0.183275	0.194786	0.19206	0.189376	0.193507	0.188771	0.171474	0.182585	0.197456	0.190797	0.206311	0.180179	0.267529	0.182912	0.177801	0.167208	0.179897	0.159465	0.24588	0.163943	0.175475	0.172173	0.182071	0.185391	0.157131	0.192356	0.20177	0.198736
STARD7-AS1	0.217702	0.206378	0.204362	0.214554	0.20469	0.219968	0.206378	0.212811	0.214704	0.220392	0.223999	0.208829	0.218745	0.207883	0.197012	0.225385	0.216969	0.219239	0.205146	0.225435	0.219935	0.211044	0.204607	0.192356	0.21143	0.226689	0.235272	0.209101	0.210523	0.216197	0.212284	0.205013	0.219814	0.189922	0.202894	0.207663	0.225675	0.223796	0.19413	0.220702	0.225675	0.202384	0.19673	0.209457	0.226942	0.248596	0.229108	0.215484	0.215365
LINC01534	0.130678	0.103379	0.0846432	0.106717	0.112242	0.105497	0.107745	0.116349	0.115913	0.0855301	0.121889	0.105901	0.123186	0.131399	0.124844	0.10979	0.114274	0.101593	0.107196	0.0984456	0.108183	0.103311	0.108614	0.103758	0.102455	0.107569	0.109623	0.104028	0.116183	0.121423	0.102246	0.107833	0.104787	0.109023	0.104566	0.114192	0.101191	0.115397	0.113392	0.110555	0.106518	0.110217	0.114231	0.126125	0.118619	0.121772	0.103334	0.107875	0.0983754
CACNA1C-IT3	0.349377	0.497385	0.412335	0.498516	0.648861	0.368887	0.616279	0.561902	0.451774	0.594408	0.415382	0.536551	0.691213	0.472258	0.377926	0.471194	0.430844	0.439556	0.616425	0.556196	0.585085	0.439207	0.590376	0.66478	0.556435	0.500554	0.439391	0.323314	0.559378	0.453436	0.596337	0.479054	0.609392	0.504374	0.471147	0.545756	0.519469	0.402892	0.296163	0.539936	0.70255	0.387478	0.330094	0.643119	0.559348	0.454598	0.412968	0.480003	0.449422
MGAT3-AS1	0.482074	0.660931	0.51244	0.740522	0.515218	0.588685	0.588011	0.708391	0.60524	0.657731	0.559675	0.703121	0.739303	0.633003	0.49736	0.418731	0.746273	0.695991	0.693498	0.620204	0.705877	0.699962	0.626688	0.710905	0.6415	0.726674	0.379298	0.743569	0.6105	0.675207	0.678989	0.63716	0.687798	0.654378	0.707823	0.616981	0.772191	0.753089	0.761265	0.762745	0.706966	0.44858	0.654837	0.747395	0.52539	0.797013	0.756236	0.585996	0.723427
LINC00909	0.0427306	0.0463286	0.0571973	0.0470408	0.0528716	0.0487673	0.0509287	0.0476814	0.0467905	0.0684563	0.0466481	0.0492863	0.0456888	0.041821	0.0442971	0.0500158	0.0523578	0.0543805	0.0504346	0.0455739	0.0524861	0.0480381	0.0478132	0.0471502	0.0498162	0.044952	0.047779	0.0468268	0.0443864	0.0468268	0.0439126	0.0475855	0.0466481	0.0451873	0.0481033	0.0475507	0.0518851	0.0578394	0.0433368	0.0426313	0.0523027	0.0471841	0.0479768	0.043604	0.046296	0.0497273	0.0469709	0.0463286	0.0491963
RNASEH1-AS1	0.188197	0.169989	0.174683	0.191639	0.171975	0.179334	0.182457	0.180064	0.1795	0.186651	0.182538	0.1838	0.182767	0.180829	0.181125	0.195316	0.187405	0.178479	0.181859	0.178479	0.176773	0.179401	0.181809	0.181405	0.174732	0.175556	0.201952	0.177934	0.182717	0.191111	0.180485	0.179185	0.188687	0.158851	0.181372	0.189674	0.191111	0.182439	0.165994	0.165522	0.19172	0.166531	0.173918	0.188275	0.193905	0.172439	0.189324	0.190407	0.188259
FGF10-AS1	0.141886	0.343043	0.36344	0.114866	0.237744	0.325245	0.168851	0.235492	0.202827	0.129694	0.178296	0.207495	0.260847	0.357494	0.296989	0.139784	0.119172	0.262098	0.343566	0.118803	0.270965	0.223692	0.37102	0.378265	0.246858	0.146302	0.265012	0.564083	0.16019	0.235969	0.201558	0.280952	0.112221	0.288453	0.237693	0.274276	0.16739	0.215348	0.346983	0.178989	0.143594	0.471679	0.448666	0.208036	0.112791	0.414476	0.109537	0.126085	0.140324
FLG-AS1	0.376594	0.478471	0.413918	0.400479	0.475078	0.352578	0.448829	0.495781	0.426705	0.493199	0.494187	0.451436	0.545217	0.388951	0.427892	0.420665	0.409009	0.492529	0.476241	0.489276	0.396779	0.499798	0.455459	0.472	0.5075	0.462573	0.417932	0.356882	0.452028	0.487597	0.50632	0.413485	0.473035	0.414882	0.46604	0.436932	0.42991	0.482887	0.34323	0.347864	0.490978	0.379087	0.401906	0.502553	0.479367	0.362548	0.401028	0.431001	0.481816
KCNMA1-AS3	0.783373	0.755972	0.805026	0.839568	0.787951	0.855824	0.76285	0.771568	0.703121	0.693405	0.824578	0.685816	0.799186	0.793478	0.548501	0.801949	0.802828	0.665079	0.698757	0.80705	0.868739	0.814568	0.710905	0.766162	0.754595	0.740422	0.751076	0.498941	0.788675	0.72144	0.749341	0.680817	0.681235	0.689732	0.798679	0.812088	0.755817	0.783265	0.345266	0.810491	0.582283	0.720375	0.725843	0.804446	0.798215	0.848777	0.676524	0.831709	0.79954
LINC00994	0.364836	0.32214	0.338128	0.327892	0.382482	0.375862	0.289153	0.298428	0.269594	0.362548	0.390833	0.302268	0.326831	0.289311	0.337461	0.363682	0.343118	0.15997	0.313146	0.293776	0.365661	0.346983	0.286986	0.337095	0.292759	0.298393	0.390909	0.354201	0.342969	0.259171	0.296667	0.269487	0.287127	0.274259	0.264926	0.327067	0.390685	0.402093	0.336874	0.335053	0.4172	0.348767	0.331906	0.36083	0.206448	0.389501	0.206846	0.338221	0.327412
LINC01018	0.308509	0.373488	0.324432	0.260272	0.332796	0.29213	0.286414	0.299185	0.29808	0.312637	0.29808	0.283522	0.312383	0.327892	0.360734	0.324795	0.294498	0.281278	0.271791	0.31527	0.319647	0.281141	0.29404	0.342694	0.289662	0.296111	0.297024	0.376342	0.290875	0.279468	0.35206	0.340269	0.307709	0.312291	0.291035	0.287072	0.286746	0.295497	0.326432	0.361942	0.299148	0.343475	0.290301	0.31343	0.284065	0.242505	0.256727	0.290283	0.308616
ACVR2B-AS1	0.126351	0.138767	0.130207	0.139288	0.155187	0.117155	0.136829	0.132123	0.135662	0.150303	0.132954	0.144659	0.141078	0.138564	0.132313	0.129398	0.132123	0.140324	0.120207	0.139009	0.1271	0.122703	0.13914	0.138859	0.14293	0.133897	0.13418	0.148613	0.128904	0.141171	0.133936	0.1468	0.125186	0.135758	0.127217	0.137824	0.14156	0.156438	0.13621	0.138398	0.129476	0.129221	0.13814	0.127179	0.138342	0.121932	0.139064	0.133531	0.149156
INE1	0.00595694	0.00735988	0.00693779	0.03023	0.0116045	0.0229959	0.0234938	0.0227503	0.0023586	0.0116045	0.00716052	0.0270268	0.00567804	0.012422	0.00595694	0.0130505	0.0222416	0.02532	0.0222416	0.00735988	0.00779764	0.0199718	0.0190785	0.00779764	0.024916	0.0139452	0.010574	0.0154055	0.00878704	0.025555	0.0304887	0.0118583	0.015101	0.0160262	0.0196613	0.0268506	0.00455737	0.0266274	0.0118583	0.0241363	0.00567804	0.0234938	0.00757438	0.00832282	0.00902613	0.0222416	0.00735988	0.00407024	0.0190785
LINC01219	0.531854	0.60104	0.718082	0.61181	0.509954	0.514582	0.595625	0.677916	0.590278	0.57862	0.623866	0.628375	0.575697	0.583064	0.680817	0.529989	0.714552	0.553744	0.748645	0.599446	0.568196	0.627231	0.610939	0.483991	0.58515	0.601572	0.419121	0.473676	0.53621	0.637082	0.602812	0.56993	0.602327	0.639256	0.662227	0.570983	0.571668	0.499522	0.600447	0.514143	0.484493	0.502197	0.617661	0.680731	0.570485	0.653522	0.620839	0.538229	0.517916
MIR503HG	0.758669	0.730412	0.72688	0.785507	0.663853	0.733566	0.733814	0.692817	0.806536	0.694009	0.716169	0.721051	0.835508	0.769406	0.745523	0.738912	0.795598	0.710323	0.740721	0.654176	0.727181	0.745174	0.802363	0.777285	0.72521	0.818906	0.295533	0.761166	0.658017	0.723142	0.63618	0.752936	0.683787	0.72057	0.751129	0.751384	0.682824	0.66816	0.863247	0.798984	0.52311	0.804551	0.702696	0.650518	0.74704	0.407441	0.818283	0.764294	0.659959
FAM225A	0.0970361	0.0974811	0.226868	0.133811	0.0691528	0.111723	0.238895	0.0861024	0.100243	0.190222	0.111702	0.128162	0.10278	0.120397	0.148585	0.083504	0.0852078	0.141514	0.0735436	0.147704	0.105978	0.103233	0.0676206	0.0860522	0.144305	0.126055	0.119974	0.113007	0.116975	0.118402	0.148424	0.101694	0.103435	0.200734	0.11904	0.0991325	0.153784	0.085285	0.103972	0.101581	0.131175	0.125216	0.305099	0.118281	0.0918521	0.0888215	0.121761	0.11906	0.202787
MIR99AHG	0.536834	0.707638	0.690743	0.785671	0.673194	0.613422	0.694374	0.734446	0.735983	0.689593	0.754891	0.727371	0.661396	0.720325	0.691951	0.718223	0.679562	0.669509	0.643077	0.729677	0.711049	0.729425	0.671873	0.70237	0.741221	0.690743	0.70602	0.700627	0.732773	0.717985	0.693777	0.720519	0.7111	0.744677	0.737234	0.689916	0.648136	0.719087	0.543851	0.63901	0.7147	0.78405	0.710711	0.712434	0.674344	0.677522	0.763825	0.795496	0.694144
AC103563.7	0.13747	0.241992	0.228036	0.246824	0.257846	0.194475	0.229675	0.239216	0.204929	0.266963	0.243845	0.235763	0.20513	0.22657	0.249652	0.260725	0.255148	0.195961	0.24416	0.239561	0.21175	0.245635	0.212861	0.227166	0.210707	0.172988	0.222271	0.232198	0.239614	0.18954	0.242302	0.187833	0.240028	0.210976	0.237709	0.219101	0.18227	0.276758	0.14399	0.165775	0.276037	0.174052	0.235475	0.2467	0.231753	0.170238	0.158679	0.229436	0.256107
RNF139-AS1	0.0558064	0.0607985	0.0479437	0.0702311	0.0493461	0.0511163	0.0619135	0.0680184	0.0582887	0.0669301	0.0618646	0.0611938	0.0654888	0.0671323	0.0644672	0.0539656	0.0586136	0.061597	0.056449	0.0582644	0.03941	0.0607301	0.060147	0.0554008	0.0587751	0.0571973	0.0500439	0.0662284	0.0599395	0.0563293	0.0632535	0.0625198	0.0638402	0.0600971	0.0552824	0.0607078	0.0550174	0.0503509	0.0627821	0.06108	0.0504902	0.0637897	0.0608218	0.0592789	0.0641751	0.0575284	0.0588403	0.0532447	0.0630904
MAPKAPK5-AS1	0.0800721	0.0821583	0.0793566	0.0854012	0.0791155	0.0826312	0.0784548	0.0802914	0.0860135	0.082683	0.0814514	0.0798864	0.0836487	0.0725085	0.0698908	0.088477	0.0848793	0.0847217	0.08475	0.0782382	0.0815837	0.0919802	0.0839616	0.0741222	0.0757369	0.0812616	0.0930494	0.0764769	0.0789807	0.0782657	0.0777406	0.0782382	0.0858103	0.0745257	0.0841725	0.080099	0.0857109	0.0863723	0.105789	0.0707282	0.0843781	0.0781322	0.0794886	0.0763474	0.0891649	0.0905075	0.0807897	0.0897873	0.083937
SPACA6P-AS	0.448291	0.384042	0.404326	0.404363	0.409552	0.452048	0.415225	0.402602	0.359593	0.366904	0.392775	0.415422	0.386096	0.366957	0.432348	0.425648	0.410781	0.341588	0.399501	0.371814	0.383321	0.390348	0.387745	0.353252	0.367586	0.369455	0.421853	0.387933	0.382329	0.43106	0.377907	0.410722	0.359182	0.399539	0.370794	0.376215	0.410665	0.376937	0.44143	0.379696	0.353327	0.392472	0.40647	0.37926	0.387933	0.464516	0.403943	0.404739	0.385641
DLX6-AS1	0.441267	0.44055	0.437354	0.421157	0.444281	0.492331	0.325702	0.43067	0.339876	0.232077	0.35189	0.336564	0.466198	0.39649	0.409684	0.356109	0.522791	0.385735	0.494036	0.260536	0.388534	0.483892	0.412069	0.464562	0.410396	0.359387	0.399405	0.47925	0.346889	0.335371	0.378186	0.340998	0.355882	0.341494	0.4138	0.402565	0.307994	0.376898	0.423822	0.31138	0.462332	0.44672	0.516881	0.416873	0.3577	0.624865	0.435777	0.406825	0.27667
AL118506.1	0.771019	0.653421	0.705104	0.70941	0.635882	0.747067	0.691699	0.644664	0.74209	0.499638	0.668921	0.700032	0.664587	0.71715	0.692563	0.725388	0.7182	0.654733	0.695647	0.682303	0.708368	0.652965	0.705527	0.638954	0.638954	0.739183	0.726061	0.69142	0.663787	0.706563	0.672381	0.685659	0.715095	0.690948	0.68709	0.665825	0.779397	0.665616	0.72616	0.698556	0.718965	0.711984	0.689847	0.646693	0.679144	0.726254	0.738743	0.7449	0.594187
LINC01117	0.234634	0.275266	0.245984	0.270248	0.355428	0.252588	0.233169	0.282299	0.234275	0.24614	0.334153	0.233657	0.255721	0.244835	0.261314	0.244457	0.226638	0.201952	0.320998	0.268372	0.298657	0.215263	0.348171	0.274014	0.265221	0.230962	0.234394	0.302074	0.241095	0.240202	0.28179	0.226706	0.249845	0.253421	0.247968	0.274243	0.264007	0.294548	0.215885	0.292933	0.349283	0.312472	0.265938	0.324016	0.232555	0.242769	0.233362	0.283961	0.22317
AL391839.1	0.0154055	0.0160262	0.0270268	0.0315059	0.0275554	0.0292827	0.0324566	0.0310159	0.0184767	0.0311433	0.0154055	0.0365069	0.00977063	0.0288482	0.0225095	0.0286851	0.0270268	0.0356375	0.0292827	0.0298344	0.0259684	0.0268506	0.0326859	0.012422	0.0275554	0.0175496	0.0294313	0.0234938	0.0216141	0.0347128	0.0322363	0.0178625	0.0285295	0.0219392	0.027727	0.0316296	0.0127944	0.0343297	0.01698	0.01698	0.0227503	0.0244008	0.0163263	0.0142724	0.0310159	0.0339326	0.0181867	0.0148484	0.0294313
RMST	0.689732	0.669903	0.630742	0.681509	0.619766	0.678404	0.61181	0.61181	0.661354	0.602741	0.640265	0.596683	0.437695	0.609634	0.652287	0.66521	0.678675	0.651958	0.611698	0.591724	0.665297	0.649339	0.521034	0.629258	0.574253	0.652903	0.653281	0.684102	0.644849	0.611161	0.60932	0.60889	0.654632	0.645702	0.617315	0.618666	0.661859	0.63992	0.67743	0.65576	0.616202	0.701335	0.648814	0.631668	0.627924	0.679251	0.55345	0.663037	0.622059
FOXP1-AS1	0.675651	0.65015	0.598536	0.66816	0.562295	0.366848	0.602157	0.489348	0.753286	0.480564	0.577621	0.620581	0.67648	0.554298	0.723047	0.378149	0.559408	0.597128	0.600033	0.551404	0.453264	0.446449	0.744777	0.60985	0.6121	0.714888	0.620689	0.589508	0.481128	0.590645	0.510481	0.656295	0.672007	0.705176	0.686267	0.612871	0.55863	0.365434	0.778287	0.526612	0.329819	0.75669	0.601432	0.551433	0.620615	0.281648	0.715215	0.485517	0.401673
PVT1	0.492552	0.43996	0.439737	0.442518	0.447701	0.416291	0.431413	0.424627	0.438001	0.464314	0.466109	0.431413	0.44827	0.432268	0.448374	0.42149	0.469599	0.439166	0.419308	0.454771	0.426212	0.43161	0.433862	0.40942	0.455789	0.474736	0.462241	0.438725	0.451368	0.450768	0.433258	0.447579	0.434546	0.434387	0.439145	0.440509	0.479884	0.436689	0.490883	0.461715	0.42878	0.470597	0.411995	0.437633	0.454639	0.500098	0.467593	0.453051	0.426153
LINC00488	0.556626	0.507895	0.519299	0.421805	0.532141	0.467875	0.490872	0.481637	0.43845	0.469837	0.515361	0.448089	0.287614	0.509788	0.444352	0.4857	0.54124	0.414046	0.437344	0.463256	0.492494	0.530166	0.388979	0.495174	0.410925	0.426263	0.513818	0.506333	0.484267	0.41591	0.485504	0.420151	0.442529	0.503278	0.483204	0.513006	0.419727	0.362048	0.500209	0.38639	0.405016	0.377367	0.527036	0.50759	0.431561	0.28458	0.374569	0.442404	0.484386
AC068724.1	0.216546	0.181322	0.169437	0.25891	0.127771	0.154925	0.23146	0.199068	0.179929	0.25551	0.212216	0.203943	0.151164	0.204911	0.231564	0.218475	0.188197	0.257391	0.147872	0.309316	0.201986	0.196598	0.161154	0.151778	0.235238	0.234652	0.138509	0.162114	0.236091	0.244491	0.270702	0.177986	0.191163	0.141738	0.206732	0.192141	0.266042	0.16247	0.159864	0.290911	0.188165	0.185291	0.194033	0.20344	0.216378	0.13401	0.336435	0.285655	0.186534
SUCLA2-AS1	0.17117	0.140878	0.153304	0.138452	0.21086	0.185891	0.181695	0.1795	0.171891	0.157095	0.159447	0.179746	0.15626	0.184043	0.182896	0.176117	0.137636	0.151948	0.14057	0.149969	0.156802	0.16586	0.174948	0.177698	0.158088	0.146248	0.171823	0.195697	0.173703	0.182602	0.156697	0.167091	0.138602	0.168784	0.154731	0.1827	0.143649	0.119319	0.193938	0.140662	0.107328	0.151966	0.134697	0.159691	0.148735	0.116738	0.170322	0.146143	0.197439
ARNTL2-AS1	0.323114	0.276567	0.230193	0.295376	0.281544	0.301736	0.286222	0.281561	0.295078	0.329239	0.315323	0.281825	0.277865	0.259923	0.284482	0.320371	0.301067	0.272634	0.276758	0.294779	0.304489	0.270912	0.274138	0.260918	0.284482	0.303362	0.334281	0.274432	0.295305	0.288296	0.287428	0.274243	0.305621	0.247462	0.281365	0.276864	0.333863	0.305975	0.269894	0.293338	0.30872	0.262026	0.263467	0.298479	0.305267	0.328693	0.297743	0.322432	0.288732
AC105760.2	0.273091	0.226432	0.21276	0.228102	0.208496	0.221613	0.228202	0.230534	0.24993	0.230125	0.218278	0.232538	0.259871	0.221764	0.186682	0.224342	0.245547	0.198788	0.232589	0.250684	0.236057	0.219512	0.230809	0.185192	0.241612	0.246315	0.240871	0.192029	0.210673	0.238798	0.230346	0.240939	0.24044	0.205563	0.209779	0.216952	0.247585	0.21748	0.21215	0.200548	0.241491	0.204493	0.190846	0.237661	0.256494	0.271755	0.242787	0.260167	0.241542
ITPKB-IT1	0.275214	0.185192	0.284082	0.239892	0.280969	0.186058	0.156014	0.195316	0.194655	0.20129	0.288506	0.18599	0.204296	0.194311	0.138785	0.330708	0.279486	0.234292	0.289241	0.198206	0.263254	0.300876	0.191163	0.269965	0.194786	0.230927	0.195779	0.33248	0.243565	0.18609	0.177817	0.216546	0.242838	0.177817	0.234223	0.272333	0.192537	0.207261	0.102221	0.190894	0.309062	0.283539	0.233379	0.243794	0.237831	0.112221	0.290562	0.232983	0.226689
WWC2-AS2	0.283608	0.209593	0.243249	0.232471	0.261885	0.249376	0.229022	0.238693	0.202663	0.244405	0.267491	0.220902	0.230346	0.240288	0.231616	0.254937	0.261815	0.216883	0.224172	0.211561	0.309423	0.230449	0.192553	0.24044	0.219256	0.265851	0.254359	0.217003	0.232624	0.207783	0.211715	0.233117	0.2176	0.200791	0.221493	0.237327	0.226189	0.248453	0.233587	0.324286	0.241058	0.231237	0.224563	0.252412	0.183736	0.298027	0.231974	0.214233	0.235543
LINC00336	0.313059	0.367604	0.41314	0.381213	0.21318	0.501997	0.274362	0.385679	0.273218	0.370134	0.460636	0.289557	0.423511	0.374524	0.420123	0.304912	0.393879	0.368999	0.359387	0.381398	0.297007	0.323348	0.234087	0.312092	0.353141	0.316231	0.369436	0.353416	0.347524	0.348564	0.323331	0.352806	0.369547	0.339066	0.379429	0.321324	0.316479	0.285975	0.405025	0.369814	0.364382	0.404345	0.393443	0.377851	0.27553	0.527677	0.348095	0.314828	0.259448
ROR1-AS1	0.639803	0.59549	0.583972	0.609426	0.519095	0.637555	0.590908	0.557502	0.618917	0.567092	0.594307	0.573494	0.559496	0.575131	0.570829	0.579772	0.592032	0.578976	0.589082	0.590409	0.620281	0.554063	0.57862	0.540714	0.56536	0.571235	0.620396	0.598252	0.580348	0.58417	0.590875	0.550088	0.602637	0.572012	0.57444	0.588389	0.652858	0.548764	0.647075	0.609994	0.591008	0.621562	0.575571	0.573778	0.550703	0.660889	0.521642	0.624287	0.563296
LINC00511	0.403616	0.357476	0.347753	0.348058	0.352806	0.361432	0.36391	0.340523	0.379716	0.389575	0.369528	0.370494	0.393099	0.355428	0.352077	0.371873	0.373452	0.379678	0.351095	0.375408	0.384079	0.32607	0.359706	0.373525	0.380192	0.395987	0.365378	0.34199	0.376977	0.371286	0.344168	0.377794	0.359442	0.351852	0.335715	0.360208	0.363607	0.341512	0.332575	0.392548	0.288067	0.383985	0.348342	0.353882	0.389614	0.335203	0.412298	0.380903	0.367457
C1orf137	0.822851	0.837547	0.889932	0.869629	0.89032	0.796222	0.88166	0.83821	0.862139	0.820134	0.872281	0.888561	0.841935	0.844664	0.854217	0.890631	0.897936	0.792167	0.853919	0.858874	0.866045	0.868261	0.899605	0.857248	0.874781	0.851128	0.876633	0.764444	0.895926	0.916549	0.864167	0.885934	0.886108	0.874616	0.870805	0.855824	0.887603	0.768872	0.894582	0.827721	0.872661	0.866247	0.911928	0.878286	0.792629	0.724871	0.856327	0.845748	0.874024
GATA3-AS1	0.160548	0.277795	0.533692	0.11581	0.443704	0.324249	0.210184	0.291053	0.161719	0.14104	0.187208	0.16438	0.183472	0.345134	0.154121	0.233414	0.411821	0.145785	0.458074	0.157374	0.156087	0.169022	0.178053	0.360639	0.181712	0.179746	0.225469	0.339142	0.216129	0.242941	0.145308	0.268776	0.371761	0.344575	0.151688	0.423728	0.143058	0.223539	0.556642	0.25391	0.372325	0.184423	0.402835	0.364799	0.118455	0.315903	0.290439	0.132085	0.194261
SLC8A1-AS1	0.296321	0.521855	0.451901	0.400151	0.477083	0.281383	0.465576	0.448747	0.393596	0.50768	0.46369	0.402621	0.489759	0.468341	0.387576	0.351852	0.345508	0.49788	0.307021	0.50801	0.394221	0.318153	0.392127	0.474199	0.458355	0.408364	0.424686	0.475704	0.496304	0.5265	0.504835	0.470851	0.420742	0.340867	0.39634	0.4172	0.431671	0.464159	0.279153	0.475101	0.441884	0.329525	0.445736	0.454238	0.469893	0.45165	0.366375	0.436711	0.459146
TMEM26-AS1	0.366072	0.334261	0.293809	0.319502	0.286364	0.305478	0.282019	0.278692	0.320678	0.233465	0.280401	0.268089	0.287428	0.289733	0.282912	0.326052	0.293534	0.266025	0.275598	0.237521	0.307642	0.266929	0.352916	0.338313	0.287271	0.310182	0.319176	0.374693	0.281631	0.271912	0.248383	0.288646	0.273073	0.366128	0.291492	0.304894	0.307446	0.302811	0.500862	0.306916	0.364153	0.50081	0.414076	0.217003	0.27009	0.186682	0.410684	0.214654	0.253457
LINC01003	0.0688807	0.0749849	0.067813	0.0757635	0.0661051	0.0709381	0.076056	0.07426	0.0840685	0.0672285	0.0874803	0.0750398	0.0766102	0.0779774	0.0962957	0.0650243	0.0667314	0.0888876	0.0770146	0.0677367	0.0671576	0.0711734	0.0758712	0.0984925	0.0684018	0.0778979	0.0819266	0.0812348	0.0739059	0.0723466	0.0723466	0.0817962	0.0719434	0.0817689	0.0758712	0.0874063	0.067763	0.0681197	0.102836	0.0789292	0.0729397	0.0735563	0.0802659	0.0701814	0.0867104	0.0841725	0.0732403	0.0711206	0.0690615
LINC00667	0.0594566	0.0529819	0.0571158	0.0566477	0.0628418	0.0621996	0.0593619	0.055005	0.0534349	0.0623431	0.0556996	0.0603183	0.0530553	0.0812482	0.052345	0.067597	0.058156	0.056461	0.0612061	0.054907	0.053904	0.0570925	0.0655497	0.0585547	0.0565065	0.0579218	0.0593619	0.053081	0.0636318	0.0564842	0.0627011	0.0502825	0.0609298	0.0556303	0.0606734	0.0518724	0.0601819	0.0623431	0.0615138	0.0570925	0.0540501	0.0511031	0.0624138	0.0584852	0.0569066	0.0622936	0.0728721	0.0603635	0.0582766
FAM87B	0.56961	0.418231	0.52668	0.576857	0.600602	0.851505	0.806561	0.752028	0.860619	0.812062	0.625528	0.79819	0.922632	0.55467	0.506998	0.437303	0.747319	0.776375	0.38953	0.81283	0.765823	0.490432	0.740397	0.79188	0.791832	0.731186	0.810198	0.436274	0.718822	0.735211	0.664973	0.778258	0.864192	0.888108	0.427443	0.806561	0.823948	0.891547	0.343258	0.730044	0.61373	0.259231	0.395233	0.409522	0.874587	0.759812	0.760776	0.606473	0.503076
HCFC1-AS1	0.100891	0.238314	0.130816	0.552246	0.118803	0.647725	0.473884	0.526037	0.116617	0.244886	0.187373	0.551783	0.120126	0.47044	0.436689	0.168752	0.411803	0.460744	0.489154	0.292898	0.176462	0.593008	0.437614	0.289384	0.47427	0.23996	0.518727	0.471056	0.301968	0.497334	0.549566	0.232966	0.52114	0.56169	0.414615	0.634315	0.23165	0.430901	0.649296	0.330187	0.306599	0.73002	0.347941	0.137299	0.486529	0.208411	0.297621	0.269248	0.419813
AC007128.1	0.170474	0.180812	0.1953	0.187439	0.18147	0.154451	0.1889	0.185407	0.18913	0.174383	0.174152	0.168937	0.184358	0.1774	0.154679	0.146462	0.191522	0.179947	0.187389	0.182912	0.183275	0.167508	0.191374	0.170605	0.183931	0.183055	0.17605	0.16872	0.179962	0.161304	0.184223	0.183557	0.178346	0.175799	0.180228	0.183374	0.148153	0.17605	0.155239	0.173038	0.168452	0.150374	0.168851	0.164876	0.188133	0.159027	0.18419	0.171707	0.188836
LARS2-AS1	0.860902	0.85553	0.867749	0.857195	0.832988	0.856578	0.821811	0.854775	0.87494	0.836015	0.835357	0.853415	0.849379	0.895659	0.871806	0.828593	0.879112	0.833689	0.873025	0.78415	0.847643	0.840933	0.857501	0.765587	0.811539	0.898296	0.852573	0.851024	0.811539	0.872176	0.796481	0.89772	0.812754	0.86142	0.868009	0.903248	0.855874	0.857602	0.875159	0.881781	0.835612	0.899094	0.827425	0.86473	0.917943	0.915699	0.870756	0.870535	0.833342
FEZF1-AS1	0.167758	0.217513	0.228218	0.191407	0.204444	0.190391	0.210942	0.218577	0.227061	0.195531	0.249154	0.252022	0.257514	0.242046	0.310323	0.228371	0.184977	0.234652	0.236487	0.189575	0.2331	0.283384	0.283854	0.300288	0.265257	0.232488	0.207766	0.280883	0.228388	0.184125	0.216197	0.24663	0.204841	0.301985	0.210201	0.195415	0.266721	0.252181	0.440246	0.277144	0.351314	0.318063	0.29757	0.244699	0.190423	0.135832	0.232043	0.178661	0.194968
MEIS1-AS2	0.706873	0.449673	0.557416	0.544082	0.526037	0.697916	0.406547	0.44701	0.440997	0.304083	0.642993	0.449991	0.553596	0.398987	0.515772	0.383622	0.586624	0.428169	0.43067	0.253508	0.649296	0.613893	0.443371	0.532271	0.405518	0.478914	0.532185	0.630701	0.310942	0.366886	0.428543	0.385001	0.50783	0.468657	0.458334	0.510007	0.549278	0.472235	0.666276	0.523354	0.654053	0.435157	0.616202	0.439758	0.405687	0.772141	0.514009	0.492599	0.303736
AC004012.1	0.269894	0.263955	0.308794	0.255545	0.219866	0.177201	0.449548	0.260221	0.416408	0.431158	0.260499	0.299658	0.396588	0.424841	0.220821	0.224068	0.294708	0.445572	0.208153	0.277375	0.240456	0.31914	0.553656	0.267122	0.30635	0.47432	0.163838	0.412947	0.297078	0.313945	0.309369	0.399805	0.195382	0.309513	0.352879	0.330598	0.231921	0.174553	0.155822	0.466222	0.17697	0.19882	0.234909	0.353694	0.315993	0.193002	0.468973	0.285269	0.261522
LINC00298	0.616761	0.441513	0.474021	0.568167	0.537194	0.576332	0.552453	0.540048	0.470872	0.534627	0.578716	0.501746	0.535372	0.547732	0.460744	0.547297	0.550643	0.489759	0.510087	0.526174	0.513464	0.425116	0.530786	0.50783	0.497334	0.479605	0.556408	0.548416	0.546276	0.525311	0.543373	0.53457	0.548221	0.469041	0.537583	0.54619	0.548937	0.546978	0.269576	0.569899	0.529579	0.396265	0.515718	0.552658	0.50709	0.605698	0.435421	0.580087	0.54266
SUCLG2-AS1	0.166802	0.154052	0.150215	0.167692	0.149386	0.159063	0.156869	0.161444	0.164281	0.174832	0.156558	0.152073	0.18724	0.142304	0.138398	0.16947	0.170757	0.175526	0.15188	0.165422	0.150041	0.138418	0.153603	0.145895	0.156784	0.159829	0.157305	0.162217	0.164551	0.165505	0.161752	0.154696	0.164585	0.150006	0.17314	0.160447	0.167005	0.177134	0.132545	0.167859	0.179548	0.167309	0.164772	0.174166	0.176839	0.176495	0.177883	0.174036	0.168835
TTN-AS1	0.769612	0.703988	0.68802	0.713056	0.658852	0.75098	0.700813	0.738425	0.727668	0.678539	0.728883	0.729229	0.684143	0.743722	0.733519	0.734593	0.726569	0.668465	0.697315	0.71047	0.741517	0.710372	0.674909	0.696545	0.709195	0.662401	0.709195	0.694898	0.713487	0.684056	0.720139	0.684367	0.719704	0.694853	0.744925	0.71042	0.751492	0.694236	0.727812	0.743262	0.724964	0.677073	0.680685	0.70508	0.684993	0.675962	0.697271	0.710323	0.716214
[truncated: 898 more rows]
[truncated: 416 more columns]
