# Supplementary material for: Abnormal methylation mediated upregulation of LINC00857 boosts malignant progression of lung adenocarcinoma by modulating the miR‐486‐5p/NEK2 axis
Source: Clin Respir J. 2024 May 9;18(5):e13765. doi: 10.1111/crj.13765 (PMC11079885; doi:10.1111/crj.13765)
Supplement: Supplementary file 5 — Table S2. Details of miRNA expression data obtained based on TCGA database. [file CRJ-18-e13765-s006.xlsx]

## Sheet: Sheet1
id	TCGA-86-7711-11A-01H-2065-13	TCGA-44-7671-11A-01H-2065-13	TCGA-55-7910-11A-01H-2169-13	TCGA-44-2668-11A-01R-1757-13	TCGA-44-3398-11B-01R-1757-13	TCGA-86-7713-11A-01H-2065-13	TCGA-49-6742-11A-01H-2169-13	TCGA-49-6744-11A-01H-2169-13	TCGA-44-7661-11A-01H-2065-13	TCGA-44-7670-11A-01H-2065-13	TCGA-91-6836-11A-01H-2169-13	TCGA-44-2661-11A-01R-1757-13	TCGA-50-5932-11A-01H-2169-13	TCGA-50-7109-11A-01H-2038-13	TCGA-44-7660-11A-01H-2065-13	TCGA-44-7669-11A-01H-2065-13	TCGA-55-7570-11A-01H-2038-13	TCGA-44-7672-11A-01H-2065-13	TCGA-78-7163-11A-01H-2065-13	TCGA-44-2657-11A-01R-1757-13	TCGA-44-6778-11A-01H-2169-13	TCGA-78-7540-11A-01H-2065-13	TCGA-55-7576-11A-01H-2065-13	TCGA-91-6835-11A-01H-2169-13	TCGA-55-7914-11A-01H-2169-13	TCGA-44-6776-11A-01H-2169-13	TCGA-44-6777-11A-01H-2169-13	TCGA-93-7348-11A-01H-2038-13	TCGA-44-3396-11A-01R-1757-13	TCGA-55-7903-11A-01H-2169-13	TCGA-44-2655-11A-01R-1757-13	TCGA-55-7283-11A-01H-2038-13	TCGA-55-7725-11A-01H-2169-13	TCGA-50-5930-11A-01H-2169-13	TCGA-44-2665-11A-01R-1757-13	TCGA-50-5933-11A-01H-2169-13	TCGA-55-7574-11A-01H-2038-13	TCGA-49-6745-11A-01H-2169-13	TCGA-44-7662-11A-01H-2065-13	TCGA-44-6144-11A-01H-2169-13	TCGA-55-7911-11A-01H-2169-13	TCGA-55-7724-11A-01H-2169-13	TCGA-44-7667-11A-01H-2065-13	TCGA-44-7659-11A-01H-2065-13	TCGA-55-7726-11A-01H-2169-13	TCGA-49-6743-11A-01H-2169-13	TCGA-64-5774-01A-01T-1627-13	TCGA-44-6775-01A-11H-1857-13	TCGA-55-A57B-01A-12H-A39B-13
hsa-let-7a-5p	98974	66776	37954	6491	25357	82332	62849	33741	77645	78734	45350	14462	69279	65549	63552	64955	55720	29646	41498	9102	104501	99219	77941	50734	48390	52427	12329	148086	4170	42985	9810	116246	54813	23457	8458	66270	110426	93804	84380	48508	16243	39657	92291	40114	33071	68705	21143	68847	62539
hsa-let-7b-5p	49023	43718	39673	29473	34194	58690	67951	67140	33726	64609	34543	75953	84643	36981	35754	48726	25261	32165	33095	52647	128491	73413	53984	30841	60947	62657	26183	58558	28066	22343	63170	66079	55711	63636	52887	48845	82889	141164	61492	83310	17993	73537	67321	50397	42134	76375	22806	90046	43437
hsa-let-7c-5p	8307	9152	5198	2713	1435	9474	10660	4772	12636	11561	5338	5267	6772	6084	9193	7990	6084	3933	5705	3332	10817	10753	8635	9831	5003	8666	3009	19441	2763	2490	3986	15216	4705	4510	4830	7942	11754	12802	7571	4108	1957	4991	8835	5550	5094	9571	893	9860	11868
hsa-let-7d-5p	528	346	311	109	251	398	995	464	546	561	473	249	883	401	361	442	382	323	463	189	1984	506	471	329	521	544	164	593	124	252	91	534	704	418	102	531	612	1232	731	848	154	544	533	637	353	643	550	684	1294
hsa-let-7e-5p	9347	7742	3560	647	1357	6555	7132	3591	6834	8166	4560	1269	7570	8142	7086	8534	5556	2837	4386	584	7011	9726	6882	6676	3587	4002	1162	18151	279	4433	479	14346	4854	2494	844	6105	10207	8418	8951	4998	1555	4283	9180	2998	3769	6344	4184	9058	10488
hsa-let-7f-5p	74914	58719	34869	162	962	58108	46045	27355	76647	50083	50553	314	51478	72021	46670	44242	57456	29173	45861	232	77581	64541	57308	54981	35495	50702	8268	142218	81	34670	187	76220	51151	14593	157	64395	72059	64977	63841	34717	14865	28302	64753	25765	32941	48140	19752	44298	38403
hsa-miR-15a-5p	219	142	126	3	5	184	215	62	206	210	184	2	107	147	244	232	252	143	223	5	447	243	268	113	123	175	31	228	3	156	2	274	99	96	6	145	302	155	261	341	73	138	257	189	103	139	137	327	580
hsa-miR-16-5p	540	492	404	18	26	580	1438	366	1284	783	988	22	750	431	608	651	613	818	1387	26	3750	671	963	475	672	1024	242	823	14	343	12	616	577	579	24	639	1239	1225	1387	1766	254	487	498	1098	557	657	917	863	1330
hsa-miR-17-5p	736	462	414	27	97	682	343	163	697	686	561	34	352	553	621	697	614	410	536	27	1130	731	710	337	352	500	111	796	11	493	17	857	228	241	39	522	1151	470	945	619	222	281	751	798	336	310	2011	1265	2000
hsa-miR-17-3p	1378	1183	1059	21	50	1439	1087	516	1524	1498	1183	15	1034	1256	1143	1239	1234	854	1147	26	2966	1598	1270	946	888	1250	265	1717	21	936	14	1680	786	670	61	1211	1989	1689	1509	1743	456	846	1701	1438	849	1110	1490	2992	1684
hsa-miR-18a-5p	8	7	8	1	1	7	38	4	14	14	14	1	8	5	19	13	12	20	17	0	94	12	25	7	9	19	3	10	0	11	0	9	3	6	0	3	38	16	21	56	1	11	11	32	5	10	29	15	25
hsa-miR-19a-3p	35	22	15	0	0	28	11	4	29	45	9	0	8	24	35	35	27	25	37	0	50	38	32	11	9	27	2	29	0	14	0	38	7	8	2	15	65	14	33	21	9	14	31	34	13	4	31	24	134
hsa-miR-19b-3p	73	97	64	0	0	99	82	45	126	96	116	1	70	84	101	83	114	101	82	1	173	107	83	140	62	127	34	97	1	39	1	90	94	35	2	89	173	77	99	116	26	64	108	107	67	47	80	105	205
hsa-miR-20a-5p	633	346	333	8	9	661	315	145	577	662	460	5	306	438	526	557	491	333	520	5	1158	679	603	300	289	412	75	555	3	427	3	701	193	169	10	469	1029	397	830	497	168	233	629	644	271	262	1194	906	1945
hsa-miR-21-5p	606441	233184	324421	669	736	324684	352549	158395	290037	515493	302718	1150	114090	290092	589297	447210	445818	240580	673685	782	369523	318870	406063	347546	249861	216065	61841	290297	298	1432047	351	379499	114525	181453	4121	165546	310784	267619	245482	359952	235808	222089	580476	397744	91720	266424	950835	2688559	1908797
hsa-miR-22-3p	413251	228487	192391	7919	17929	271725	248823	136884	243732	251579	193340	10039	212896	194083	328399	272661	298645	194815	252040	8609	336029	401047	351742	185976	223504	222193	81278	268087	7296	188626	3960	343775	130574	168579	16629	171171	337432	324571	316655	409349	125627	272232	374478	336361	138845	256188	184193	788188	769393
hsa-miR-23a-3p	5894	7654	5794	881	1768	6382	8702	3086	8849	7032	6871	1488	10912	4511	6472	8966	5617	5154	4294	789	8923	8278	6116	7252	4276	8786	3605	7519	645	3799	488	8132	6171	6124	888	5233	7363	9824	4922	8181	2417	6556	11022	5622	4404	10163	2803	19919	8920
hsa-miR-24-1-5p	6	22	10	1	5	24	10	7	23	17	18	3	20	9	16	15	20	20	13	0	28	18	14	29	14	46	13	20	2	5	0	15	13	7	2	14	20	14	20	31	4	9	19	16	11	17	15	26	40
hsa-miR-24-3p	3401	3652	2529	215	274	3515	5592	2753	5670	3300	3331	285	4978	5178	3229	3970	3785	3145	3188	231	9099	3375	3035	3479	2753	4745	2125	5647	209	2148	125	3958	3514	2939	140	3054	4241	5620	3747	6184	1473	3064	4270	3294	2627	3850	1554	7529	3968
hsa-miR-25-3p	22057	23940	19725	2515	10843	25551	25629	17389	35674	37432	30657	4117	21018	15429	25844	43389	25310	38061	34252	3587	63327	31562	38370	23688	26489	26670	11569	25562	5116	17888	1978	23359	16480	21658	2502	24747	46510	31259	50083	41322	13424	22794	26124	40831	24757	27983	34688	31331	33337
hsa-miR-26a-5p	5241	6611	6847	133	440	7638	14126	11097	8314	7550	7408	257	15671	7009	3893	4502	4242	4688	6328	275	24568	7947	5612	6612	11490	10390	1959	8888	286	4001	94	6630	14459	7614	111	9684	7729	22863	7985	12432	2668	9365	8104	5973	6769	11446	2576	9421	4243
hsa-miR-26b-5p	1198	1352	1255	63	140	1312	1370	710	1915	1216	1813	119	1364	1109	1325	1255	1260	1077	1393	123	2203	1728	1450	1559	979	2319	388	1760	68	770	41	1683	1260	1069	28	1387	2291	1756	1263	2382	728	1032	1880	1246	1481	1195	2454	1232	4085
hsa-miR-27a-3p	4078	3621	2669	263	459	3662	4168	1958	4043	3716	3365	451	5227	2777	3149	3381	2192	2343	3662	430	7576	4010	3057	3298	3637	4036	1115	3022	284	2427	189	4312	3914	3850	185	2336	3788	5969	3300	8115	1509	4229	5794	3413	2383	4186	1509	11737	4633
hsa-miR-28-5p	301	206	242	5	39	286	322	202	267	282	171	5	288	181	291	270	297	164	180	11	412	295	259	168	273	183	71	336	7	235	3	350	171	185	16	177	296	388	221	315	68	251	417	293	134	307	340	911	487
hsa-miR-29a-3p	33804	35105	39753	1890	6507	35683	49814	25663	60905	27284	41251	3369	51211	39388	43696	20476	33467	39582	46911	5225	71967	44564	43772	43741	54304	58481	16627	29383	4323	20797	2111	29047	52060	29027	1166	22478	37264	53204	38229	74077	14475	48845	45879	40527	35736	40509	18317	36933	25958
hsa-miR-30a-5p	176336	171543	154489	3012	1555	192352	60656	95112	132378	101632	158633	5219	127203	196087	103823	121799	95371	154082	83682	5003	259721	364903	178266	79328	132809	205872	62910	234714	4221	26855	3105	235553	76404	99623	3702	107417	311967	202779	224009	281566	59203	175803	189628	205541	210404	130772	6691	27440	131668
hsa-miR-30a-3p	19501	49154	29610	3650	2388	33519	24975	43513	34728	23965	49891	7540	45844	25923	24376	35134	22551	47835	20603	6426	40559	59266	41521	27131	26510	56656	17293	74281	6817	7538	3674	37285	26249	31498	2824	30283	48783	55560	43241	46713	24147	39881	29827	23383	64023	48233	1406	5312	15833
hsa-miR-31-5p	1	0	0	1	0	1	0	0	1	1	2	0	0	1	4	0	0	0	1	1	1	1	0	3	0	3	0	1	0	15	0	1	0	1	1	1	0	2	0	0	0	0	3	0	0	0	1	21	9
hsa-miR-32-5p	104	77	102	1	1	74	97	72	76	92	112	0	61	72	88	49	68	111	125	1	393	112	96	102	158	158	10	49	1	44	0	110	106	58	0	54	120	171	75	343	43	103	127	113	72	98	65	116	90
hsa-miR-33a-5p	8	9	5	0	4	6	11	2	6	6	4	0	4	6	6	12	6	8	8	0	19	20	11	6	10	14	0	10	0	5	0	11	3	10	0	6	17	21	10	55	2	20	23	6	5	9	53	87	38
hsa-miR-92a-3p	10405	8442	7438	14606	55851	10395	7802	5291	9607	11188	9650	19390	9499	8023	9173	12634	10370	9580	11050	19167	16702	10995	13657	7075	7398	9708	3813	9416	22350	7104	14048	11710	6907	8132	19082	9642	17317	11341	16182	13799	4990	8927	12540	14677	8592	7700	34825	20761	26220
hsa-miR-93-5p	7226	4484	4267	1100	5576	5814	3628	1803	6307	7793	5693	1320	3100	4812	5929	8088	5799	5577	6331	1221	15273	8665	7521	4660	3766	5439	1758	7119	1000	7303	767	8002	2027	2634	2795	4468	11712	5533	9037	7061	2619	3418	6811	8300	3447	4095	15402	15861	25637
hsa-miR-95-3p	9	13	10	0	13	15	24	5	24	12	9	1	18	9	8	9	3	5	8	1	19	14	6	17	5	17	3	20	1	5	1	14	7	13	1	16	12	26	8	11	3	6	13	2	13	21	22	9	16
hsa-miR-96-5p	4	7	7	0	1	7	11	7	9	9	8	0	5	8	13	3	9	10	10	1	25	4	6	15	4	10	5	10	0	21	0	7	4	3	0	5	10	10	8	14	3	4	13	19	7	6	151	20	63
hsa-miR-98-5p	211	206	148	0	4	220	280	166	256	227	184	1	195	157	183	176	208	198	153	2	487	277	237	155	171	216	62	336	1	177	1	282	211	109	3	183	275	378	211	226	74	132	304	201	133	233	234	358	187
hsa-miR-99a-5p	1454	2271	1364	36	51	1842	3179	1100	3919	2363	1229	84	2216	965	2632	1996	1548	1228	1222	75	2799	2526	2336	2593	1850	2043	835	2168	78	482	51	2540	1698	1800	186	1448	2476	3639	1436	1428	399	1942	2012	1533	1327	2528	269	3169	4263
hsa-miR-100-5p	29301	31369	22637	886	1767	37924	34854	29844	43018	52954	20315	1477	35669	19356	40353	35606	38309	23368	15531	1574	42146	39104	39736	28739	38858	34366	14708	45573	1051	63358	577	45070	32091	27439	1833	31104	36437	65328	40250	26088	7922	33963	48794	35170	24564	35775	10964	57714	54845
hsa-miR-101-3p	31651	38354	32609	34	28	42656	39429	35459	28807	52511	29609	38	33428	25209	20936	20011	18441	25147	32610	40	81564	54255	38240	23114	70370	38764	2534	25827	21	14951	69	35826	37327	28185	56	24733	49082	103742	28388	75472	10243	50021	59871	30317	29543	56142	6895	34794	18614
hsa-miR-29b-3p	269	134	195	3	5	211	206	90	236	175	187	2	143	284	299	125	263	102	276	5	298	225	247	190	265	287	76	111	2	281	3	217	202	131	2	87	303	275	189	416	74	181	332	239	141	147	464	473	1561
hsa-miR-103a-3p	35667	33786	32585	2322	3597	41384	32354	20414	59650	35163	43696	2319	28914	26640	38432	35952	39688	29705	45700	2094	61166	37198	44494	36559	22844	40267	16966	57803	1968	30399	854	39576	19199	21209	3399	42312	42103	41151	53807	34566	20425	20820	42548	36436	31334	27289	20439	57116	76615
hsa-miR-105-5p	1	1	0	0	9	0	0	1	0	1	0	0	0	0	0	2	1	1	0	1	22	0	0	0	0	0	0	1	0	0	0	0	0	0	1	0	0	0	1	0	0	0	0	1	0	3	435	3	681
hsa-miR-106a-5p	20	4	8	0	0	14	9	2	17	31	8	0	10	6	11	12	9	11	12	0	66	19	15	4	6	10	3	16	1	5	0	18	4	5	4	10	48	12	25	19	1	2	4	28	8	8	21	37	36
hsa-miR-107	310	249	166	7	19	351	398	124	349	366	239	14	348	201	299	364	274	234	282	18	885	325	390	194	211	260	66	339	11	226	8	339	151	188	16	251	430	412	613	488	63	215	427	431	130	268	193	912	360
hsa-miR-192-5p	384	249	316	6	4935	393	527	301	424	739	291	6	385	309	278	411	300	334	383	10	1309	552	334	227	423	407	92	515	7	308	4	711	372	250	8	295	836	601	600	703	108	469	485	498	239	453	696	1571	999
hsa-miR-196a-5p	3	2	1	0	14	0	3	2	3	7	3	0	0	1	2	2	1	1	8	0	11	3	2	2	4	2	1	1	1	3	0	10	2	1	3	2	11	4	1	3	1	1	0	1	2	5	1159	32	5
hsa-miR-197-3p	675	425	554	7379	5611	519	386	300	767	467	518	9085	529	620	505	747	943	468	453	8635	956	619	734	387	448	860	450	416	11257	332	8289	667	390	566	6216	714	1172	448	572	1113	238	564	794	693	409	387	1016	1325	2458
hsa-miR-199a-5p	559	386	252	64	145	454	361	160	769	446	236	157	264	234	483	529	360	217	237	86	715	694	449	371	274	482	194	662	86	305	76	733	202	170	288	329	650	457	509	423	109	348	481	429	270	359	409	1925	6878
hsa-miR-199a-3p	1259	974	731	18	56	987	1921	635	1513	1444	742	50	1050	783	1379	1410	1103	903	853	39	2611	1649	1425	1251	1065	1447	403	1117	31	723	26	1552	1075	827	72	701	1486	1954	957	1277	257	1217	1499	1125	785	1357	1367	10034	6487
hsa-miR-129-5p	5	8	1	3	49	1	26	3	5	9	1	8	6	2	10	2	32	2	1	3	5	15	3	30	6	5	3	14	3	8	2	25	4	4	13	7	7	8	2	2	1	5	9	3	4	7	2	12	13
hsa-miR-148a-3p	52273	52759	37448	1131	2949	51396	63905	44362	68297	61220	64561	1221	37280	58576	61813	40403	80492	38081	59593	2985	67318	45678	64592	48170	44923	54169	15304	86436	514	29791	601	54742	48114	33275	1288	62996	69813	65506	67135	53073	18980	36776	48601	47018	28105	47310	149777	193843	168771
hsa-miR-30c-5p	411	502	386	150	421	402	299	166	624	332	540	161	327	334	521	503	497	408	339	236	545	732	581	487	241	661	188	646	334	178	123	636	353	242	168	338	765	388	508	613	172	338	516	444	517	275	112	315	1923
hsa-miR-30d-5p	63533	104410	46884	12189	11133	90127	44215	50515	70248	63902	50629	25235	80797	66823	54956	74811	58949	53823	52561	21666	135596	127774	88579	35511	61617	74986	16252	139942	22303	27636	18623	111750	72455	52769	27848	113583	143469	114666	119570	123250	24190	77837	96608	76776	53255	69262	12619	52908	81942
hsa-miR-139-5p	241	234	138	193	309	159	454	91	418	386	90	475	209	110	172	284	144	98	76	323	301	355	334	285	149	173	67	253	366	70	351	356	202	215	540	117	380	294	169	121	41	142	213	124	142	553	55	67	587
hsa-miR-7-5p	3	2	3	0	0	1	3	3	2	2	1	0	3	1	2	2	2	2	2	0	5	3	2	2	2	1	1	2	0	2	0	1	3	3	0	1	1	5	3	2	1	4	3	1	2	1	5	5	1
hsa-miR-10a-5p	71103	81421	74146	1070	8914	100676	63237	73590	168999	103839	75565	2585	91377	54655	72068	78683	55248	71090	45509	1225	89542	128811	78741	94554	80039	112996	51132	127494	1541	39338	934	83444	71882	83831	1838	102471	105633	120952	105318	65694	42599	91022	98597	63819	91357	108738	483706	111626	186756
hsa-miR-10b-5p	10690	16335	6399	355	8608	14231	84096	27215	113686	30843	9542	1938	14002	7216	28505	23410	17944	17702	5726	367	23785	10962	29375	69428	18766	16322	15544	4946	327	8505	304	11275	16070	35135	2698	6910	17876	23490	17049	4941	3676	14594	8048	8483	31010	357365	93784	13133	12244
hsa-miR-34a-5p	230	203	199	13	24	192	354	119	394	210	371	19	248	194	432	202	587	309	319	32	358	214	369	345	281	392	214	233	32	281	10	245	175	156	14	159	364	227	237	637	95	315	332	333	168	250	196	732	1181
hsa-miR-181a-5p	3099	2927	2136	1988	1129	4011	1933	1893	2371	3411	2546	3124	2973	4232	3383	4804	2811	2738	2486	2864	5513	4872	6066	1465	3181	3383	805	4431	2700	1927	2643	5591	2259	2184	8621	2871	6036	4822	5070	5190	934	2808	5681	4651	2122	2501	2463	6929	8727
hsa-miR-181b-5p	321	347	279	83	69	420	333	342	241	384	334	99	449	417	349	616	314	245	222	96	590	514	595	208	427	446	90	455	79	581	67	539	414	292	260	329	517	644	470	593	94	424	577	446	223	448	543	1567	1217
hsa-miR-181c-5p	128	121	93	9	25	113	89	63	95	93	114	12	108	153	130	154	62	81	121	9	241	240	174	76	84	133	34	121	14	50	6	208	81	82	21	80	220	188	129	153	28	82	131	168	79	99	205	292	290
hsa-miR-182-5p	6247	8614	6859	170	222	9597	12454	6887	12991	19965	15641	142	8529	9170	12729	8105	8300	11809	12766	163	26895	7077	15422	12891	9727	7344	4017	8223	155	15731	94	7860	4281	9064	132	9121	13123	15464	16787	19094	6877	5413	9528	23787	10882	11313	136398	23299	37933
hsa-miR-182-3p	0	0	0	0	0	0	0	0	0	0	0	0	0	0	0	0	0	0	0	0	1	0	0	0	0	0	0	0	0	0	0	0	0	0	0	0	0	0	0	0	0	0	0	0	0	0	4	0	0
hsa-miR-183-5p	1716	2139	1592	475	609	2132	3835	1900	3012	2989	2599	554	2590	2329	3163	1784	2601	2124	2622	423	7263	1397	2605	3249	2456	1458	993	2543	276	6355	140	2201	1330	2572	223	1828	2292	4641	2764	5240	1342	1467	2409	3524	1741	2795	52860	7884	13242
hsa-miR-187-3p	10	14	9	21	0	7	24	1	21	11	11	10	7	4	29	26	11	8	7	31	17	9	10	8	0	28	18	15	2	7	11	23	3	11	28	8	9	11	7	14	1	7	29	5	21	13	102	51	16
hsa-miR-199b-5p	221	195	93	3	4	216	199	78	611	241	178	11	92	143	416	300	251	144	172	1	448	255	303	330	133	180	107	230	2	113	5	287	80	94	16	100	331	203	263	158	36	96	261	187	169	168	104	610	2076
hsa-miR-203a-3p	7224	8280	6048	120	1367	11334	3062	3286	5248	5272	5945	257	5392	5228	7637	6063	5291	5479	6458	230	7159	12885	6190	5321	6365	7684	1975	8790	186	8654	104	11811	4184	6569	480	7526	14752	10759	11123	7893	3589	8578	11916	6634	7666	7591	1760	864	12766
hsa-miR-204-5p	6	22	10	2	5	8	13	6	60	11	9	7	14	4	9	21	15	19	12	4	11	25	10	35	11	17	8	10	4	5	5	31	26	13	1	5	16	21	11	15	2	8	13	25	26	7	3	5	25
hsa-miR-205-5p	9	43	44	28	2	168	135	22	18	143	30	89	12	12	1148	44	5	68	89	142	67	69	12	739	8	89	39	31	334	11	211	95	42	1	126	146	17	116	33	3	21	4	118	16	413	3	19	464	340
hsa-miR-210-3p	99	32	31	87	700	95	33	5	44	39	21	74	19	42	68	37	41	21	46	109	63	81	62	28	35	24	5	36	110	265	56	88	23	23	143	39	122	45	41	133	22	27	139	74	23	21	6431	2396	3102
hsa-miR-212-3p	6	10	11	7	2	6	43	22	10	9	4	3	24	9	13	9	10	8	13	3	34	7	7	7	32	7	3	4	3	30	2	7	20	20	3	3	6	47	6	25	8	12	11	6	8	39	18	68	10
hsa-miR-181a-3p	607	549	326	48	52	567	398	353	603	463	552	123	397	518	712	1070	668	546	443	45	1214	776	1044	305	452	656	188	750	58	523	17	770	281	314	157	391	961	536	682	836	219	440	627	594	398	513	666	1478	3065
hsa-miR-214-3p	3	4	3	5	11	7	13	2	13	5	4	14	12	7	3	4	8	7	5	34	19	4	2	10	3	18	5	11	14	3	13	7	9	8	5	10	7	15	5	10	2	7	2	4	12	8	6	21	32
hsa-miR-215-5p	6	6	10	0	31	5	37	15	11	13	15	0	15	7	6	9	4	18	10	0	58	3	16	4	38	21	1	7	0	4	2	6	9	8	0	11	16	22	11	32	2	15	10	18	3	27	14	29	5
hsa-miR-216a-5p	6	0	1	0	1	4	3	1	1	1	0	0	0	2	1	1	6	2	3	0	3	7	0	4	3	9	1	5	0	1	0	4	1	2	0	1	8	3	3	1	0	1	4	9	5	3	1	5	13
hsa-miR-217-5p	35	5	13	1	0	25	27	19	24	17	18	3	8	18	27	39	107	39	10	1	28	48	21	46	26	52	14	34	0	24	0	40	4	9	2	4	43	24	29	15	12	32	34	121	24	32	14	49	295
hsa-miR-218-5p	209	192	188	0	1	190	184	130	250	214	203	2	265	97	182	146	163	176	118	4	414	269	219	245	210	572	60	141	3	45	2	221	277	115	1	113	315	308	127	470	41	301	275	185	192	269	15	83	218
hsa-miR-221-3p	485	478	347	27	75	487	582	436	690	370	425	60	575	313	651	547	478	407	597	88	1355	739	641	619	541	997	242	580	66	452	31	640	599	290	73	354	920	1031	481	629	169	722	703	519	472	653	73	1106	1438
hsa-miR-222-3p	71	63	50	8	25	80	112	45	84	76	62	38	112	53	97	71	61	64	138	33	163	144	97	95	76	124	41	76	17	146	14	99	95	63	31	82	114	158	90	106	42	119	120	129	71	107	33	229	311
hsa-miR-223-3p	3798	641	1441	121	18	968	774	560	3313	1411	1063	43	925	482	733	1315	1571	747	424	78	5216	515	918	438	950	967	884	457	151	331	41	1229	974	2936	42	2205	2351	643	1444	1474	214	734	1656	1422	633	889	485	822	1033
hsa-miR-224-5p	48	17	15	4	6	20	24	8	27	14	12	6	25	23	31	23	23	15	7	5	36	36	26	14	18	25	13	28	3	47	1	38	24	14	18	16	33	37	20	37	6	30	24	26	17	26	5	189	626
hsa-miR-200b-3p	761	993	553	19	1192	1523	529	229	567	776	758	36	436	655	1399	577	861	602	598	22	612	771	1051	1604	447	772	148	1071	54	663	17	910	446	236	37	800	1057	783	806	690	229	261	1326	830	768	369	815	3250	2308
hsa-let-7g-5p	4697	3603	2288	75	500	3743	2229	1313	5005	4553	2969	157	2269	4554	3002	3328	4141	2363	3854	127	4920	4532	3977	3087	2148	3423	722	7383	82	2421	41	5490	2556	980	52	3597	5758	3258	4400	2406	1012	1420	4577	2852	2086	2291	1882	3148	3653
hsa-let-7i-5p	915	645	596	62	135	833	1442	560	896	1253	866	83	756	814	786	963	947	767	831	52	3117	770	942	679	767	897	398	1029	50	768	29	980	728	435	145	922	1371	1381	1190	1031	241	650	887	1150	480	903	893	2076	1775
hsa-miR-1-3p	148	98	69	0	1	104	131	50	195	140	40	0	101	60	83	94	89	66	44	1	106	125	23	99	77	131	37	291	0	31	0	166	48	41	1	115	122	190	62	61	15	92	104	116	168	54	6	21	158
hsa-miR-15b-5p	374	520	398	488	971	522	809	377	870	566	835	485	604	506	479	537	668	629	791	569	1582	452	773	460	454	790	229	715	555	306	254	396	541	481	247	640	986	700	894	976	331	404	599	513	477	553	361	558	752
hsa-miR-23b-3p	2686	3462	2852	273	860	3110	4831	2052	4172	3401	3125	653	4566	2399	3395	3561	2529	2603	1785	416	5517	4851	3126	3704	2957	5235	1778	5146	341	2249	234	4518	2733	2340	431	2993	4188	5305	3140	4631	857	3963	4791	3827	3461	4707	3959	8783	4910
hsa-miR-27b-3p	3388	3914	3422	347	1244	3591	6791	2768	5946	3288	5216	749	4527	2431	4632	4071	3408	4374	2691	717	9375	5620	4037	6160	3757	9323	2518	4447	582	3485	374	4211	3868	2678	332	3123	4983	5518	3363	6668	1474	4830	4401	5123	4764	5874	4610	11191	8368
hsa-miR-30b-5p	1364	2583	1348	41	64	1880	1779	912	3158	1108	3071	83	2366	1868	2094	1904	1838	2494	2727	223	4066	4831	2908	2015	1438	5220	929	2874	134	722	41	2389	2799	1567	58	1768	4586	3475	2432	5047	738	1833	2627	3108	3540	1389	345	934	3504
hsa-miR-124-3p	0	0	0	0	1	0	0	0	0	1	1	0	0	1	1	1	0	1	0	0	0	0	1	0	0	0	0	0	0	0	0	0	0	1	0	0	0	0	1	1	0	0	0	1	0	1	5	1	0
hsa-miR-125b-5p	499	517	318	391	666	532	817	332	942	703	332	927	612	302	855	628	546	365	413	857	732	683	738	666	453	639	283	735	774	578	480	812	445	519	897	432	709	959	576	448	121	591	653	573	493	543	340	1384	2392
hsa-miR-128-3p	143	110	64	11	52	115	169	75	111	120	83	20	150	84	150	161	134	68	111	18	240	133	147	91	116	107	25	126	6	114	7	207	101	96	14	70	159	158	110	150	28	101	174	113	64	115	249	521	437
hsa-miR-130a-3p	183	100	65	3	7	132	93	76	194	104	70	12	111	79	153	130	76	89	90	7	240	251	166	98	98	140	27	129	5	37	3	161	73	51	15	67	172	149	142	164	33	91	193	141	77	115	44	177	760
hsa-miR-132-3p	362	174	154	140	240	217	478	110	563	307	168	176	256	183	282	377	322	184	220	127	401	226	226	358	213	256	131	314	76	374	52	236	182	152	276	333	224	273	279	264	104	166	262	268	100	349	322	848	694
hsa-miR-133a-3p	17	13	8	11	102	9	24	6	30	22	11	22	10	4	9	20	10	10	9	8	13	16	8	15	8	30	20	19	31	3	24	17	9	17	16	18	28	15	7	15	5	11	11	17	27	5	1	3	31
hsa-miR-135a-5p	5	5	2	0	0	6	7	1	5	1	2	0	10	7	1	4	2	2	4	0	4	4	8	3	6	8	0	2	0	2	0	4	6	2	0	5	7	9	3	12	2	6	6	2	7	3	4	2	3
hsa-miR-140-5p	170	141	147	0	1	209	193	95	286	137	150	7	154	148	153	145	170	117	150	5	365	186	137	160	143	231	67	243	4	61	4	181	97	111	1	155	190	230	165	166	38	136	229	273	194	180	107	222	270
hsa-miR-141-3p	527	670	484	4	11	767	658	279	430	575	526	6	682	828	697	407	564	435	828	2	871	723	584	890	541	652	75	477	1	725	3	533	577	454	6	595	644	1192	688	1221	188	442	1058	727	550	455	2552	638	3514
hsa-miR-142-5p	120	81	81	1	1	68	273	115	143	180	130	0	142	58	76	68	94	66	241	1	545	83	90	83	237	83	33	102	0	125	0	142	204	119	1	97	111	235	124	197	42	100	112	94	72	139	97	217	167
hsa-miR-142-3p	3331	879	1216	25	8	1906	473	197	1240	3540	1418	20	486	1178	2186	1749	2014	1005	5000	29	1856	2214	2380	546	1995	715	151	733	6	2715	20	2917	279	1118	8	434	2697	903	1492	3777	1139	901	3197	2855	522	933	4475	5018	5006
hsa-miR-143-3p	1012397	1096034	1028140	6139	24817	1096744	2425811	2019168	1983548	1041664	1107066	10106	2081347	882815	756209	1131692	875221	1306184	698592	9791	2341099	1555389	742274	1218443	1433926	1735793	490792	2382002	5734	487327	6413	1184373	1452472	867844	2205	1184661	906057	3221735	1094941	1334162	418112	1504171	1204932	1406231	2156477	2239268	196892	889348	298391
hsa-miR-144-3p	31	50	27	1	1	60	383	89	50	220	94	1	90	20	18	59	33	155	79	1	825	59	92	22	292	127	3	30	1	18	0	63	70	38	0	41	251	380	94	546	13	98	37	159	43	203	5	16	35
hsa-miR-145-5p	2257	1408	1373	4285	19490	2103	1451	726	3863	1412	1576	6564	1756	1327	2458	2743	2297	1389	1116	8294	2371	2515	1964	1973	1124	3953	2236	3058	8788	651	5242	2870	917	984	5063	2053	2843	1567	2460	2725	669	1506	2621	3670	3891	1114	729	1385	6446
hsa-miR-152-3p	1073	981	782	10	23	995	2358	914	1786	1128	1021	12	1555	1005	1024	1082	1004	636	582	17	3673	1127	1171	1089	1240	1176	374	1419	6	618	7	1353	1205	818	11	820	1305	2351	1380	2105	255	1373	1204	1014	803	2125	1237	4124	1015
hsa-miR-153-3p	2	2	1	0	0	1	2	2	2	1	2	0	2	1	1	1	1	1	1	0	1	1	1	2	3	2	0	1	0	1	0	1	1	1	0	1	2	2	1	2	2	2	1	0	2	3	8	4	4
hsa-miR-191-5p	343	236	283	363	1135	306	403	179	535	258	419	257	293	229	368	302	341	254	507	434	685	354	466	279	220	395	142	294	255	261	106	326	327	399	249	296	438	412	449	565	126	244	450	495	289	234	1527	744	1433
hsa-miR-9-5p	65	30	15	1	26	66	25	27	102	112	50	2	39	19	46	39	24	38	113	2	70	50	38	34	37	33	12	45	1	1105	1	40	16	66	11	35	36	43	31	24	24	15	196	45	111	27	113	371	185
hsa-miR-125a-5p	1125	1365	859	1778	3269	1366	1257	918	1438	1604	878	4879	1750	909	1432	1741	1089	955	743	3879	1426	2071	1757	1123	1054	1497	446	2218	3331	537	2400	2380	1456	1267	4960	1211	2400	1922	1692	1430	428	1407	1964	962	1127	1319	1552	1250	4778
hsa-miR-126-5p	2723	1895	1120	4	1	2429	1486	787	1973	1570	1472	4	1837	2152	1465	1785	1054	1136	1458	4	4548	3428	2293	900	1853	2062	274	1648	3	596	2	3115	1305	1287	5	1155	3635	2642	2381	4044	512	1740	3042	1890	1149	1726	409	555	2789
hsa-miR-126-3p	11113	5853	4884	374	223	7901	4040	3183	9424	4132	6227	701	6259	6244	5473	6893	4084	4231	5631	485	20001	15364	10142	3064	6237	8801	2402	8512	262	2359	315	11883	4499	3546	468	5326	15259	9446	10911	17230	1925	5835	8942	7514	5200	5272	6948	2497	41727
hsa-miR-127-3p	525	541	182	409	1880	413	3262	693	1663	847	850	355	836	434	1097	814	636	604	413	295	2018	290	858	1369	977	823	702	913	320	308	178	375	369	791	769	453	347	1886	858	708	82	472	774	390	510	1881	599	4511	1013
hsa-miR-134-5p	147	118	29	164	314	84	287	110	165	118	93	115	98	123	195	208	123	115	107	76	219	80	171	158	228	129	136	149	85	59	43	79	36	147	149	63	152	213	117	144	25	70	153	125	120	242	202	824	189
hsa-miR-136-5p	9	5	1	4	2	8	16	2	11	17	12	2	5	11	26	10	14	7	5	7	7	9	16	20	8	8	2	10	0	4	2	13	2	3	1	1	13	9	6	9	3	6	19	9	5	8	22	33	42
hsa-miR-146a-5p	339	277	274	18	50	310	312	133	643	688	565	15	204	564	438	629	1471	339	1697	39	1009	248	688	349	400	473	202	503	24	465	0	411	263	172	26	309	512	231	389	457	136	86	227	646	227	132	222	1107	466
hsa-miR-149-5p	6	17	12	16	90	19	17	3	21	47	21	83	22	10	76	16	13	13	7	47	44	25	9	77	7	33	11	9	54	10	50	12	17	8	36	12	80	43	14	67	2	29	16	15	20	20	44	146	34
hsa-miR-150-5p	1199	678	755	1199	2306	749	1459	957	1328	1777	989	2257	1068	933	750	972	1165	485	3128	6342	3008	768	935	636	3783	811	644	888	2914	1429	623	1115	1724	1236	2623	657	1356	2096	933	1956	784	1191	755	850	717	1534	566	2140	2426
hsa-miR-154-5p	2	3	0	4	3	1	4	1	7	4	7	1	1	4	6	7	7	3	3	4	8	5	3	5	4	4	5	2	3	0	0	1	2	2	2	1	7	1	4	5	0	1	6	4	4	8	2	23	16
hsa-miR-154-3p	5	4	0	0	1	0	3	1	5	1	2	0	0	2	5	2	1	3	1	2	0	0	3	2	2	1	1	1	0	3	0	3	0	0	0	1	3	1	4	2	0	1	8	2	1	0	3	10	5
hsa-miR-185-5p	422	257	205	9	14	355	359	141	308	550	285	9	208	271	288	397	497	262	367	13	925	297	479	137	255	234	64	336	6	262	7	452	143	141	7	269	711	267	631	594	94	196	403	520	97	215	149	803	877
hsa-miR-186-5p	455	392	337	45	97	394	385	184	508	501	357	61	354	399	407	451	551	315	493	68	704	487	483	306	358	426	106	510	74	291	44	581	341	210	42	398	730	505	458	569	174	249	581	490	265	282	612	675	1345
hsa-miR-188-5p	2	2	1	0	2	0	3	0	3	1	3	0	2	1	6	4	3	3	5	0	3	5	1	4	2	2	1	2	0	5	0	2	3	3	0	2	3	1	1	7	1	3	5	2	1	1	2	16	8
hsa-miR-190a-5p	23	33	16	0	0	47	57	7	40	103	45	0	16	15	18	72	37	96	29	0	168	56	74	18	27	34	3	24	0	10	0	58	21	9	0	34	104	54	73	70	3	28	33	67	26	48	6	21	17
hsa-miR-193a-3p	13	7	9	0	0	6	22	8	15	6	8	1	6	7	12	9	13	8	7	2	26	14	18	6	9	13	4	11	1	5	0	11	7	9	2	3	13	11	6	17	2	11	10	11	9	20	14	39	18
hsa-miR-194-5p	209	122	135	4	1292	169	226	83	197	388	164	3	170	162	172	261	165	174	159	6	586	224	227	92	161	171	28	258	6	140	4	282	132	90	9	202	419	245	349	288	59	146	232	265	97	176	189	702	544
hsa-miR-195-5p	210	342	262	0	2	325	1053	681	398	223	277	3	929	171	179	181	155	233	203	5	1042	356	286	331	480	546	88	423	2	78	1	276	953	429	0	391	284	1450	296	433	83	546	291	208	329	959	39	283	263
hsa-miR-206	23	14	12	0	0	6	39	0	97	64	3	12	4	1	4	40	1	0	2	0	71	1	7	8	8	0	3	1	0	0	1	3	4	46	20	0	104	3	1	0	0	2	1	0	1	4	1	0	4
hsa-miR-320a-3p	888	950	1076	548	892	839	1131	958	2564	1113	1207	985	1091	847	883	944	826	848	1464	532	1917	1101	876	1586	665	1662	988	1191	230	465	283	640	696	1105	423	1401	1228	2090	1401	1373	406	945	1122	875	2030	1272	628	884	1647
hsa-miR-200c-3p	11694	12594	11233	6373	42432	16554	9203	5964	14237	9655	12271	6928	8016	9574	17077	7278	14196	6781	16494	6590	12208	10383	12880	21094	7514	12006	4649	15724	6971	22533	2169	11020	8641	6691	5544	16311	13918	14503	15388	12481	7241	5666	16372	11705	12631	7013	42435	10606	35365
hsa-miR-155-5p	374	431	543	58	102	373	818	344	723	984	715	79	396	313	337	439	564	269	1717	143	982	254	424	628	963	331	395	354	42	950	15	448	966	454	41	286	322	611	204	472	311	244	396	287	208	557	298	1438	358
hsa-miR-106b-5p	392	329	238	2	8	346	1065	212	762	508	425	2	372	268	342	477	374	589	587	5	4137	475	521	373	498	511	128	457	6	250	7	381	345	244	3	322	745	722	649	1179	125	325	446	734	342	460	541	831	563
hsa-miR-29c-3p	5739	6137	6000	18	57	6917	15844	12594	6045	6875	5732	37	14780	6194	6250	3281	5796	4778	5879	45	18359	8732	7469	4753	19600	9504	1671	5332	29	2834	28	5856	15728	10222	31	6400	6846	25017	5853	16076	2008	14944	8639	8268	4883	13592	4173	15694	5540
hsa-miR-200a-3p	228	249	192	1	25	342	233	94	121	209	164	3	222	274	304	152	151	148	203	2	186	275	227	321	150	152	27	192	2	175	0	258	206	86	6	221	187	383	158	224	43	116	432	222	171	139	501	825	1417
hsa-miR-34b-5p	0	12	4	0	0	35	5	1	0	7	4	0	0	0	14	5	3	7	18	0	5	17	1	39	1	11	1	8	0	2	0	12	1	0	0	8	2	24	3	1	2	0	23	4	31	1	1	7	9
hsa-miR-34c-5p	16	451	245	0	0	1180	445	65	53	246	237	2	50	4	220	85	14	271	360	16	154	398	16	2540	29	542	85	464	12	30	5	314	54	4	4	729	59	1308	113	11	83	5	366	47	2630	42	5	109	90
hsa-miR-299-3p	2	0	0	0	0	0	2	1	1	1	1	0	2	1	2	1	1	0	0	0	1	1	0	0	0	1	1	0	0	0	0	1	0	0	0	1	1	0	2	1	0	0	1	1	1	1	1	2	1
hsa-miR-301a-3p	10	5	7	0	0	5	4	1	8	10	6	0	4	3	5	10	5	3	13	0	15	12	7	5	4	3	3	6	0	10	0	7	2	2	0	3	5	5	5	6	0	3	13	6	6	2	19	17	40
hsa-miR-99b-5p	35328	39980	36440	71500	82605	42662	55862	42195	48026	39890	40615	149368	61423	27388	38576	54100	27935	30890	27415	131248	64064	70920	44172	39684	44993	45331	16967	65352	88123	23698	59779	61809	38907	48426	159157	34024	58519	86651	51993	62103	17731	60702	51497	33837	41829	85748	117606	81066	122195
hsa-miR-296-5p	7	5	4	19	44	7	1	4	9	4	7	54	4	4	6	4	6	2	4	35	27	1	2	6	8	11	1	2	44	1	50	7	7	4	14	4	11	10	13	18	3	8	8	14	5	4	1	10	31
hsa-miR-130b-3p	24	22	13	2	8	11	21	10	32	20	13	4	8	10	18	22	15	15	25	2	63	14	22	13	15	15	13	24	0	62	0	12	10	9	2	21	15	22	31	24	6	14	18	14	13	19	116	89	67
hsa-miR-30e-5p	7663	14429	14714	70	131	11186	38133	28188	12484	16045	15744	101	28659	9515	7823	9113	9842	10545	11248	141	46410	13282	10778	15505	38022	15502	3356	12032	60	7464	47	10257	35670	21029	45	11212	11532	55094	8863	23133	4788	22300	12910	8417	11907	42759	12578	24700	23838
hsa-miR-30e-3p	9028	15573	12864	928	3051	12354	14956	15057	19985	12917	20349	1400	13816	9201	10830	12158	13326	15496	14353	1252	15928	15257	14249	18293	10870	18290	6976	20542	1241	8546	571	11541	12199	14044	520	12691	14486	20311	13050	10783	11536	10305	12709	10819	18125	18018	9491	15284	19092
hsa-miR-361-5p	615	666	492	62	203	580	482	277	876	594	637	99	453	477	663	694	813	642	453	77	610	860	768	579	334	788	362	988	69	477	34	921	359	322	85	548	1037	535	591	501	281	408	929	615	515	531	596	1161	1983
hsa-miR-362-5p	8	4	9	3	17	6	8	2	9	9	12	1	2	7	16	18	15	6	10	3	12	12	16	5	5	14	7	11	3	6	0	12	5	3	5	6	12	7	19	14	4	6	12	11	6	9	3	10	32
hsa-miR-363-3p	19	15	6	4	4	18	24	7	20	36	17	2	18	4	14	11	11	31	21	2	99	22	30	8	21	20	5	23	4	7	1	25	12	6	2	21	55	17	49	54	2	9	13	52	8	7	42	71	74
hsa-miR-365a-3p	35	36	37	16	26	24	37	50	82	38	46	19	48	25	59	70	90	81	41	19	69	36	33	67	45	71	47	21	51	23	12	35	60	65	15	33	56	40	69	77	21	82	63	85	68	39	29	100	149
hsa-miR-376c-3p	9	4	2	1	0	3	19	3	16	11	21	0	16	7	30	12	12	11	7	2	26	6	7	24	3	18	1	9	1	2	1	4	5	10	0	2	16	18	3	21	1	5	19	3	14	14	2	32	19
hsa-miR-369-3p	8	3	5	1	2	5	19	6	4	14	7	0	9	7	11	9	12	18	10	0	12	1	7	26	16	21	1	10	0	4	1	9	1	9	0	1	12	19	5	13	1	6	30	20	12	14	9	32	26
hsa-miR-370-3p	4	2	0	9	19	3	12	3	6	6	2	3	1	2	9	7	3	2	2	8	4	3	3	5	3	4	1	3	10	0	4	4	1	3	10	3	1	6	2	4	1	0	10	3	1	5	4	29	10
hsa-miR-374a-5p	238	272	162	0	0	240	172	102	328	324	243	2	98	193	228	282	240	275	359	1	470	330	261	209	141	316	37	277	0	114	1	260	95	85	0	132	351	235	298	154	102	103	294	224	166	142	53	167	295
hsa-miR-375-3p	19857	18346	20635	23412	369854	25220	17191	12538	15702	14585	29236	16279	13867	20026	22903	18002	29123	19614	26655	22992	48043	20871	33140	14095	20586	21998	12993	17290	21746	15473	11166	19970	16128	20935	21247	18353	34341	21855	24727	35282	13070	10268	40192	27171	18784	14199	920163	18403	97069
hsa-miR-376a-3p	3	1	0	0	1	1	0	0	3	1	1	0	1	0	1	4	2	1	0	0	1	1	1	3	0	1	0	1	0	0	0	0	1	1	0	0	0	1	1	1	0	0	1	0	1	1	2	2	2
hsa-miR-377-3p	3	1	0	0	0	0	2	0	0	0	0	0	1	0	1	0	2	0	0	0	1	0	1	1	2	1	0	0	0	0	0	1	0	0	0	0	1	0	1	0	0	2	0	1	1	0	1	2	1
hsa-miR-378a-5p	260	101	221	155	1174	144	146	85	202	85	185	118	76	131	181	150	513	145	126	147	222	106	143	102	133	111	108	111	408	73	92	102	75	86	121	131	183	111	121	266	66	106	234	248	54	133	37	258	148
hsa-miR-378a-3p	2706	2570	2825	1589	14515	1892	3733	2066	3905	1830	3234	1099	2117	4130	2387	2567	8085	2478	2885	1059	4659	1408	2003	2109	1970	1881	1275	3839	1005	1316	315	1751	1903	1962	396	2477	2387	2665	2521	3253	1610	1364	3443	2274	1178	1999	228	4664	1670
hsa-miR-379-5p	990	781	255	63	115	830	2557	969	2430	1494	976	77	1056	640	1806	1208	755	907	714	68	1912	576	1179	1970	1873	855	577	1153	22	453	44	750	332	1326	30	478	782	2260	1137	1171	169	585	1569	763	851	2273	1377	6208	1065
hsa-miR-380-3p	0	1	1	0	0	0	0	0	0	0	0	0	1	0	0	0	0	1	1	0	0	1	0	3	0	1	1	0	0	1	0	0	0	0	0	0	0	0	0	0	0	0	1	1	0	0	2	1	0
hsa-miR-381-3p	52	61	18	4	15	44	108	30	131	95	57	4	40	52	78	101	45	34	26	5	80	47	57	110	87	33	26	76	1	18	3	68	19	62	5	20	51	98	50	67	8	23	145	40	43	87	60	258	73
hsa-miR-382-5p	14	12	3	8	9	7	25	10	19	20	6	2	5	9	21	26	16	11	11	1	17	5	15	20	12	8	7	19	2	8	0	11	1	6	16	6	21	15	9	9	1	6	37	8	10	16	20	109	21
hsa-miR-340-3p	8	8	6	0	0	5	5	6	10	9	10	1	8	8	11	10	27	11	6	1	11	6	20	7	5	15	5	11	1	6	0	11	7	3	1	4	12	6	16	14	7	9	10	5	6	8	19	10	28
hsa-miR-330-3p	5	5	9	2	6	5	15	5	15	8	9	5	10	9	7	8	8	5	10	6	20	9	6	6	8	7	5	4	3	7	3	7	17	7	3	10	12	14	9	9	2	6	8	6	7	8	3	28	7
hsa-miR-328-3p	53	48	32	711	338	40	29	33	37	45	27	1114	51	39	58	52	64	20	23	1007	45	62	54	41	34	44	17	35	1334	27	1151	67	44	31	1125	41	65	33	45	85	21	48	72	61	30	26	78	109	328
hsa-miR-342-3p	141	77	185	168	75	131	122	101	158	143	179	108	140	186	130	136	231	109	284	198	313	114	163	104	169	139	85	166	146	177	38	172	125	165	147	113	157	183	172	178	34	105	214	217	70	93	157	223	318
hsa-miR-337-3p	15	8	4	4	8	12	30	16	36	25	15	7	7	8	26	18	14	12	9	5	25	14	17	27	16	13	24	7	6	8	1	17	5	17	4	7	17	19	15	23	5	12	16	24	11	17	17	75	63
hsa-miR-323a-3p	0	0	1	3	14	0	4	0	3	0	1	3	1	0	5	1	1	1	0	5	8	1	2	0	2	1	0	1	4	1	2	2	0	0	2	0	1	0	1	4	0	0	1	3	1	1	3	5	3
hsa-miR-326	59	20	36	159	54	43	18	31	19	21	15	207	38	36	37	19	48	12	9	163	137	58	24	10	67	28	16	10	556	24	231	47	25	57	43	18	110	33	53	391	7	111	59	133	16	36	55	114	35
hsa-miR-151a-3p	8273	9892	7096	202	822	9446	13366	8487	12123	8526	8285	334	12969	7077	7053	9934	6742	7212	6329	325	14654	10542	8954	8800	7321	9068	3080	16364	180	8337	157	10389	8790	6204	278	8574	11141	16881	11048	7766	3160	8064	10414	6107	7122	12803	4615	17304	7893
hsa-miR-135b-5p	26	21	40	3	1	20	37	11	26	23	37	0	15	29	50	15	62	12	61	0	29	14	26	43	15	32	4	15	0	38	1	25	23	9	0	11	23	20	10	41	21	6	42	24	13	7	91	170	204
hsa-miR-148b-3p	349	244	221	143	198	357	319	137	278	415	239	174	277	339	254	303	294	201	373	140	684	399	416	203	338	280	61	387	152	221	64	435	236	199	67	231	438	523	469	546	79	267	564	435	147	270	789	798	542
hsa-miR-331-3p	38	30	17	46	42	24	35	14	26	14	19	68	48	23	37	29	28	22	35	108	57	45	44	14	33	14	7	20	89	39	39	40	19	36	41	11	45	31	28	57	9	27	55	29	13	40	58	138	180
hsa-miR-324-5p	12	15	11	20	33	13	8	3	13	14	10	28	10	8	17	18	22	13	7	20	23	14	13	10	5	11	7	10	27	5	14	16	5	4	15	9	23	10	14	26	4	8	15	22	9	3	36	21	114
hsa-miR-324-3p	42	14	13	48	84	24	30	9	25	22	25	71	19	25	36	42	54	18	16	77	50	47	40	21	24	16	10	48	67	37	32	53	13	18	109	14	44	38	29	44	13	32	34	30	13	22	40	94	137
hsa-miR-338-3p	2250	2497	2160	28	15	3012	1153	582	2325	1209	1937	29	1957	1266	1071	1682	1246	1372	1716	23	3819	4353	2432	841	1544	2615	302	2314	18	607	16	2534	1117	884	69	2052	3354	2075	3169	3648	800	1847	3693	1736	1791	1959	2586	277	2704
hsa-miR-339-5p	23	11	19	75	162	19	4	5	36	37	29	96	15	26	33	26	31	14	15	179	53	22	34	11	13	32	7	18	125	14	46	28	11	8	95	11	71	14	36	67	6	13	31	20	19	20	39	65	212
hsa-miR-335-5p	38	31	35	0	1	30	43	36	65	29	59	0	50	49	41	66	31	71	51	2	113	87	48	72	45	88	15	121	0	19	0	80	43	22	0	45	68	53	50	69	13	34	37	62	51	62	101	19	56
hsa-miR-345-5p	10	5	8	12	40	6	7	2	6	6	6	13	3	11	10	6	11	1	5	34	15	7	8	4	4	5	2	7	8	4	12	10	11	2	9	3	8	8	4	16	2	4	4	7	3	4	104	56	71
hsa-miR-196b-5p	29	6	10	4	244	9	20	6	18	47	15	8	12	11	9	24	20	33	18	5	42	28	18	6	18	23	3	12	3	13	6	19	10	11	3	9	80	22	21	54	8	16	13	24	10	55	20	180	172
hsa-miR-423-3p	115	74	75	332	499	98	50	27	96	67	76	199	61	75	143	113	117	50	77	357	117	96	115	75	43	76	28	91	275	136	224	160	41	61	380	79	139	53	88	73	46	59	133	108	56	44	301	276	922
hsa-miR-424-5p	34	25	41	24	9	28	84	79	84	36	85	33	68	28	43	168	51	107	62	47	239	127	75	154	67	187	20	66	4	53	16	80	47	64	2	24	69	103	38	133	23	58	37	57	108	155	125	175	104
hsa-miR-425-3p	13	9	15	2	7	10	8	5	8	7	8	7	5	9	8	7	13	6	10	5	20	6	7	6	10	16	11	9	9	7	6	9	8	10	1	5	14	18	7	15	4	5	15	9	4	10	18	44	31
hsa-miR-18b-5p	0	0	1	0	0	0	5	0	2	3	2	0	1	0	3	1	0	1	3	0	10	3	3	1	1	3	0	1	0	0	0	3	3	1	1	1	5	5	3	11	1	0	1	8	1	3	2	2	0
hsa-miR-20b-5p	44	16	12	2	0	33	26	4	38	77	16	1	12	16	16	30	22	32	22	2	155	43	40	8	22	20	3	35	0	10	2	39	9	4	4	22	99	8	91	68	4	7	23	78	19	15	97	121	158
hsa-miR-429	100	206	117	0	22	172	89	31	114	99	204	1	62	109	248	87	122	132	115	0	105	140	243	250	76	180	27	140	1	139	0	174	114	50	2	104	183	105	100	184	40	54	181	114	165	50	228	693	913
hsa-miR-449a	1	4	3	0	0	27	7	0	0	5	4	0	1	0	2	0	1	3	14	1	3	1	0	20	1	3	0	3	0	0	0	8	2	0	0	2	1	9	1	0	1	0	16	2	23	1	8	2	5
hsa-miR-450a-5p	3	1	4	0	0	1	5	1	2	2	5	0	2	2	2	11	3	6	2	0	8	13	5	6	4	4	3	2	0	3	1	5	2	3	0	3	5	3	2	5	2	4	2	5	3	4	3	9	13
hsa-miR-191-3p	2	1	1	9	24	0	1	0	1	1	0	5	1	1	1	1	2	2	3	10	1	1	4	0	1	0	1	0	3	2	3	1	1	2	9	0	1	1	1	2	0	1	3	3	1	1	7	4	5
hsa-miR-200a-5p	358	365	359	30	1971	588	216	154	203	249	380	42	201	213	482	189	261	252	310	49	271	306	416	530	294	312	91	317	62	587	14	275	185	245	47	251	313	516	302	396	153	191	382	403	440	271	2460	2032	2099
hsa-miR-369-5p	2	5	1	0	3	3	11	3	14	5	3	0	3	2	6	4	2	8	2	1	7	2	4	8	6	6	4	4	2	3	0	2	3	3	1	2	2	6	4	8	1	3	5	3	6	2	2	7	5
hsa-miR-433-3p	1	1	0	11	9	0	1	1	0	2	1	5	0	0	2	3	1	0	1	2	2	0	2	1	1	2	0	2	3	0	5	1	0	1	8	0	1	2	0	2	0	1	2	0	1	2	1	5	5
hsa-miR-451a	6506	4232	2388	63	42	5541	15840	2005	11266	18990	12809	118	6052	1561	5172	8802	6855	16707	11187	45	52610	5490	18292	2748	8772	15747	912	3638	140	1007	53	10192	4235	2358	45	9704	31974	6968	25115	41221	927	5372	3648	28931	3869	8020	277	704	4422
hsa-miR-452-5p	136	163	124	1	2	155	352	218	333	92	115	6	246	141	125	116	96	137	58	3	437	210	147	145	206	244	70	278	3	116	1	137	217	115	3	196	181	454	190	178	36	248	118	109	122	346	19	309	514
hsa-miR-409-5p	0	1	1	1	11	1	1	1	1	1	0	3	1	2	1	1	1	1	1	3	2	0	5	3	1	3	1	0	1	2	0	1	0	0	1	0	0	2	0	2	0	1	2	1	0	2	9	41	14
hsa-miR-409-3p	10	4	1	5	36	8	16	3	16	8	3	6	6	8	13	14	15	4	5	2	9	2	9	14	8	3	3	6	4	5	2	3	2	4	30	5	3	7	3	6	2	3	12	4	2	7	10	42	14
hsa-miR-410-3p	36	35	2	5	43	18	78	17	33	31	28	5	22	22	59	49	23	33	15	2	76	25	24	81	28	38	9	51	6	18	2	26	4	21	7	14	31	65	27	33	4	15	71	31	15	54	34	202	35
hsa-miR-376b-3p	1	0	0	0	0	0	1	1	2	0	1	0	0	0	0	3	0	0	2	0	0	1	0	4	0	1	1	1	0	0	0	0	0	1	0	0	1	0	1	1	0	0	2	0	0	1	1	1	2
hsa-miR-483-3p	1	1	0	8	7	0	1	2	2	1	0	24	0	0	0	3	1	5	0	56	1	1	0	1	0	0	1	1	10	9	9	1	1	1	4	0	1	1	1	1	0	1	1	0	1	1	2	3	1
hsa-miR-484	81	40	53	60	178	48	78	15	78	70	47	163	43	38	60	75	68	68	62	210	203	55	99	48	63	49	22	48	142	37	80	65	34	62	77	34	173	55	117	221	22	67	66	224	46	38	94	107	197
hsa-miR-485-3p	7	5	1	20	36	5	3	1	5	1	0	12	3	2	6	10	4	4	1	6	3	1	3	8	2	5	7	3	48	1	14	2	1	1	11	0	5	3	4	3	0	1	2	4	3	1	3	12	12
hsa-miR-486-5p	727	585	374	1417	790	793	2446	573	1353	2620	1446	2208	866	491	603	2127	955	2280	948	1237	7428	819	2073	279	1195	1302	255	982	2207	178	5329	1352	504	351	2013	1365	5061	1572	3638	3364	138	816	496	2890	503	1256	53	117	1090
hsa-miR-489-3p	1	0	2	0	0	0	0	1	1	0	0	0	2	0	1	0	1	0	3	0	2	0	0	0	0	2	0	0	0	0	0	0	2	0	0	1	1	3	0	0	0	0	1	0	1	0	1	1	2
hsa-miR-491-5p	5	4	2	3	8	4	6	4	4	3	5	4	2	4	4	4	12	2	2	5	14	3	7	5	6	11	4	2	6	3	12	5	5	2	6	4	9	3	5	9	0	2	7	9	3	7	4	6	31
hsa-miR-511-5p	80	28	58	34	12	56	79	23	57	58	93	22	55	49	92	66	182	59	61	27	60	66	80	30	64	20	17	30	50	59	9	79	7	103	5	30	86	45	76	238	33	52	172	156	12	43	10	417	57
hsa-miR-146b-5p	3297	1628	1724	117	48	2645	1805	827	2754	3016	2623	47	1091	2858	2131	2076	5316	1293	2740	60	1566	1711	2083	1298	1186	1347	680	3446	79	2719	13	2951	1200	1551	98	2340	2558	1909	2307	1841	1783	861	4585	2581	635	971	541	3008	3947
hsa-miR-493-5p	15	4	1	6	13	3	17	2	13	10	9	9	3	4	17	11	9	4	2	6	10	11	11	12	10	3	13	12	4	4	3	10	1	2	2	1	8	7	7	8	1	3	13	6	5	10	14	45	24
hsa-miR-432-5p	2	5	0	12	9	3	18	10	8	5	5	4	1	2	5	8	3	4	3	1	16	3	3	5	12	3	4	4	5	2	3	5	1	2	21	0	5	5	5	5	0	4	5	2	4	15	6	35	21
hsa-miR-494-3p	0	1	0	0	2	0	2	0	2	1	0	0	0	1	2	1	2	0	0	2	1	0	1	3	2	2	0	2	0	0	0	2	0	1	1	0	3	1	0	1	0	1	1	0	1	1	2	2	0
hsa-miR-495-3p	6	6	3	3	1	5	3	2	6	7	4	1	2	6	7	4	12	4	2	3	6	3	5	8	3	11	4	7	1	3	2	4	1	8	0	2	6	3	6	4	1	2	11	6	3	6	4	11	13
hsa-miR-496	4	2	0	0	1	0	4	3	2	3	0	0	2	0	1	2	2	1	1	1	7	2	1	3	3	1	2	4	0	2	0	1	1	5	1	0	3	4	2	6	0	0	2	2	0	5	2	8	3
hsa-miR-193b-3p	32	18	18	49	165	39	31	18	26	24	25	84	20	16	25	34	33	22	19	183	22	34	43	24	19	36	12	28	76	15	103	36	15	22	67	37	40	26	33	34	7	32	47	59	29	21	55	186	392
hsa-miR-497-5p	39	44	49	3	15	44	75	23	71	54	44	10	64	35	57	44	46	42	40	5	74	112	62	58	49	72	28	65	11	13	8	78	39	43	12	31	96	88	41	113	13	45	67	57	48	77	16	110	116
hsa-miR-181d-5p	48	45	42	1	3	33	32	24	33	31	32	1	38	38	50	63	23	34	30	2	75	84	38	25	22	33	12	41	3	24	2	70	29	29	4	42	63	56	35	34	7	33	33	26	24	27	119	143	99
hsa-miR-518c-5p	0	0	0	3	3	1	0	1	0	0	0	5	0	0	0	0	0	0	0	6	0	0	0	0	0	0	0	0	1	0	2	0	0	0	0	0	0	1	0	1	0	0	0	0	0	0	1	0	0
hsa-miR-521	1	0	0	1	1	0	0	3	0	0	0	1	1	1	0	0	0	0	1	1	2	2	0	0	0	0	0	2	1	0	0	1	0	1	0	0	1	0	1	0	0	1	1	1	1	0	1	0	0
hsa-miR-516b-5p	1	0	1	2	2	0	1	1	0	0	1	4	1	1	0	0	0	0	0	4	0	1	1	0	0	0	0	1	1	0	3	2	1	1	0	0	0	1	0	0	0	0	0	0	3	0	1	0	1
hsa-miR-499a-5p	1	4	0	0	0	1	2	3	3	1	5	0	4	1	1	1	1	3	1	0	6	3	1	1	1	5	1	1	0	1	0	3	1	1	0	1	4	8	1	5	1	2	2	3	4	5	3	1	1
hsa-miR-500a-3p	440	310	363	368	771	384	166	203	395	278	391	433	196	156	359	382	425	255	402	398	315	386	473	222	255	298	171	323	458	298	139	331	149	259	388	251	340	232	475	399	298	205	453	346	267	351	337	460	1160
hsa-miR-501-5p	5	4	2	2	3	4	6	1	9	4	4	4	9	7	7	7	7	4	6	5	9	3	6	3	3	3	2	4	3	3	2	3	4	4	3	3	3	4	3	4	2	2	7	7	2	6	6	11	13
hsa-miR-503-5p	1	2	0	5	2	3	3	1	3	2	2	8	2	2	3	9	4	6	3	5	5	2	2	2	2	2	1	3	2	5	4	2	1	1	3	3	1	2	8	3	0	2	0	3	1	3	6	19	53
hsa-miR-504-5p	1	1	2	3	19	1	1	2	4	4	2	28	3	3	4	4	4	2	1	16	3	2	3	2	1	4	3	2	23	1	11	6	4	3	11	1	2	2	2	2	2	4	1	3	2	2	3	8	10
hsa-miR-505-3p	10	8	8	22	46	12	15	6	11	8	16	52	10	5	17	15	14	11	12	31	13	15	9	14	12	11	8	7	53	15	17	13	11	13	33	5	11	8	10	25	6	12	16	9	11	12	39	36	72
hsa-miR-506-3p	1	0	0	0	0	0	3	0	1	2	0	0	1	4	5	1	2	1	2	0	2	0	2	1	1	1	1	0	0	2	0	0	1	0	1	0	0	1	3	1	3	1	2	2	0	0	1	2	6
hsa-miR-508-3p	42	17	7	11	0	55	54	12	41	29	8	1	11	195	126	36	70	11	119	2	36	19	10	69	9	17	19	10	3	64	1	23	28	28	59	33	12	12	86	20	68	10	94	80	20	7	16	17	113
hsa-miR-509-3p	3	3	2	6	3	6	3	3	7	3	2	2	2	20	13	4	10	1	10	2	3	3	1	9	3	1	5	2	2	5	1	3	2	4	7	4	1	1	4	2	4	1	12	13	2	1	3	3	13
hsa-miR-514a-3p	11	9	1	1	0	12	41	6	24	6	4	0	8	67	47	10	16	7	32	0	15	4	4	34	5	4	8	4	1	14	0	6	13	15	12	8	2	5	20	7	21	3	36	19	5	4	4	6	18
hsa-miR-532-5p	3227	2784	2235	372	1185	2933	2015	1073	2632	2499	1761	426	1823	2515	3000	3614	3876	1273	2181	493	3183	2864	3451	1384	1855	1868	799	2443	317	1751	247	4187	1562	1623	979	1724	3899	2403	3144	2913	760	1676	4126	3053	1136	2421	1243	7809	5884
hsa-miR-299-5p	2	3	0	1	6	2	17	2	3	3	3	2	2	3	5	2	3	3	1	3	3	3	3	7	4	5	2	1	2	1	0	2	3	1	0	1	4	6	2	4	0	1	5	2	0	5	2	16	3
hsa-miR-18a-3p	2	0	2	2	3	2	3	0	1	1	1	2	0	1	1	1	1	1	2	2	4	1	1	0	1	1	0	2	5	0	2	1	1	2	1	0	2	2	1	3	0	0	1	2	0	4	2	2	1
hsa-miR-455-5p	76	34	21	0	0	54	35	17	77	46	45	0	32	17	51	44	32	18	66	1	71	57	53	35	33	57	12	42	0	41	0	65	33	11	1	20	64	65	49	55	11	31	44	40	31	53	19	76	160
hsa-miR-493-3p	6	6	1	0	4	2	13	1	9	6	4	1	2	2	9	8	4	4	1	3	7	6	6	5	3	8	2	5	2	3	0	9	1	2	1	2	7	3	4	5	1	2	12	4	2	4	4	39	12
hsa-miR-539-5p	1	0	0	1	5	1	1	1	2	2	1	0	0	0	3	2	1	1	1	1	1	1	4	0	1	1	0	1	0	2	0	3	0	1	8	0	3	0	1	2	0	1	1	3	0	0	6	7	5
hsa-miR-487b-3p	4	3	1	1	5	2	6	2	6	3	5	2	2	3	5	4	5	2	3	2	4	3	5	6	3	4	2	4	0	2	0	4	2	1	1	1	2	5	3	4	1	2	5	3	5	6	3	16	14
hsa-miR-551a	1	2	0	2	1	2	3	1	1	0	1	3	0	2	1	1	1	3	2	3	2	4	1	3	2	1	0	1	1	1	1	1	3	1	3	1	1	1	2	1	1	2	2	2	1	2	1	1	3
hsa-miR-552-3p	1	1	5	0	2	2	7	2	2	4	1	0	11	5	1	6	4	1	3	0	3	1	3	1	7	1	1	4	0	1	0	5	1	10	0	3	4	4	5	7	1	1	15	0	0	4	10	0	0
hsa-miR-92b-3p	183	135	132	303	384	308	297	61	115	177	105	400	100	42	144	109	88	84	165	472	186	126	82	762	86	136	82	134	469	176	272	162	90	61	425	169	102	478	106	105	38	66	208	129	289	82	166	997	556
hsa-miR-556-5p	0	0	0	0	0	2	0	0	0	1	0	0	2	1	0	1	0	1	0	0	0	1	0	0	0	0	0	0	0	0	0	0	0	0	0	0	1	1	0	0	0	0	0	0	1	0	3	2	1
hsa-miR-551b-3p	5	4	2	0	1	1	5	2	4	3	3	2	3	0	6	3	1	1	3	1	5	10	6	6	1	8	0	4	0	2	1	8	4	1	3	0	5	2	0	8	0	2	3	1	1	6	7	4	13
hsa-miR-570-3p	1	0	0	1	0	0	0	0	0	1	0	0	0	0	1	0	0	0	0	0	0	1	0	0	0	1	0	0	0	3	0	0	1	0	0	0	1	0	0	1	0	0	0	1	1	0	1	1	1
hsa-miR-573	0	0	0	0	0	0	0	0	0	0	0	0	0	0	0	0	0	0	0	0	0	0	0	0	0	0	0	0	0	0	0	0	0	0	0	0	0	0	0	0	0	0	0	0	0	0	1	0	0
hsa-miR-574-3p	190	128	89	399	1091	141	90	50	218	128	104	558	159	88	166	158	115	87	87	500	151	116	178	128	76	178	84	105	1241	46	437	154	131	137	434	134	203	134	174	233	39	130	198	114	113	72	293	371	411
hsa-miR-576-5p	7	5	11	1	3	11	15	5	16	14	10	2	8	4	6	12	8	6	6	2	22	8	16	5	16	15	3	7	8	6	1	11	11	7	1	11	16	8	10	18	5	9	10	16	5	8	26	7	55
hsa-miR-577	2	1	0	0	0	1	1	0	2	3	0	0	0	2	0	0	0	0	0	0	0	0	1	0	1	1	0	1	0	2	0	0	0	0	0	2	1	0	0	0	0	1	0	1	1	2	20	4	32
hsa-miR-578	0	0	0	0	0	0	0	0	1	0	0	0	0	0	0	0	0	0	0	0	0	0	1	0	0	1	0	0	0	0	0	0	0	0	0	1	0	0	0	0	0	1	0	0	0	0	7	0	0
hsa-miR-580-3p	1	0	0	0	0	0	2	3	2	1	2	0	0	0	0	2	3	1	1	0	0	2	1	0	1	1	0	2	0	0	0	2	0	0	0	0	1	1	0	1	1	0	1	3	0	0	1	2	1
hsa-miR-581	0	0	0	0	0	1	1	0	0	1	1	0	1	0	1	1	1	0	1	0	1	0	1	1	1	0	0	2	0	0	0	1	0	1	0	0	1	0	0	1	1	1	0	0	1	1	1	2	2
hsa-miR-582-5p	26	6	15	1	5	10	12	6	9	7	9	0	7	13	15	6	11	7	13	1	10	9	17	13	11	13	6	13	1	10	2	16	9	7	1	13	15	5	10	17	3	7	17	9	8	5	23	8	18
hsa-miR-584-5p	370	277	106	43	184	256	351	165	322	502	234	91	225	74	132	436	131	262	159	42	397	268	279	195	259	146	61	183	47	76	53	203	144	178	92	290	622	380	382	364	62	212	298	257	110	443	29	156	247
hsa-miR-585-3p	0	0	0	0	0	0	1	0	1	1	1	1	1	0	1	1	0	0	1	1	1	1	1	0	1	1	2	2	0	0	0	0	0	0	0	1	3	1	0	1	1	1	1	1	0	1	1	0	6
hsa-miR-589-3p	1	1	0	1	4	1	2	1	2	1	1	1	1	1	3	4	1	1	1	1	1	1	2	1	1	0	1	1	1	2	3	2	1	1	4	1	0	1	2	3	1	2	1	2	0	1	8	2	26
hsa-miR-550a-3p	1	1	2	2	3	0	3	3	2	1	1	2	1	0	0	1	1	1	1	2	4	2	3	1	2	1	1	1	2	1	3	3	1	0	2	1	5	2	1	3	0	1	1	5	1	3	4	3	6
hsa-miR-590-5p	24	16	12	0	0	32	14	3	28	20	18	0	14	13	25	16	7	13	33	0	13	29	31	9	22	10	6	24	0	15	0	32	6	18	0	6	25	25	29	22	7	8	22	16	11	10	64	32	93
hsa-miR-592	3	0	1	0	0	5	0	0	1	1	2	0	4	0	1	3	0	0	2	0	9	7	1	0	1	4	1	3	0	2	0	9	2	2	0	2	3	0	0	8	4	0	2	2	9	1	10	5	19
hsa-miR-598-3p	167	172	177	2	5	173	67	47	110	101	135	3	83	120	137	129	144	121	105	7	151	247	182	108	122	166	46	153	8	82	2	186	99	86	1	123	169	131	184	384	56	94	207	131	117	61	7	69	100
hsa-miR-615-3p	1	0	0	2	1	0	0	0	1	1	0	8	1	0	0	0	1	0	0	7	1	0	1	1	0	2	1	0	2	0	2	0	0	1	2	0	0	1	0	0	0	1	0	1	0	0	21	2	0
hsa-miR-616-5p	1	1	2	1	4	2	0	0	0	0	0	2	1	0	1	1	1	0	1	1	2	1	1	0	2	1	0	0	1	0	0	1	0	1	2	0	1	0	1	1	0	0	1	0	0	1	10	1	6
hsa-miR-624-5p	6	3	3	3	0	2	8	2	5	6	6	0	3	4	3	3	2	6	6	0	16	4	3	1	4	4	1	3	0	2	0	3	3	4	1	3	5	9	3	7	4	3	2	4	4	4	1	6	8
hsa-miR-625-5p	1	1	3	1	2	5	2	2	4	6	3	0	4	2	6	2	3	2	9	1	11	2	2	5	6	4	3	0	0	4	0	4	7	3	0	1	3	4	1	10	2	2	4	2	3	1	9	7	20
hsa-miR-627-5p	1	3	1	0	0	3	1	1	5	2	2	0	1	2	2	1	2	1	6	0	1	2	2	1	2	1	1	1	0	0	0	3	0	1	0	0	2	2	1	2	0	2	1	1	1	2	7	0	9
hsa-miR-628-3p	1	1	5	0	1	3	1	1	3	2	2	0	2	3	1	2	3	2	2	0	4	2	1	2	2	7	1	2	0	2	0	4	2	1	1	1	4	4	2	1	3	1	2	0	2	2	2	4	8
hsa-miR-629-3p	2	2	1	4	26	1	3	1	2	2	4	14	2	0	1	1	2	1	2	13	4	4	2	1	4	0	0	1	3	3	1	2	1	0	7	1	1	1	0	3	1	1	2	6	1	1	86	12	3
hsa-miR-33b-5p	4	1	1	0	0	0	1	0	0	1	2	0	3	1	1	0	1	2	1	0	2	1	1	0	1	3	0	1	0	1	0	1	1	1	0	0	2	3	0	5	0	1	2	1	1	2	11	4	2
hsa-miR-632	1	1	0	1	1	0	0	0	0	1	0	0	1	0	1	0	0	0	1	0	0	1	0	0	0	0	0	0	3	1	0	1	1	1	2	0	0	0	0	0	0	0	1	1	0	0	1	1	1
hsa-miR-636	0	1	1	0	2	0	2	0	0	0	0	1	0	0	0	0	1	1	0	0	0	0	1	0	0	0	0	0	3	0	1	0	0	0	0	0	0	0	1	0	0	0	0	1	0	0	1	1	1
hsa-miR-639	1	0	1	0	1	0	1	0	0	1	1	0	1	1	0	1	0	0	1	0	1	0	0	0	1	0	1	0	0	1	0	0	1	3	0	0	0	1	1	1	0	1	1	0	1	0	2	2	0
hsa-miR-641	1	0	0	0	0	2	1	0	0	0	1	0	0	1	1	0	0	0	1	0	1	0	0	1	0	1	0	0	0	0	0	2	0	0	0	0	1	1	0	0	0	0	0	1	0	0	1	0	1
hsa-miR-642a-5p	4	1	5	11	65	4	3	2	0	2	1	21	1	3	1	3	0	2	5	38	1	2	1	10	1	1	0	2	39	3	17	7	2	0	34	3	1	1	1	2	2	2	7	2	4	1	11	12	7
hsa-miR-643	0	0	0	0	0	0	1	0	2	1	1	0	1	0	1	0	1	0	0	0	1	1	1	0	0	1	1	0	0	0	0	1	0	1	0	1	1	0	1	1	0	1	1	0	0	0	2	2	0
hsa-miR-651-5p	6	6	5	0	0	5	9	1	4	8	7	0	1	4	4	0	10	25	10	0	8	9	5	7	2	7	1	5	0	2	0	12	6	3	0	2	6	3	8	5	0	4	14	9	4	7	6	19	46
hsa-miR-652-3p	227	118	153	94	98	155	167	99	85	216	141	99	161	169	133	223	213	79	159	121	387	152	193	51	203	114	41	155	78	125	57	249	127	214	95	171	239	273	217	349	89	155	274	203	49	183	185	329	236
hsa-miR-548d-3p	0	0	1	0	0	0	1	0	0	0	0	0	0	0	0	0	0	1	0	0	2	0	1	1	0	0	0	0	0	0	0	0	0	1	0	0	2	1	1	1	0	0	0	0	0	0	1	1	1
hsa-miR-449b-5p	0	0	0	0	0	1	1	0	0	1	1	0	0	0	0	0	0	0	1	0	0	0	0	2	0	0	0	0	0	0	0	0	0	0	0	0	0	0	0	0	0	0	0	0	2	0	1	1	1
hsa-miR-653-5p	27	45	13	0	0	19	42	15	29	29	8	0	40	13	20	28	20	18	16	0	17	18	19	13	13	25	4	34	0	15	0	41	18	11	0	15	33	32	19	26	6	13	32	12	6	27	38	41	46
hsa-miR-411-5p	7	6	3	0	2	7	51	7	29	14	12	1	14	9	24	11	13	14	12	2	34	8	14	34	12	12	5	20	1	4	1	8	4	6	0	12	9	23	12	5	1	3	14	10	16	21	5	53	9
hsa-miR-654-5p	0	1	0	2	2	0	1	1	3	1	1	4	1	1	1	1	1	0	1	0	2	1	1	3	0	0	1	0	2	1	1	1	0	1	1	1	1	1	2	2	1	0	1	0	0	2	2	5	1
hsa-miR-655-3p	3	1	1	0	0	4	6	1	5	5	1	0	1	3	3	4	1	1	3	0	2	2	5	6	2	6	1	2	0	3	0	1	0	1	0	1	1	1	1	2	0	1	6	1	1	2	1	8	5
hsa-miR-658	0	0	1	2	4	1	0	0	0	0	1	0	1	0	1	0	1	0	0	0	0	0	0	0	0	1	0	0	3	1	0	0	0	0	1	0	0	1	0	0	1	0	0	0	0	0	1	1	1
hsa-miR-660-5p	126	126	111	1	2	94	76	26	153	86	97	1	60	106	126	128	180	74	129	1	185	163	146	81	70	132	35	137	1	64	0	183	44	47	4	63	214	85	137	95	42	60	192	148	50	77	44	189	324
hsa-miR-421	7	2	4	0	0	11	9	3	8	9	7	1	3	5	6	11	6	4	12	2	18	5	4	7	5	9	3	4	2	6	0	3	3	3	1	4	3	8	2	5	2	2	5	6	6	3	12	11	13
hsa-miR-542-5p	2	0	1	0	0	2	2	1	3	2	1	1	2	4	3	7	1	3	1	3	5	5	3	3	2	2	1	3	0	4	0	6	0	1	1	1	1	3	2	2	0	2	1	2	1	7	3	9	4
hsa-miR-376a-5p	1	0	0	0	0	0	1	1	1	0	0	1	0	1	1	4	1	3	1	1	0	0	0	1	0	2	1	0	1	0	1	1	0	0	0	0	1	1	1	0	0	1	1	0	1	0	1	2	2
hsa-miR-542-3p	151	100	139	13	9	99	276	255	223	128	249	19	109	96	141	428	134	275	115	12	692	427	284	256	275	266	30	322	5	220	9	354	119	143	5	74	229	257	217	336	81	310	162	177	193	673	71	747	463
hsa-miR-425-5p	138	82	107	23	164	98	92	41	180	125	138	17	68	81	114	124	214	123	175	48	254	94	145	84	71	160	59	128	34	184	13	118	64	91	27	154	220	102	199	204	45	61	122	196	77	63	469	318	615
hsa-miR-758-3p	12	5	1	1	9	5	11	5	6	7	7	0	4	5	9	10	8	10	3	0	9	5	12	12	5	6	2	6	3	5	0	9	2	7	4	2	8	7	4	12	1	2	9	12	3	8	6	63	16
hsa-miR-671-5p	5	1	1	0	1	3	2	0	1	6	0	0	1	4	4	0	6	1	4	1	2	2	4	3	1	5	0	3	1	4	0	6	2	1	1	6	3	4	2	2	2	1	3	1	1	3	12	10	30
hsa-miR-767-5p	0	0	0	0	3	0	0	0	0	0	0	1	0	0	0	3	0	0	0	1	4	0	0	0	0	1	0	1	0	0	1	0	0	1	1	0	0	0	0	0	0	0	0	0	0	1	240	1	1443
hsa-miR-767-3p	0	0	0	0	0	0	0	0	0	0	0	0	0	0	0	0	0	0	0	0	0	0	0	0	0	0	0	0	0	0	0	0	0	0	0	0	0	0	0	1	0	0	0	0	0	0	33	0	27
hsa-miR-454-5p	2	2	2	0	0	2	1	1	1	1	1	0	2	2	0	2	0	1	1	0	3	1	1	2	0	1	1	2	2	1	0	2	1	2	1	0	1	1	6	3	1	2	0	1	0	3	4	4	6
hsa-miR-454-3p	7	4	5	0	0	3	6	1	8	7	8	1	8	4	11	10	7	4	9	0	15	11	8	7	4	7	3	8	0	3	0	6	5	2	0	6	18	12	12	13	4	3	14	15	3	4	13	9	29
hsa-miR-769-5p	40	45	19	8	10	63	75	19	73	49	21	9	62	47	41	49	60	24	47	6	120	66	45	60	34	44	14	95	2	27	2	62	48	26	5	45	55	64	59	34	14	35	67	28	41	60	28	86	92
hsa-miR-769-3p	1	1	1	2	2	1	3	1	2	2	1	3	2	1	1	1	0	1	1	2	3	2	1	1	1	2	1	2	3	2	1	2	1	2	3	1	4	1	2	2	2	1	2	2	1	1	3	3	6
hsa-miR-766-3p	7	5	5	72	20	3	10	3	6	6	7	78	5	4	13	7	4	7	5	106	12	5	4	6	6	4	3	3	64	8	34	7	4	10	58	10	4	5	6	5	2	6	4	6	5	2	19	26	27
hsa-miR-675-5p	0	0	0	0	0	1	0	0	0	0	0	0	0	1	0	0	0	0	0	0	0	0	0	0	0	0	0	0	0	0	0	0	0	0	0	0	0	0	0	0	0	0	0	0	0	0	2	0	0
hsa-let-7a-3p	36	61	35	1	1	40	42	17	55	69	84	0	38	26	48	35	60	90	47	0	50	73	72	124	43	175	19	18	0	21	0	45	49	19	1	23	63	47	39	99	22	58	66	40	65	40	12	48	43
hsa-let-7b-3p	121	106	72	141	184	135	122	75	179	106	99	247	115	90	102	101	96	72	65	166	236	143	133	88	84	162	61	93	484	45	217	122	96	96	130	142	170	126	117	172	31	146	132	118	76	123	60	192	135
hsa-let-7d-3p	858	906	938	4752	6037	723	408	334	1006	815	894	8659	644	738	1016	1123	1331	980	507	5786	744	972	1257	929	587	1444	716	508	9329	531	6028	845	636	586	5999	838	1468	437	888	1146	424	801	1120	909	564	573	677	1058	1397
hsa-let-7e-3p	44	27	24	37	52	21	25	12	52	27	37	95	24	11	28	54	27	34	18	57	35	63	30	40	22	54	33	27	83	16	25	56	14	16	54	21	55	28	28	33	8	25	24	42	39	36	13	30	71
hsa-let-7f-1-3p	12	4	8	0	0	6	13	9	16	9	13	0	17	11	13	13	9	4	9	0	18	16	16	21	11	12	3	12	0	5	0	7	12	9	0	14	15	15	12	8	5	7	9	20	9	14	3	30	10
hsa-let-7f-2-3p	1	8	1	0	0	2	0	0	2	3	4	0	1	1	2	1	3	3	2	0	7	4	2	3	3	4	0	1	0	4	0	3	2	2	0	1	1	3	5	11	2	2	3	0	2	1	3	2	2
hsa-miR-16-1-3p	11	7	7	2	0	6	3	2	7	8	4	0	5	11	17	12	10	5	10	0	8	12	15	10	2	11	0	6	0	9	0	22	3	2	0	2	16	6	2	10	4	1	7	8	8	7	15	16	33
hsa-miR-19b-1-5p	29	10	9	0	4	16	8	4	16	12	6	0	5	5	13	9	8	4	8	0	21	16	14	10	6	19	1	12	0	8	0	10	3	8	1	12	20	18	14	8	1	7	17	22	4	8	50	29	34
hsa-miR-20a-3p	7	2	2	0	0	2	1	2	6	4	4	0	3	1	2	3	4	2	2	0	7	4	5	2	5	2	1	2	0	1	0	3	2	0	0	2	7	2	2	6	1	1	2	2	2	1	26	5	21
hsa-miR-21-3p	6223	1316	1665	539	611	1522	2744	871	4498	5175	2211	266	699	991	3681	4103	1718	1764	2804	316	3792	1344	2414	1434	962	3113	869	980	281	7948	75	2343	782	1507	452	3796	2962	1695	4199	3125	1429	967	1651	4405	711	2881	5888	7868	8584
hsa-miR-22-5p	31	28	19	1	5	25	43	13	40	21	46	2	40	28	40	36	37	49	86	3	62	74	39	24	19	46	10	30	1	22	1	37	27	39	2	14	41	66	33	69	17	46	55	60	29	38	28	98	101
hsa-miR-23a-5p	1	1	1	38	15	2	1	0	2	7	1	10	2	1	5	5	3	2	1	12	9	1	2	0	0	3	0	0	17	1	18	3	0	2	18	4	10	1	7	1	1	0	3	5	0	1	1	3	8
hsa-miR-24-2-5p	25	13	12	2	2	23	15	4	32	15	16	2	14	11	22	24	19	11	25	2	28	21	21	23	7	13	8	17	2	10	1	25	13	18	3	11	22	16	17	33	10	10	36	22	24	23	9	36	51
hsa-miR-25-5p	0	1	0	1	2	0	2	0	1	2	0	1	4	0	1	1	0	0	1	5	4	0	1	1	0	2	0	2	0	2	0	0	2	1	1	0	3	3	1	2	2	0	3	0	0	1	3	1	1
hsa-miR-26a-1-3p	0	2	1	0	0	2	2	2	2	1	0	0	1	0	1	3	3	0	2	0	2	1	2	2	0	1	1	2	0	0	0	4	2	0	0	0	3	4	1	2	0	2	0	1	1	0	3	4	7
hsa-miR-26b-3p	31	8	8	8	22	16	6	5	8	11	5	14	7	22	18	15	13	10	15	18	19	20	25	17	15	12	3	11	35	7	10	24	7	7	16	6	24	12	8	65	4	13	23	30	12	6	103	46	96
hsa-miR-27a-5p	271	123	119	17	6	183	75	24	146	409	63	4	72	17	115	619	54	72	96	7	680	73	211	27	18	189	25	85	9	54	1	255	112	25	7	312	347	80	437	55	37	22	184	263	28	180	9	27	129
hsa-miR-28-3p	8488	6266	8712	1543	11148	8579	6472	5648	10396	7802	8330	2356	6428	5450	7940	8438	7579	7339	7441	2199	8384	10082	8317	8721	7622	9230	5705	8342	1737	7408	949	7293	4607	6892	1895	5906	7868	10054	7945	7274	4578	6727	10367	9657	9712	7714	10760	13787	14838
hsa-miR-29a-5p	6	8	2	0	0	10	6	2	3	4	4	1	5	7	9	7	6	3	8	0	8	5	4	6	3	11	1	7	0	7	0	8	6	4	0	5	9	8	3	5	2	4	6	6	5	6	23	8	33
hsa-miR-32-3p	1	1	2	2	0	1	2	2	1	1	1	0	3	2	3	1	0	2	6	0	4	4	3	2	2	4	0	0	1	3	0	5	3	3	0	2	2	5	1	5	1	2	5	4	5	1	1	3	5
hsa-miR-33a-3p	2	4	3	0	0	6	8	2	4	6	5	0	4	3	4	2	3	4	6	0	4	7	10	8	4	6	2	4	0	1	0	3	2	10	0	1	5	6	0	12	3	9	9	7	10	2	1	5	4
hsa-miR-92a-1-5p	4	1	2	15	24	2	1	2	2	6	0	17	4	1	10	3	7	0	2	13	3	1	2	2	2	1	2	3	4	4	4	3	1	1	4	1	1	1	2	2	0	1	2	1	2	1	7	3	8
hsa-miR-93-3p	7	2	2	8	13	4	6	3	8	4	10	7	1	5	7	8	9	5	6	3	17	5	5	5	5	7	3	2	11	4	6	6	4	4	9	4	8	4	6	11	2	5	5	7	5	2	19	24	26
hsa-miR-99a-3p	3	3	5	0	0	3	5	3	8	3	6	3	7	2	3	3	1	2	3	0	10	4	5	8	4	7	5	6	4	1	3	3	2	3	3	4	8	2	6	5	2	5	2	4	2	3	2	7	14
hsa-miR-100-3p	3	3	1	0	0	2	1	2	2	1	1	0	0	1	1	2	0	1	3	0	2	0	1	3	1	3	0	2	0	13	0	2	4	0	0	1	0	6	3	0	1	2	3	2	1	2	1	0	3
hsa-miR-101-5p	21	15	15	0	0	29	13	6	20	18	14	0	19	23	16	10	14	13	22	0	57	30	23	8	21	27	2	17	0	11	0	27	16	10	0	12	36	31	16	34	2	16	30	30	8	16	1	8	33
hsa-miR-29b-1-5p	6	2	1	2	6	2	1	2	8	1	1	2	3	1	3	1	1	2	2	3	1	3	3	1	1	1	1	1	3	5	1	2	1	1	6	2	3	3	7	2	0	1	2	2	1	4	8	5	9
hsa-miR-29b-2-5p	49	42	42	26	16	55	24	14	56	31	33	37	25	42	48	32	63	28	33	37	57	58	65	24	28	36	10	52	36	23	26	63	15	19	39	37	86	28	55	62	12	26	64	79	27	28	29	58	127
hsa-miR-106a-3p	0	1	0	0	0	0	0	0	0	0	0	0	0	0	0	0	0	1	1	0	2	0	0	0	0	1	2	0	0	0	0	0	0	0	0	0	1	0	1	1	0	2	1	0	0	0	1	1	0
hsa-miR-16-2-3p	7	6	7	1	4	14	34	5	13	13	20	1	12	8	8	13	9	26	11	0	80	8	21	8	9	15	3	4	0	9	2	23	8	8	0	18	41	18	20	86	6	9	11	45	5	14	5	9	15
hsa-miR-192-3p	6	1	1	0	150	3	5	0	4	4	5	1	2	1	0	3	2	2	2	0	10	4	1	3	1	8	1	2	0	2	0	1	3	2	1	3	5	2	3	6	1	3	1	2	1	3	1	9	5
hsa-miR-148a-5p	100	92	40	2	15	89	254	84	132	202	70	4	105	63	116	93	118	37	158	6	185	51	116	60	212	52	29	71	3	82	5	81	135	101	3	102	64	166	96	136	20	77	62	84	34	82	208	1034	108
hsa-miR-30c-2-3p	534	926	614	118	88	664	661	721	628	531	874	269	923	484	523	754	505	766	296	186	1418	1119	780	434	477	1145	386	1696	236	170	180	1016	572	500	172	643	1204	1217	697	977	247	864	659	478	772	899	29	130	408
hsa-miR-30d-3p	12	17	10	1	0	13	19	11	13	14	18	1	15	12	15	12	8	13	16	2	19	27	13	14	17	27	4	18	0	6	0	22	13	6	0	15	37	24	18	27	8	19	15	13	17	17	9	14	19
hsa-miR-139-3p	106	148	96	233	221	79	757	266	309	238	69	395	314	114	63	141	89	106	55	262	403	179	165	275	110	183	127	186	196	53	263	124	431	240	143	118	160	368	122	97	28	147	73	56	137	592	23	52	52
hsa-miR-7-1-3p	21	16	8	1	6	11	6	1	9	16	10	2	5	10	17	11	12	11	21	0	15	18	18	8	6	4	2	4	1	25	0	16	7	5	1	7	18	8	9	24	6	9	18	10	11	7	101	45	30
hsa-miR-10a-3p	7	12	8	0	0	9	7	3	14	9	5	0	3	3	3	9	4	8	7	0	16	7	2	11	9	7	2	4	0	2	0	5	11	10	0	7	8	9	9	4	2	11	8	8	6	6	41	14	14
hsa-miR-10b-3p	4	2	1	1	4	4	28	5	22	7	2	2	4	2	6	5	5	4	2	0	12	3	3	15	6	4	2	3	0	4	0	6	2	7	1	0	7	8	4	4	2	5	3	5	5	59	26	8	3
hsa-miR-34a-3p	1	1	1	0	0	1	1	0	1	1	2	0	0	1	1	0	2	1	1	0	2	0	1	1	1	0	1	0	0	0	0	0	1	0	0	1	1	1	1	1	0	2	1	3	1	0	1	3	7
hsa-miR-181a-2-3p	1371	1445	846	814	1548	1399	1313	1091	1261	1154	1707	1413	1176	760	2089	2118	1374	1493	1579	1155	2045	2118	1993	1670	1075	1565	683	2278	1185	1086	561	1681	1195	1125	1462	991	1672	1379	1335	1650	1198	1237	1510	1380	1510	1822	3035	2329	3916
hsa-miR-181c-3p	81	90	62	5	24	77	68	44	65	64	88	14	93	58	92	154	49	59	80	19	197	152	105	60	72	67	29	121	14	47	16	140	58	44	38	43	153	103	74	141	28	112	98	77	67	103	352	284	290
hsa-miR-183-3p	0	2	1	0	1	1	2	0	0	1	0	0	1	0	0	1	1	1	1	0	1	1	0	1	0	1	1	0	0	1	0	1	0	1	0	0	1	1	0	0	0	0	0	0	0	1	7	4	1
hsa-miR-196a-3p	0	0	0	0	0	0	0	0	0	0	0	0	0	0	0	0	0	0	0	0	0	0	0	0	0	0	0	0	0	0	0	0	0	0	0	0	0	0	0	0	0	0	0	0	0	0	4	0	0
hsa-miR-199b-3p	1868	1535	1088	30	97	1458	2816	965	2269	2195	1109	74	1524	1181	2074	2092	1611	1337	1267	62	3914	2489	2141	1909	1554	2199	608	1721	38	1119	37	2276	1567	1184	111	1061	2246	2914	1448	1934	374	1865	2264	1655	1188	2040	2073	14981	9733
hsa-miR-214-5p	25	25	21	7	20	25	19	7	34	32	19	28	17	16	31	31	35	30	21	19	36	28	33	23	15	58	23	22	8	12	21	35	23	14	18	18	50	14	17	35	2	13	45	19	19	27	15	100	268
hsa-miR-218-1-3p	4	4	2	1	1	5	4	4	6	3	6	3	6	3	4	6	6	6	3	16	10	13	7	6	6	9	4	8	3	3	5	10	7	8	3	4	9	14	2	7	1	7	13	5	2	7	3	2	10
hsa-miR-219a-1-3p	9	1	3	3	16	7	3	1	3	3	3	2	4	2	6	5	5	2	8	2	4	3	3	7	3	1	1	3	0	10	2	2	1	2	2	6	2	2	2	2	4	1	3	3	2	1	11	5	4
hsa-miR-222-5p	11	8	2	1	2	12	33	12	39	13	10	1	14	9	10	18	4	3	8	3	44	16	10	9	18	6	7	7	3	14	1	6	3	6	2	18	18	36	18	6	5	9	6	14	6	27	4	26	16
hsa-miR-223-5p	11	4	11	1	1	8	26	6	26	17	25	1	13	10	16	6	10	4	6	2	44	10	14	7	9	20	15	5	1	7	0	15	11	14	1	15	11	22	12	15	4	4	9	10	7	22	8	3	19
hsa-miR-200b-5p	4	14	13	14	374	14	22	5	7	11	13	28	18	11	15	5	10	8	12	14	20	5	14	25	6	20	4	15	16	12	5	11	15	5	4	14	7	24	15	13	2	6	6	14	12	11	62	85	37
hsa-let-7g-3p	34	11	14	6	20	18	6	7	11	19	18	8	6	19	20	13	18	13	16	11	37	31	21	14	16	20	3	7	3	8	5	31	15	13	17	8	27	8	9	76	8	17	33	31	9	7	267	124	178
hsa-let-7i-3p	134	53	106	133	357	100	103	138	104	141	83	231	147	71	51	91	119	100	118	430	564	65	107	51	352	115	141	33	517	85	156	94	169	128	69	107	195	77	159	550	39	184	76	305	52	75	234	310	150
hsa-miR-15b-3p	43	39	25	0	5	35	171	53	55	137	94	3	51	22	46	86	46	114	41	2	445	33	81	32	141	87	13	34	1	23	0	39	47	18	1	45	132	74	116	391	17	74	38	152	34	69	40	141	44
hsa-miR-23b-5p	2	2	1	5	13	1	3	1	2	3	1	6	3	1	2	2	0	1	1	4	3	2	1	1	3	2	1	1	2	0	4	3	4	2	2	1	3	1	1	1	0	2	1	0	1	5	4	3	4
hsa-miR-27b-5p	24	30	15	2	3	30	42	22	41	31	19	4	32	16	46	39	28	22	33	6	61	41	34	44	12	34	15	58	2	46	3	49	13	10	2	26	38	52	48	28	6	16	24	44	19	24	103	73	71
hsa-miR-30b-3p	9	5	5	5	9	10	9	10	6	9	9	9	24	16	10	12	13	11	4	8	19	15	15	9	18	9	7	11	6	7	3	14	18	14	2	7	24	9	21	37	13	11	12	7	9	17	7	9	14
hsa-miR-125b-1-3p	2	1	1	0	5	1	2	2	3	4	2	2	5	2	1	2	2	2	0	4	5	2	2	2	2	2	4	1	3	4	2	1	3	1	2	1	1	6	1	1	0	1	2	2	1	1	1	5	2
hsa-miR-130a-5p	1	1	0	0	0	0	0	2	1	2	2	1	0	0	2	1	2	0	2	1	1	2	0	2	1	1	0	1	0	1	0	3	0	0	0	0	1	1	1	3	0	1	0	1	0	0	2	4	5
hsa-miR-132-5p	4	2	2	1	3	2	9	2	13	7	3	0	3	1	9	6	6	1	6	1	9	3	3	3	2	2	1	3	2	4	2	2	1	3	1	4	3	3	2	2	2	2	4	2	1	5	4	4	18
hsa-miR-135a-3p	0	1	0	0	0	0	0	1	0	0	0	0	1	0	0	0	0	0	0	0	1	0	0	0	0	1	0	0	0	0	0	0	0	0	0	0	0	0	1	0	0	0	0	0	0	2	3	1	0
hsa-miR-140-3p	2527	1648	1517	594	982	2581	2378	1073	3340	2072	1563	877	2139	1657	1828	2142	2127	1283	1445	744	3801	2309	1777	1647	1483	2057	787	3605	724	841	460	3179	1452	1227	798	2569	2589	2710	2487	2060	588	1875	3118	4463	2345	2001	613	3247	3438
hsa-miR-141-5p	646	480	584	9	52	850	620	402	350	438	632	10	433	458	820	372	444	356	546	11	744	610	610	691	765	474	100	395	6	1282	5	440	423	518	17	510	501	1270	610	1241	335	496	679	642	586	648	5624	1368	1485
hsa-miR-143-5p	62	27	20	7	35	30	53	11	56	25	19	8	27	24	56	57	37	29	31	7	74	91	36	18	25	39	12	61	5	17	12	92	10	18	13	19	67	48	40	65	8	34	55	81	26	34	158	189	404
hsa-miR-144-5p	2908	2405	924	15	17	4662	6193	1801	5516	13234	4383	17	2578	1407	2231	6018	3012	6522	4833	17	17648	3300	7708	1022	3337	4094	230	3881	5	821	25	5480	1117	833	1	6601	12687	4816	17157	8653	680	1464	1932	13828	1828	2783	137	336	2245
hsa-miR-145-3p	203	175	107	2	22	226	380	246	201	210	139	6	355	114	146	260	187	229	90	4	321	315	131	171	346	289	51	284	10	47	4	268	237	157	6	154	206	394	171	392	69	392	257	405	243	387	24	109	160
hsa-miR-125a-3p	10	14	6	18	9	10	12	5	25	17	9	12	26	16	20	19	13	18	6	20	32	16	21	17	6	19	13	10	9	4	19	11	20	6	13	13	23	18	12	28	2	17	10	10	10	16	19	22	7
hsa-miR-125b-2-3p	22	33	20	14	11	31	92	25	45	38	20	13	54	32	30	27	32	19	20	15	74	26	31	41	33	32	14	39	13	13	17	33	36	44	18	31	30	90	24	25	6	46	31	16	19	59	5	84	55
hsa-miR-127-5p	89	79	6	14	25	47	214	54	163	117	67	10	50	64	156	104	90	75	55	6	169	62	143	131	83	63	41	103	2	40	7	84	21	86	13	32	67	165	62	104	6	38	113	108	49	149	208	742	212
hsa-miR-136-3p	21	18	2	1	1	16	20	10	28	37	19	2	10	9	42	30	15	10	15	1	32	15	29	32	18	22	6	23	0	5	0	22	3	9	0	2	22	20	13	32	3	10	50	24	10	24	3	50	37
hsa-miR-146a-3p	2	1	2	0	0	0	1	1	0	2	0	0	0	0	0	2	3	0	3	0	2	0	0	0	0	0	0	0	0	0	0	1	0	0	1	1	0	0	0	1	0	0	0	0	0	0	4	0	6
hsa-miR-150-3p	5	8	7	29	42	6	8	7	18	31	12	81	19	8	3	13	12	2	20	137	17	12	6	7	16	3	5	13	41	12	21	21	8	8	13	5	7	13	8	14	4	7	9	9	6	6	1	8	9
hsa-miR-185-3p	27	17	12	8	9	23	36	14	7	36	25	24	29	10	21	43	30	16	13	27	81	11	35	7	32	17	3	12	9	21	20	24	19	34	12	24	38	32	49	52	7	21	31	41	9	38	37	120	38
hsa-miR-186-3p	0	0	0	0	0	1	0	0	0	0	0	0	0	1	1	0	0	0	1	0	1	0	0	0	0	1	0	0	0	0	0	0	0	0	0	0	2	1	0	1	0	0	1	1	0	0	1	1	1
hsa-miR-188-3p	1	1	0	0	0	1	1	0	1	0	0	2	1	1	0	1	0	0	0	0	0	1	0	0	1	0	0	0	0	1	0	1	1	1	1	1	2	3	1	2	0	1	2	1	0	0	3	4	3
hsa-miR-193a-5p	514	402	403	870	613	455	519	355	445	446	320	1527	478	221	537	755	634	344	391	791	639	530	663	431	345	367	158	476	954	320	1047	565	294	423	1879	520	622	502	433	487	172	503	689	503	240	573	507	2888	1098
hsa-miR-195-3p	6	13	10	8	18	13	13	4	9	8	8	15	10	11	8	16	9	10	4	8	7	18	6	10	7	7	2	13	8	5	13	18	6	8	20	6	21	10	10	9	4	14	15	7	7	12	2	11	27
hsa-miR-200c-5p	99	44	26	3	77	73	64	31	53	55	49	0	56	51	78	30	63	20	42	3	40	61	73	54	43	36	16	61	4	135	2	53	19	24	7	54	48	118	69	60	34	37	52	55	39	54	263	69	180
hsa-miR-155-3p	1	0	0	0	0	0	0	0	0	2	0	0	1	0	1	0	0	0	0	0	0	0	1	0	0	0	0	0	0	0	0	0	0	0	0	0	0	1	0	1	0	0	0	0	0	0	2	0	2
hsa-miR-194-3p	5	2	1	5	4293	3	2	2	3	4	2	9	1	3	4	2	3	0	1	6	1	6	4	2	4	1	0	2	5	1	4	3	4	0	1	4	3	1	1	0	1	3	2	3	1	5	5	5	5
hsa-miR-106b-3p	707	343	390	359	895	588	591	482	526	424	296	637	630	228	402	546	292	422	298	455	1584	560	609	278	734	354	189	364	517	407	379	444	340	624	452	293	587	784	534	1000	183	688	404	571	287	1064	1526	1275	948
hsa-miR-29c-5p	13	9	9	17	17	14	13	11	16	19	32	6	11	10	12	14	20	18	15	16	23	18	22	13	14	38	5	14	15	6	12	17	11	15	17	10	22	26	15	43	4	21	19	15	16	11	20	30	46
hsa-miR-30c-1-3p	2	3	1	4	4	4	5	0	3	4	1	3	3	2	1	2	4	2	1	2	5	2	3	3	3	1	1	1	0	1	2	3	4	1	2	6	1	2	0	3	1	2	2	2	2	2	2	4	6
hsa-miR-34b-3p	3	25	17	0	1	70	42	7	4	25	12	2	7	1	17	7	1	32	15	8	9	21	3	188	3	42	9	14	99	4	15	28	8	0	3	44	2	63	9	3	9	1	29	3	102	1	1	12	11
hsa-miR-34c-3p	9	130	65	2	3	406	237	35	8	129	36	17	29	4	82	43	8	56	150	92	54	126	8	537	26	84	28	81	94	12	54	158	25	2	14	172	13	428	39	5	15	2	150	20	303	14	4	193	39
hsa-miR-99b-3p	117	57	43	93	36	86	80	59	82	78	61	96	127	72	80	135	59	49	68	120	134	131	92	60	95	54	30	124	58	59	63	141	64	103	262	45	93	226	96	193	27	140	109	85	56	107	188	287	245
hsa-miR-130b-5p	3	1	6	8	55	3	7	3	3	4	1	9	3	3	5	8	4	6	5	15	4	5	11	6	5	5	5	12	12	17	9	4	5	4	12	2	4	9	9	14	1	4	3	8	3	4	104	50	56
hsa-miR-26a-2-3p	13	17	8	0	0	16	6	7	18	14	5	0	6	6	18	9	12	8	12	0	10	17	12	20	8	25	5	3	0	10	0	10	13	5	0	4	25	5	7	13	8	11	8	3	9	13	5	4	19
hsa-miR-361-3p	251	144	155	72	138	211	192	167	227	203	147	96	211	150	198	166	206	113	244	311	389	245	212	113	404	176	137	209	139	86	48	276	236	188	121	157	302	293	259	246	44	193	241	222	108	184	139	432	624
hsa-miR-362-3p	5	5	8	0	0	8	4	2	8	3	8	0	2	6	11	8	6	8	13	0	7	14	7	6	4	11	2	4	0	5	0	6	12	1	0	4	5	11	4	6	2	3	15	7	6	4	1	11	13
hsa-miR-374a-3p	2741	2883	2954	9	4	3181	2647	4246	3049	3614	3696	14	2204	1753	2196	2534	1944	4055	3652	5	5389	4005	2844	3659	4251	3900	397	2279	2	2576	4	2491	2006	2850	5	1446	2785	7009	2393	5053	2405	3875	3577	1857	3527	5060	4561	3038	5851
hsa-miR-379-3p	2	6	1	0	0	2	6	1	5	0	2	0	4	2	3	1	2	0	0	0	6	1	0	10	1	2	1	3	0	0	0	3	2	3	0	0	1	2	1	6	0	0	2	0	2	3	2	9	1
hsa-miR-340-5p	117	153	99	0	0	125	135	98	194	117	163	2	98	130	113	134	148	153	193	2	219	128	114	169	81	145	29	223	0	118	0	120	108	54	0	128	108	130	100	66	78	45	114	91	158	96	60	127	86
hsa-miR-330-5p	95	95	81	21	59	78	114	104	155	113	118	42	137	87	82	79	71	92	147	48	148	110	68	102	135	78	85	101	46	98	29	84	91	139	29	60	80	205	132	123	45	158	111	104	112	166	162	123	117
hsa-miR-342-5p	3	4	4	18	3	8	7	5	5	9	5	15	6	10	8	9	12	7	15	23	19	9	13	7	8	6	3	6	11	8	9	17	6	8	16	5	10	6	15	10	1	10	18	12	4	5	7	21	25
hsa-miR-151a-5p	168	134	92	21	84	152	149	90	155	136	118	30	197	96	159	154	102	85	121	45	254	165	169	128	126	156	39	166	35	156	27	197	138	92	36	131	207	214	195	227	49	146	198	129	93	172	221	479	715
hsa-miR-135b-3p	2	0	1	0	0	0	1	0	0	1	2	0	0	0	0	0	1	0	3	0	1	0	1	1	0	0	1	1	0	1	0	0	0	0	0	2	0	1	0	1	0	1	4	1	1	0	3	9	16
hsa-miR-148b-5p	1	2	2	0	0	2	1	1	1	2	4	0	1	2	2	2	2	1	2	0	4	3	4	2	1	4	1	4	0	2	0	2	4	1	1	2	1	2	1	4	0	2	3	2	2	1	4	2	5
hsa-miR-331-5p	2	1	3	2	4	3	6	2	4	2	1	3	3	3	4	5	4	2	3	5	7	2	4	3	2	1	2	1	1	3	0	2	3	1	3	4	3	3	8	5	2	1	3	3	2	3	6	9	6
hsa-miR-338-5p	75	128	88	7	10	119	94	40	90	61	99	22	143	49	44	108	88	64	77	17	177	183	127	60	65	133	14	116	25	25	5	123	91	81	11	122	159	111	136	195	51	117	168	66	65	88	57	30	25
hsa-miR-339-3p	7	13	14	2	7	15	17	10	17	13	13	4	26	40	11	15	16	17	16	10	45	12	12	14	19	19	13	27	3	9	2	14	23	14	6	13	19	19	16	29	4	20	15	10	13	46	9	39	31
hsa-miR-335-3p	633	243	213	4	5	274	152	258	362	236	225	10	318	189	332	569	159	251	487	11	368	679	490	399	387	208	70	825	5	369	5	753	120	167	8	235	407	346	367	371	152	350	316	306	212	546	993	154	748
hsa-miR-423-5p	170	145	162	489	475	150	120	91	319	158	219	527	165	262	140	135	201	148	237	401	257	164	170	239	73	236	140	315	372	118	394	197	109	73	88	231	288	163	215	126	73	87	175	130	257	98	94	133	388
hsa-miR-424-3p	3	1	2	6	2	2	2	5	2	1	4	6	1	1	1	12	3	2	4	2	6	4	4	2	4	3	2	5	3	2	1	3	1	3	5	3	4	2	3	4	1	2	1	4	3	5	2	19	4
hsa-miR-18b-3p	0	0	1	0	0	2	1	1	1	0	0	0	0	0	0	0	1	0	0	0	2	0	1	0	2	0	0	1	1	0	0	0	0	0	1	0	1	0	0	1	0	0	0	1	1	0	1	1	2
hsa-miR-20b-3p	1	0	0	0	0	1	1	0	0	0	0	0	0	1	1	1	2	0	1	0	2	1	1	0	0	1	0	0	0	0	0	1	0	1	0	0	0	1	1	1	0	1	0	1	0	0	5	2	1
hsa-miR-431-3p	5	2	0	6	14	2	8	2	6	3	4	4	3	2	5	3	2	5	1	2	9	2	3	6	3	3	1	4	7	3	5	2	0	2	9	1	2	3	2	1	0	1	4	2	1	5	4	7	10
hsa-miR-486-3p	1	0	0	6	5	0	3	2	1	2	1	5	2	1	1	3	2	2	2	11	6	0	1	0	4	1	0	3	2	0	10	3	2	0	4	4	4	3	4	7	1	1	1	5	1	1	1	2	2
hsa-miR-491-3p	2	0	0	0	0	1	0	0	1	1	1	0	0	0	2	0	2	1	1	2	0	0	1	0	1	0	0	1	0	2	0	0	1	0	0	1	0	1	0	2	1	0	5	3	0	0	3	2	5
hsa-miR-146b-3p	1011	275	492	1640	217	602	534	224	1966	881	503	775	302	393	557	610	751	236	509	1397	420	337	565	240	426	221	324	287	1278	583	342	423	238	829	1284	546	373	523	915	731	378	366	853	1274	166	544	248	950	952
hsa-miR-193b-5p	3	3	3	18	20	3	5	3	2	9	2	24	2	2	4	3	4	1	5	26	4	3	4	5	2	3	3	4	10	2	25	3	5	1	8	2	5	7	4	5	1	8	5	3	3	2	7	25	18
hsa-miR-500a-5p	12	8	15	2	1	7	5	2	11	7	8	0	4	6	12	8	16	10	8	2	7	9	7	6	4	9	6	6	2	7	1	10	4	3	3	4	10	4	8	10	2	2	12	9	5	6	3	9	27
hsa-miR-501-3p	55	36	11	173	196	47	33	20	27	27	48	122	18	20	50	53	83	39	53	179	34	47	49	36	28	26	33	26	92	56	45	42	14	45	131	16	37	25	57	47	61	17	58	41	30	32	48	99	223
hsa-miR-502-3p	15	12	12	7	7	12	15	8	16	7	13	4	20	10	12	14	13	10	14	14	26	17	10	10	10	17	9	15	7	5	2	19	17	9	6	7	14	21	17	25	3	9	16	15	14	16	3	28	24
hsa-miR-505-5p	3	3	1	14	16	3	5	1	10	6	3	12	3	3	6	5	4	2	3	8	4	7	6	1	1	3	1	1	7	3	11	4	0	2	8	2	7	3	2	8	2	2	5	2	1	5	13	8	50
hsa-miR-532-3p	26	25	18	334	396	31	31	12	24	13	30	468	43	13	30	31	33	12	33	646	47	24	29	22	30	34	14	18	384	17	392	34	38	44	284	7	33	52	19	83	11	38	37	26	19	31	48	106	94
hsa-miR-455-3p	42	23	14	133	146	22	63	9	28	18	25	239	55	11	24	25	14	22	23	241	73	32	27	32	31	42	18	28	195	30	194	38	49	12	242	16	48	46	19	64	9	18	36	29	16	39	254	300	456
hsa-miR-545-5p	0	0	0	0	0	1	1	0	0	0	0	0	1	0	0	0	1	0	0	0	0	0	1	1	0	0	0	0	0	0	0	1	0	0	0	0	0	0	1	1	0	0	0	1	0	0	1	0	1
hsa-miR-92b-5p	0	3	1	1	1	2	4	1	0	2	2	2	2	2	1	1	2	0	3	2	2	1	1	8	0	1	1	2	1	1	2	1	3	0	2	2	1	3	1	1	0	0	3	1	1	0	1	5	3
hsa-miR-556-3p	1	0	0	0	0	0	0	0	0	0	2	0	1	0	1	1	1	1	0	0	0	0	0	1	1	0	0	0	0	2	0	0	0	0	0	0	0	1	0	0	1	0	1	0	0	1	3	1	0
hsa-miR-582-3p	754	297	432	3	6	459	393	324	449	354	447	2	192	373	519	268	336	330	263	1	428	326	559	364	385	428	141	291	4	315	2	353	179	415	3	313	454	360	555	550	302	301	388	354	413	479	1335	102	148
hsa-miR-589-5p	175	96	112	151	214	160	102	75	143	138	173	221	100	135	141	232	156	145	163	283	253	190	138	111	119	166	50	149	249	215	121	158	82	114	143	115	204	128	157	194	78	103	180	204	121	92	214	695	421
hsa-miR-550a-5p	2	2	1	1	7	1	1	1	3	3	2	1	1	2	1	1	3	1	1	5	8	2	2	2	1	2	1	2	1	1	1	1	1	3	1	2	7	3	2	6	0	2	3	2	1	3	9	10	6
hsa-miR-590-3p	6	9	3	0	0	11	18	4	4	14	6	1	2	7	4	1	3	4	8	0	10	7	7	7	24	10	3	3	0	4	0	8	3	6	0	9	5	22	9	18	1	7	17	4	8	16	16	23	9
hsa-miR-615-5p	0	0	0	0	0	0	0	0	0	0	0	0	0	0	0	0	0	0	0	0	0	0	0	0	0	0	0	0	0	0	0	0	0	0	1	0	0	0	0	0	0	0	0	0	0	0	1	0	0
hsa-miR-616-3p	1	0	1	4	1	0	0	0	0	1	0	0	0	0	1	0	1	0	1	0	1	1	0	0	1	1	0	0	1	0	2	0	1	2	0	1	1	0	0	1	0	0	0	0	0	0	5	1	2
hsa-miR-625-3p	519	216	266	34	834	338	210	115	411	408	241	75	135	212	295	263	376	194	587	220	393	207	228	363	236	211	168	272	141	362	28	255	209	128	83	257	332	260	292	255	107	129	336	210	192	160	428	518	1580
hsa-miR-628-5p	12	10	12	0	0	23	26	20	32	18	27	0	14	9	14	14	31	24	35	0	34	22	31	17	11	25	4	38	1	14	0	23	24	14	0	20	17	28	32	5	8	11	17	17	17	20	24	35	48
hsa-miR-629-5p	152	69	91	10	28	108	153	93	89	109	105	11	99	68	91	122	137	97	137	9	356	84	117	85	184	86	40	94	7	124	6	164	39	126	22	90	203	155	153	211	71	106	147	130	68	133	568	205	250
hsa-miR-411-3p	3	2	1	0	0	1	13	1	6	3	2	0	2	2	2	5	1	1	2	0	3	0	0	3	2	0	0	1	0	2	0	2	0	1	0	3	2	4	3	3	0	3	3	3	0	3	2	12	2
hsa-miR-654-3p	23	19	5	6	31	18	96	26	67	31	27	6	31	15	34	52	33	61	20	3	64	16	29	104	39	29	43	18	7	16	5	27	17	19	1	10	27	45	21	68	3	23	28	23	30	59	21	184	19
hsa-miR-671-3p	3	1	3	19	54	5	10	3	3	2	6	28	4	1	3	5	6	1	2	32	6	6	6	6	5	1	1	4	20	3	29	5	4	2	22	1	3	9	6	5	3	2	3	5	1	5	10	21	20
hsa-miR-891a-5p	1	4	0	1	7	3	15	0	1	4	2	1	5	0	1	1	0	1	5	23	1	1	0	9	0	2	1	2	11	3	0	8	1	0	5	11	0	38	0	1	1	2	10	2	10	1	64	7	89
hsa-miR-450b-5p	33	18	12	0	0	12	21	29	18	33	30	1	13	15	14	90	13	54	24	1	41	74	33	38	35	22	5	28	0	26	0	46	7	22	0	9	42	25	11	35	13	38	23	29	23	68	23	64	83
hsa-miR-874-3p	34	8	12	50	38	32	41	10	20	33	14	88	24	19	27	43	20	13	19	96	36	30	29	24	25	14	5	28	95	21	103	34	16	16	65	11	47	34	8	19	5	22	24	28	10	21	53	133	94
hsa-miR-889-3p	22	12	1	1	2	16	52	7	44	35	24	1	8	12	33	44	10	9	13	4	47	20	27	21	23	21	5	16	0	18	1	24	4	20	0	6	17	33	28	14	0	11	45	13	18	49	38	135	40
hsa-miR-708-5p	10	14	7	3	0	7	9	11	21	21	12	1	4	9	18	9	17	9	17	2	15	19	16	13	8	20	8	12	0	9	0	22	17	8	0	10	12	16	8	8	5	6	7	17	13	11	59	188	96
hsa-miR-708-3p	22	24	19	0	0	9	12	14	32	34	30	1	6	12	43	34	15	24	21	1	21	27	24	47	14	21	7	22	0	31	0	44	15	6	1	21	35	33	12	14	11	17	26	25	24	28	115	231	131
hsa-miR-147b-3p	0	0	0	0	2	0	0	0	0	0	1	0	0	0	0	1	0	1	1	0	0	0	1	0	0	1	0	0	0	2	0	1	0	0	0	0	0	0	0	0	0	1	0	1	0	0	2	20	1
hsa-miR-190b-5p	3	3	2	0	0	5	3	2	1	4	2	0	0	1	1	1	1	4	3	0	4	1	1	13	0	6	1	3	0	2	0	2	3	1	1	0	0	6	1	0	3	0	2	1	10	1	9	3	3
hsa-miR-744-5p	37	34	20	78	91	42	78	35	33	57	29	103	51	32	60	59	57	21	36	112	89	53	49	41	53	37	21	51	55	42	72	62	42	55	72	30	70	62	43	70	21	34	58	39	17	29	44	118	81
hsa-miR-744-3p	20	5	5	6	26	5	6	2	6	3	7	5	1	6	16	5	6	7	7	7	7	7	4	2	19	5	1	4	2	11	1	9	2	4	3	3	8	6	9	21	9	12	7	15	4	3	40	22	35
hsa-miR-877-5p	2	1	1	7	9	3	2	2	2	1	3	7	2	2	3	1	3	2	3	13	2	1	1	2	1	2	1	3	4	3	5	1	2	1	5	1	3	2	2	2	1	1	1	1	2	2	2	4	8
hsa-miR-887-3p	6	4	2	5	3	3	2	0	4	3	3	3	3	3	4	3	3	1	2	3	10	6	2	3	2	3	1	3	3	1	6	3	1	0	1	1	8	3	4	3	0	3	5	8	0	4	3	7	26
hsa-miR-665	0	0	0	0	0	1	1	0	1	0	0	0	0	0	0	0	0	0	1	0	0	1	0	0	0	1	0	1	0	0	0	0	0	0	0	0	0	0	0	1	0	0	1	0	0	0	1	0	1
hsa-miR-873-5p	0	0	0	0	0	1	0	0	0	1	0	0	0	0	0	1	1	0	0	0	0	1	1	0	0	0	0	1	0	0	0	0	1	1	0	2	0	0	1	1	0	2	0	0	0	0	1	2	0
hsa-miR-543	0	0	0	0	3	1	2	0	2	4	2	1	1	0	0	2	2	3	2	0	0	0	2	2	2	0	0	1	1	2	0	0	0	1	3	0	1	1	0	1	0	0	4	1	0	2	1	1	2
hsa-miR-374b-5p	237	364	306	1	10	289	300	177	461	355	566	0	267	262	269	341	474	519	395	1	550	381	391	597	239	877	213	281	3	136	0	260	314	217	4	225	524	317	276	408	114	230	390	325	342	264	162	193	229
hsa-miR-374b-3p	3	3	2	1	0	3	7	4	4	6	2	0	4	3	3	4	2	3	10	0	7	8	3	8	5	9	2	8	0	6	0	2	7	4	0	2	7	11	9	5	3	6	8	3	4	10	6	2	8
hsa-miR-760	2	0	1	1	1	1	2	1	1	1	0	5	3	0	1	2	1	0	1	2	2	1	1	1	1	1	1	1	5	10	3	2	1	4	1	1	2	2	0	3	0	1	1	1	1	1	2	16	3
hsa-miR-301b-3p	0	0	1	0	0	0	0	0	1	1	0	0	0	0	0	1	1	1	0	0	1	0	1	0	0	0	0	0	0	2	0	0	0	0	0	0	0	0	1	1	0	1	2	2	0	0	7	1	6
hsa-miR-935	2	1	1	8	0	2	7	0	2	1	0	30	1	0	2	1	0	0	2	17	2	4	1	5	1	2	1	1	10	0	17	2	4	1	16	2	2	4	1	2	3	3	1	1	0	6	1	4	5
hsa-miR-937-3p	2	2	2	3	8	2	3	1	1	1	1	5	1	2	7	3	1	1	1	5	4	2	1	0	1	1	1	1	3	15	8	5	2	2	2	1	0	1	1	3	1	4	3	1	0	2	7	6	13
hsa-miR-939-5p	2	1	1	2	2	0	1	1	3	2	2	0	1	2	1	0	1	1	0	1	2	1	1	0	0	0	0	2	1	1	1	2	1	3	1	1	1	1	1	2	0	1	0	3	1	0	1	2	2
hsa-miR-940	2	0	1	3	13	0	0	0	1	1	0	4	1	1	3	1	3	2	1	5	1	1	0	2	2	0	1	1	8	3	3	1	1	1	5	1	1	2	1	6	2	2	2	2	0	2	2	22	11
hsa-miR-942-5p	6	3	4	2	10	3	16	5	6	17	13	0	9	4	6	7	5	18	12	2	48	3	8	4	9	14	3	6	3	4	1	7	8	9	1	6	14	29	17	35	3	9	5	20	3	10	8	6	12
hsa-miR-944	15	2	2	0	0	7	9	10	15	11	8	1	4	24	9	2	2	3	6	0	5	1	3	31	8	10	4	6	0	6	0	4	5	2	1	9	4	8	4	6	5	2	3	5	9	12	4	19	84
hsa-miR-1224-5p	0	1	0	2	37	1	3	2	1	1	1	6	0	2	3	5	0	0	1	0	5	1	5	6	1	1	0	0	2	0	6	0	1	0	3	2	2	5	2	3	0	4	0	1	4	1	3	2	22
hsa-miR-1226-3p	2	3	4	10	15	1	0	1	1	2	0	18	1	2	2	3	2	2	1	14	1	1	0	1	1	1	1	1	21	2	12	1	1	0	10	0	0	1	2	3	1	1	4	0	1	0	1	4	7
hsa-miR-1227-3p	0	1	0	2	5	0	0	0	0	0	0	2	0	0	0	0	0	0	0	1	0	1	0	0	0	0	0	0	3	2	4	0	1	1	1	0	0	1	0	0	0	0	0	1	0	0	1	2	1
hsa-miR-1228-3p	2	0	1	4	5	2	2	1	0	2	1	3	0	1	1	0	5	1	1	7	0	2	2	2	3	0	1	0	4	4	2	2	1	1	4	0	0	1	0	3	0	0	5	5	0	2	1	3	2
hsa-miR-1229-3p	0	1	0	2	0	0	1	0	1	0	0	2	1	1	0	1	1	0	0	1	1	0	1	1	0	0	0	1	2	1	2	1	0	0	1	0	0	1	0	0	0	0	1	0	0	0	1	2	2
hsa-miR-513c-5p	0	0	0	0	0	0	0	1	1	0	0	0	0	1	0	0	0	1	1	0	0	0	0	0	0	0	0	0	0	0	0	0	0	0	0	0	1	0	1	0	0	0	0	0	0	0	1	0	2
hsa-miR-320b	4	2	2	8	9	1	5	1	3	4	1	16	5	3	3	3	2	2	2	7	12	2	4	2	3	1	1	2	1	2	2	1	2	4	1	3	2	4	2	4	1	1	2	7	1	3	7	12	11
hsa-miR-320c	2	1	1	2	1	1	1	0	1	0	1	2	1	1	1	2	2	1	1	1	2	2	2	1	1	3	0	1	2	1	0	1	1	3	2	2	1	2	2	2	1	2	2	1	1	1	2	2	2
hsa-miR-1296-5p	9	2	4	22	88	6	6	6	10	3	4	55	4	4	8	4	8	8	2	25	14	4	4	2	3	12	4	1	154	3	63	2	2	3	23	2	14	4	7	10	4	7	4	8	4	4	8	10	19
hsa-miR-1271-5p	4	1	2	3	9	0	6	3	4	1	2	13	2	1	2	3	1	3	1	2	3	3	2	2	2	2	1	1	1	1	2	2	1	1	4	1	0	2	1	4	0	1	1	3	2	2	7	3	6
hsa-miR-1301-3p	5	4	5	16	5	5	8	3	5	4	7	14	4	3	4	2	5	1	10	23	6	7	5	4	5	4	2	4	5	7	8	5	4	5	5	4	8	9	5	12	4	4	6	6	3	4	62	18	35
hsa-miR-1178-3p	0	0	0	0	0	0	0	0	0	0	0	0	0	0	0	0	0	0	0	0	0	0	0	0	0	0	0	0	0	0	0	0	0	0	0	0	0	0	0	0	0	0	0	0	0	0	1	0	0
hsa-miR-1180-3p	34	26	36	49	74	43	28	17	20	29	21	92	19	28	46	25	26	23	17	99	29	36	19	126	21	18	20	27	112	18	121	43	13	17	110	27	23	59	16	30	15	27	47	21	56	17	95	32	100
hsa-miR-1287-5p	38	74	39	7	9	55	63	51	71	52	42	14	54	55	81	49	49	41	38	16	186	89	76	72	53	75	34	71	9	56	16	88	53	38	11	55	87	79	60	79	18	62	75	101	47	93	49	251	176
hsa-miR-1291	0	1	0	0	1	1	0	1	0	2	0	0	0	0	0	1	0	0	0	1	1	1	0	1	1	1	0	1	0	0	0	0	1	0	2	1	1	1	0	0	0	0	0	0	2	1	3	1	1
hsa-miR-548k	1	0	4	0	0	2	1	1	1	0	1	0	1	1	0	1	2	0	1	0	2	1	0	0	2	0	0	2	0	1	0	1	0	1	0	0	0	0	3	1	0	1	0	0	2	1	2	1	0
hsa-miR-1293	0	0	0	0	0	0	0	0	0	0	0	0	0	0	0	0	0	0	0	0	0	0	0	0	0	0	0	0	0	0	0	0	0	0	0	0	0	0	0	0	0	0	0	0	0	0	1	0	0
hsa-miR-1294	2	1	0	0	0	1	5	3	1	3	1	3	4	1	1	3	2	2	1	0	14	1	4	0	4	3	1	3	2	1	1	4	2	0	1	2	5	4	3	7	0	2	2	2	1	5	2	3	3
hsa-miR-1295a	1	1	3	0	0	1	3	1	3	8	2	2	2	1	2	4	2	2	2	1	5	3	1	2	3	1	0	6	1	2	1	5	4	3	2	3	5	3	4	2	0	1	1	4	5	3	2	11	1
hsa-miR-1304-5p	6	1	1	1	1	2	8	1	6	3	3	0	5	4	1	3	2	1	2	4	7	1	3	1	3	4	1	6	0	3	0	1	1	1	1	5	2	5	3	2	0	2	2	0	1	0	1	2	5
hsa-miR-1243	0	1	0	0	0	0	0	0	2	0	0	0	0	0	0	0	0	1	0	0	2	0	0	0	0	0	0	0	0	0	0	0	0	0	0	0	0	0	0	0	0	0	0	0	0	0	1	1	1
hsa-miR-548f-3p	0	0	0	0	0	0	0	0	0	1	0	0	0	0	0	0	0	0	0	0	0	1	0	0	0	1	0	0	0	0	0	0	0	0	0	1	0	0	0	0	0	1	1	1	0	1	1	0	0
hsa-miR-1248	0	0	0	0	0	0	0	0	0	0	0	0	0	1	0	0	0	0	0	2	1	1	0	0	0	0	0	0	0	0	0	0	0	1	0	0	0	1	0	0	0	0	0	0	1	0	1	0	0
hsa-miR-1249-3p	2	2	2	8	16	1	1	1	1	1	2	12	2	2	2	3	7	1	5	10	3	2	5	3	1	2	1	0	8	2	3	3	2	6	3	2	3	3	0	7	2	1	2	5	1	1	3	8	7
hsa-miR-1250-5p	1	0	0	0	0	1	0	0	0	0	0	2	0	0	0	1	0	1	0	0	0	0	0	0	0	1	0	0	0	1	0	0	0	0	0	1	0	0	0	1	0	0	0	0	0	0	4	1	0
hsa-miR-1251-5p	1	1	0	0	0	0	2	0	1	1	0	1	2	0	0	0	0	0	1	0	1	0	1	1	1	0	0	0	0	0	0	1	0	1	0	0	1	1	0	2	0	0	1	0	0	2	23	0	1
NA-	0	0	1	1	2	0	0	1	1	0	1	3	0	1	1	0	0	0	0	1	1	0	1	1	1	1	0	1	0	0	2	1	0	1	2	0	1	1	1	1	0	1	1	1	0	1	2	1	4
hsa-miR-1258	2	3	4	1	0	2	7	2	3	3	2	0	3	1	2	2	3	1	3	1	4	3	2	2	4	4	2	2	2	0	1	2	3	2	0	1	2	8	2	2	2	1	1	2	4	3	1	2	2
hsa-miR-1262	3	2	1	1	1	2	3	1	2	2	1	0	6	1	2	2	2	3	2	0	5	3	2	3	2	3	2	5	2	2	0	2	5	4	0	1	3	5	2	2	2	1	3	1	2	6	1	3	4
hsa-miR-548o-3p	2	2	0	0	0	1	1	0	1	3	1	0	2	3	3	2	1	1	2	0	6	5	0	3	3	5	0	3	0	0	0	1	4	1	0	1	3	2	2	2	2	1	1	3	1	1	2	5	2
hsa-miR-1266-5p	9	14	10	38	87	14	22	14	17	7	27	37	19	23	23	11	19	11	16	30	19	5	11	21	11	15	7	10	30	19	15	7	14	20	31	20	19	26	19	13	23	5	22	10	15	28	12	33	92
hsa-miR-1269a	0	0	0	2	99	0	0	0	0	0	2	5	1	2	1	1	0	0	1	1	11	1	0	0	0	0	0	0	0	0	0	0	0	2	19	0	0	1	0	0	0	0	1	1	1	3	1186	1	51
hsa-miR-1270	2	0	2	7	5	1	3	1	5	2	2	9	2	2	1	1	1	1	3	9	3	0	1	2	1	1	1	3	3	2	6	2	0	0	4	0	3	2	2	1	0	2	1	4	1	2	1	3	4
hsa-miR-1275	0	0	0	2	0	0	0	0	0	1	0	3	1	0	0	1	0	0	1	2	1	0	0	1	0	1	0	0	0	1	2	0	1	2	0	2	2	1	1	2	0	0	1	2	0	1	1	2	1
hsa-miR-1276	0	0	0	1	0	0	0	1	0	0	1	0	0	0	1	0	0	1	1	0	1	0	0	1	0	1	0	0	0	0	0	0	0	0	0	0	0	1	1	0	0	0	0	0	1	0	1	3	1
hsa-miR-1277-3p	1	0	0	0	0	0	0	0	0	2	1	0	1	1	1	1	0	1	1	0	2	2	1	1	3	0	0	0	0	2	1	1	1	1	0	0	1	0	0	2	0	1	1	1	1	1	5	4	3
hsa-miR-1288-3p	1	1	0	1	2	1	2	1	0	2	0	1	2	0	1	3	1	2	2	2	2	0	0	3	0	0	1	1	0	1	1	2	1	3	2	1	2	1	2	2	0	1	2	2	0	2	2	2	2
hsa-miR-1292-5p	0	0	0	2	1	1	0	1	0	0	1	1	2	1	0	0	1	0	2	3	1	0	0	2	0	1	1	2	2	0	2	1	1	0	0	0	1	1	1	0	0	0	0	0	0	0	1	1	1
hsa-miR-664a-5p	3	2	5	2	3	5	5	4	8	5	4	3	3	6	4	3	5	4	5	2	9	7	3	4	6	4	2	6	0	3	3	3	4	3	1	4	6	7	6	8	1	6	4	4	7	6	3	5	16
hsa-miR-664a-3p	27	34	26	11	23	27	26	25	54	25	28	13	27	130	39	50	80	36	45	14	61	43	42	55	23	57	29	54	26	14	4	41	25	33	14	33	62	20	37	38	16	26	41	39	34	24	30	69	187
hsa-miR-1306-3p	2	1	2	2	4	1	2	2	2	3	1	4	4	1	1	1	2	2	2	2	4	2	2	2	1	3	1	1	1	1	0	4	2	1	2	1	2	3	1	1	1	2	1	2	1	1	1	6	5
hsa-miR-1307-3p	843	382	424	2336	6772	536	286	196	573	359	554	1534	274	386	575	673	844	322	489	1601	469	628	690	296	454	258	306	287	1353	673	803	592	159	393	2499	319	629	324	454	968	555	381	724	701	269	379	1493	1761	4207
hsa-miR-1468-5p	17	24	10	5	25	25	18	13	22	20	17	7	17	8	15	7	8	4	22	20	21	22	18	15	19	27	11	37	11	4	11	25	24	10	7	9	31	19	9	18	10	13	19	26	22	19	33	15	23
hsa-miR-675-3p	13	2	2	41	15	3	4	1	11	1	1	59	4	6	5	12	8	1	2	45	7	4	1	7	4	0	8	0	30	4	57	1	0	14	49	2	8	9	5	4	1	1	8	3	2	4	2241	5	22
hsa-miR-1909-3p	0	0	0	0	1	0	0	0	0	0	0	0	0	0	0	0	0	0	0	0	0	0	0	0	0	0	0	0	0	0	0	0	0	0	0	0	0	0	0	0	0	0	0	0	0	0	1	0	0
hsa-miR-1911-5p	2	3	1	3	0	2	131	1	0	0	3	0	9	0	1	0	0	0	3	0	3	4	1	6	1	2	0	3	0	1	1	4	4	0	2	1	2	2	0	1	1	0	0	0	0	2	8	0	4
hsa-miR-1915-3p	0	0	0	0	0	0	0	0	0	0	0	0	0	1	0	0	0	0	0	0	0	0	0	0	0	0	0	0	0	0	0	1	0	0	1	0	0	0	0	0	0	0	0	0	0	0	1	0	0
hsa-miR-103a-2-5p	2	1	1	0	1	0	0	0	1	1	3	0	1	2	0	1	2	2	1	0	3	1	3	0	0	1	0	3	0	0	2	1	0	2	0	0	2	0	2	2	1	0	0	3	1	2	1	2	18
hsa-miR-224-3p	4	2	4	1	2	4	2	1	4	3	5	1	3	6	2	1	2	2	4	1	5	2	4	2	4	5	2	6	2	4	0	5	2	3	1	2	6	3	3	4	0	1	4	3	2	3	1	8	43
hsa-miR-365a-5p	0	0	1	1	0	1	0	0	0	0	0	2	0	0	0	0	1	0	0	0	0	0	0	0	0	0	0	0	1	0	1	0	0	1	1	0	0	1	0	1	0	1	0	0	0	0	1	2	4
hsa-miR-1976	29	10	21	96	79	24	24	16	17	24	28	87	15	21	17	30	55	30	33	123	25	20	20	14	26	19	6	14	117	15	69	25	16	22	96	11	30	22	21	49	14	17	30	42	11	16	8	68	62
hsa-miR-2110	4	5	4	8	9	8	8	2	5	10	8	11	7	5	9	6	7	1	7	12	16	8	5	22	6	6	2	12	10	2	12	8	4	5	4	5	14	8	8	5	1	1	6	2	6	2	2	7	8
hsa-let-7a-2-3p	7	2	1	7	5	3	4	2	4	7	4	10	1	3	10	5	7	6	3	11	5	5	9	8	8	8	3	3	14	30	3	6	2	2	11	2	9	7	6	3	0	1	4	2	3	5	11	14	48
hsa-miR-151b	15	8	7	2	2	16	17	12	11	10	5	2	23	7	5	4	4	9	6	2	21	11	12	7	11	14	4	13	1	6	1	11	16	12	2	10	8	24	9	12	1	9	13	4	3	19	5	16	8
hsa-miR-449c-5p	0	0	0	0	0	1	1	0	0	0	0	0	0	0	0	0	0	0	1	0	0	0	0	0	0	1	0	0	0	0	0	1	0	0	0	0	0	1	0	0	0	0	1	0	1	0	1	0	2
hsa-miR-2115-3p	2	0	1	0	0	0	1	0	1	3	1	0	1	1	0	0	1	0	0	0	2	0	0	0	0	0	0	1	0	0	0	0	1	1	0	5	0	1	0	0	0	0	1	1	0	3	2	3	0
hsa-miR-2277-3p	0	0	0	1	2	0	0	0	0	0	0	1	0	1	0	0	0	0	0	2	0	0	0	0	1	0	0	0	2	0	0	0	1	0	3	0	1	0	0	0	0	1	0	0	1	0	2	1	1
hsa-miR-3117-3p	2	1	0	0	0	2	2	2	1	1	2	0	4	0	0	3	1	4	3	1	4	8	1	0	1	6	0	2	0	1	0	1	1	1	2	1	4	2	1	4	0	1	2	1	1	3	1	2	2
hsa-miR-548s	1	1	1	0	0	0	0	0	0	1	0	0	0	2	0	1	0	0	0	0	0	0	0	0	1	0	0	0	0	1	0	1	0	0	0	0	1	0	0	0	0	1	0	0	0	0	2	1	2
hsa-miR-3125	0	0	0	0	0	0	0	0	0	0	1	1	0	1	0	0	0	1	0	0	0	0	0	0	0	1	0	0	0	0	0	0	0	0	0	0	0	0	0	0	0	0	0	0	0	0	1	0	0
hsa-miR-3127-5p	2	5	5	10	23	3	6	1	3	5	4	9	2	4	2	5	2	3	2	11	5	2	7	3	7	6	2	3	9	4	4	5	4	2	14	5	3	4	4	6	2	1	8	5	2	2	8	11	21
hsa-miR-3130-3p	0	1	1	0	0	1	0	1	0	0	0	1	0	1	0	0	2	0	1	0	1	0	1	1	0	1	0	0	0	2	0	2	1	0	0	1	0	0	1	0	1	0	1	0	0	0	1	2	0
hsa-miR-3130-5p	13	6	16	5	13	13	12	16	8	32	12	16	10	20	15	12	3	0	11	2	48	10	14	5	19	13	6	17	6	13	6	16	9	23	2	21	27	41	18	16	11	17	14	28	7	14	23	54	15
hsa-miR-3136-5p	0	1	0	0	0	0	1	0	0	0	1	0	0	0	1	0	1	1	1	0	2	0	0	0	0	0	0	0	0	1	0	0	0	0	1	0	1	0	0	1	0	0	1	1	0	0	2	2	3
hsa-miR-3140-3p	1	0	0	0	0	0	0	0	1	1	1	0	2	0	0	0	0	0	0	0	2	0	1	0	1	0	0	0	0	0	0	1	0	0	0	0	0	1	4	0	0	0	1	0	0	1	2	0	0
hsa-miR-548t-5p	0	0	0	0	0	0	0	0	0	0	1	0	0	0	1	2	0	0	0	0	0	0	1	0	1	0	0	0	0	0	0	0	0	0	0	0	0	1	1	0	0	1	0	0	0	0	1	4	0
hsa-miR-3143	0	0	0	0	1	0	0	0	1	1	0	0	0	0	0	0	0	0	0	0	1	0	1	0	1	0	0	1	0	0	0	0	0	0	0	1	0	0	0	1	0	1	0	0	0	0	1	0	1
hsa-miR-548v	2	1	2	0	0	0	0	2	1	1	2	0	0	1	1	1	3	0	0	0	1	1	1	2	0	1	1	0	1	1	0	2	1	1	0	0	3	1	1	2	0	1	1	3	0	1	7	3	7
hsa-miR-3149	0	1	0	0	0	1	0	0	0	0	0	0	0	0	0	0	0	0	0	0	0	0	0	0	0	0	0	0	0	0	0	0	0	0	0	1	0	0	0	0	0	0	1	0	0	0	1	0	0
hsa-miR-3154	1	1	1	1	2	0	2	0	0	0	1	4	5	4	0	0	1	0	1	1	1	2	1	1	2	2	1	4	3	0	12	1	2	4	2	2	1	2	2	1	2	1	1	1	2	1	1	2	1
hsa-miR-3170	0	1	0	0	0	2	0	0	0	1	0	1	0	0	1	1	0	0	0	0	1	2	0	0	0	1	0	1	3	0	0	1	1	0	1	0	2	0	1	1	0	0	2	0	0	0	14	5	3
hsa-miR-323b-3p	1	0	1	6	24	0	1	0	0	2	1	3	1	0	1	1	0	0	0	0	1	0	1	0	1	0	0	0	2	0	2	1	0	0	2	0	2	1	1	1	0	0	3	0	0	1	10	7	7
hsa-miR-3174	0	0	0	0	0	0	1	0	0	0	0	0	0	0	0	0	2	1	0	0	1	0	0	0	1	1	1	0	0	0	0	0	0	2	0	0	0	1	1	1	0	0	0	0	0	1	1	1	1
hsa-miR-3176	0	0	0	0	2	1	0	0	0	0	0	0	0	0	0	0	0	1	0	0	0	0	0	0	0	0	0	1	0	1	0	0	0	1	0	0	2	0	0	1	0	0	0	0	0	0	1	2	1
hsa-miR-3065-5p	14	13	9	1	1	23	15	2	15	17	13	0	15	29	6	10	15	10	11	2	26	21	9	16	6	14	10	12	0	4	0	15	11	7	1	26	23	8	13	28	10	8	33	13	6	12	18	14	65
hsa-miR-3191-3p	1	1	1	3	1	0	1	0	1	0	0	0	1	1	1	1	1	0	0	2	1	1	0	0	0	0	0	0	1	1	0	0	0	1	2	1	0	0	1	2	0	1	0	1	2	1	1	1	0
hsa-miR-3193	2	1	1	1	1	3	1	1	2	1	1	2	3	2	1	1	1	0	2	1	1	3	0	0	2	2	3	3	1	1	0	0	0	2	2	3	2	1	1	3	1	2	2	1	2	1	1	1	2
hsa-miR-3199	2	2	1	2	4	3	2	0	2	2	1	1	3	2	1	2	1	2	2	2	2	1	3	1	3	2	2	3	0	1	0	4	2	2	1	3	1	4	1	1	1	3	1	1	4	6	1	1	2
hsa-miR-3200-3p	2	1	2	15	10	1	4	1	1	2	1	5	2	3	6	2	3	3	2	12	8	2	4	3	3	1	1	2	11	3	1	2	2	1	7	1	6	1	3	5	1	3	2	3	2	0	8	14	51
hsa-miR-3126-3p	0	0	0	0	0	0	0	0	0	0	0	0	0	0	0	0	0	0	0	0	1	0	2	0	1	0	0	0	0	0	0	0	0	0	0	0	0	0	1	1	0	2	0	0	0	0	2	2	0
hsa-miR-3065-3p	597	492	585	20	4	901	344	178	474	553	670	17	329	968	362	455	504	401	456	14	760	625	498	570	365	470	173	596	26	172	6	522	305	436	7	759	665	432	982	896	416	565	1149	412	377	375	384	774	2030
hsa-miR-378c	57	51	81	10	38	39	52	25	77	55	52	4	31	72	41	62	96	54	49	13	66	39	57	31	49	32	6	52	5	30	4	54	36	45	2	36	61	67	54	58	18	38	97	34	19	45	5	76	22
hsa-miR-4306	0	0	0	0	0	0	1	0	0	0	0	0	0	1	0	0	0	0	0	0	0	2	0	0	0	1	0	1	0	0	0	1	1	0	0	0	0	1	1	2	0	0	0	0	0	0	1	0	0
hsa-miR-2355-5p	91	59	55	0	4	68	39	38	75	48	62	0	55	55	65	68	94	41	57	0	74	66	56	34	51	68	36	46	3	44	0	48	37	63	2	34	89	73	102	54	29	49	83	55	46	46	154	106	229
hsa-miR-500b-5p	12	8	15	2	1	7	5	2	11	7	8	0	4	6	12	8	16	10	8	2	7	9	7	6	4	9	6	6	2	7	1	10	4	3	3	4	10	4	8	10	2	2	12	9	5	6	3	9	27
hsa-miR-2277-5p	1	0	0	1	1	0	2	0	0	0	1	0	0	1	0	0	0	1	0	0	0	0	0	0	0	0	0	0	0	1	2	1	1	1	1	0	1	0	0	1	0	1	0	0	0	1	12	3	5
hsa-miR-2355-3p	5	4	3	2	3	3	3	1	3	5	4	0	8	4	4	5	5	9	4	1	9	5	3	3	8	15	4	3	1	2	0	3	6	4	1	3	7	2	5	13	1	3	6	3	3	4	12	6	7
hsa-miR-3605-5p	1	1	0	0	0	0	1	0	1	1	0	0	1	1	0	1	1	1	0	0	2	1	0	1	0	1	1	0	0	0	0	1	1	0	1	0	1	1	2	0	1	0	0	0	0	2	1	1	0
hsa-miR-3605-3p	1	1	1	18	15	4	2	1	2	2	2	10	2	1	2	1	2	1	0	22	4	2	3	5	1	1	1	2	20	2	18	0	2	2	12	1	2	1	0	8	0	1	5	2	1	2	8	12	7
hsa-miR-3610	0	1	1	2	6	2	2	0	0	1	0	0	1	0	1	0	1	1	4	1	0	1	0	0	2	1	0	1	1	5	1	1	1	1	0	1	1	0	0	3	2	1	2	1	0	1	3	4	1
hsa-miR-3611	0	0	0	0	0	0	1	0	0	0	0	0	0	0	0	0	0	0	0	0	0	0	1	0	0	0	0	0	0	0	0	0	0	0	0	0	0	0	0	0	0	0	0	0	0	0	1	0	0
hsa-miR-3613-5p	23	14	17	0	0	23	18	15	22	42	23	1	13	15	21	17	21	36	28	0	98	44	29	29	39	48	2	9	0	10	0	17	16	9	0	6	21	51	26	48	12	38	33	24	21	18	25	26	38
hsa-miR-3613-3p	1	2	3	0	0	1	0	1	4	1	5	1	1	0	0	3	4	1	2	0	6	1	1	5	3	2	1	1	0	1	0	1	2	0	0	1	9	3	3	8	1	6	0	1	2	1	1	1	3
hsa-miR-3614-5p	25	6	12	11	14	19	8	18	19	15	17	13	15	18	20	18	34	6	10	15	24	16	24	8	9	12	3	11	13	17	5	13	8	27	7	9	9	24	24	22	10	6	24	28	3	11	5	11	11
hsa-miR-3614-3p	4	4	3	0	0	2	2	4	3	5	9	1	1	6	4	5	5	2	4	0	2	4	4	1	1	2	1	2	0	2	0	3	3	3	0	1	5	4	12	6	2	2	9	4	0	2	4	2	3
hsa-miR-3615	11	3	4	23	17	9	10	3	8	5	5	35	9	4	8	8	5	11	2	36	26	5	6	2	10	4	4	7	34	4	18	6	4	9	32	5	20	11	16	11	1	7	9	16	6	8	12	5	22
hsa-miR-3616-3p	0	0	0	0	0	0	0	0	0	0	0	0	0	0	0	0	0	0	0	0	0	0	0	0	0	0	0	0	0	0	0	0	0	0	0	0	0	0	0	0	0	0	0	0	0	0	2	2	0
hsa-miR-3617-5p	0	0	0	0	0	0	0	0	0	0	0	0	0	1	0	0	1	0	0	0	0	0	0	0	0	0	0	0	0	1	0	0	0	0	0	0	0	0	0	0	0	0	0	0	0	1	1	0	1
hsa-miR-3620-3p	0	0	2	0	1	0	0	0	0	0	1	2	0	0	0	1	1	0	0	1	0	0	0	0	0	1	1	0	2	0	0	0	0	1	0	0	0	0	0	0	0	0	0	0	0	0	1	2	0
hsa-miR-3651	1	0	0	2	3	0	1	0	0	0	0	4	1	0	0	0	1	0	0	7	2	1	0	0	0	0	0	0	1	1	3	1	0	0	2	0	0	0	0	0	0	0	0	0	0	1	6	1	0
hsa-miR-3652	0	1	0	1	2	0	0	0	0	1	0	0	1	1	1	0	1	1	2	1	0	0	0	0	0	0	0	0	1	0	0	1	1	0	0	1	0	0	0	1	0	0	1	0	0	0	4	1	0
hsa-miR-3660	0	0	0	0	0	0	0	0	0	0	0	0	0	1	0	0	0	0	0	0	0	0	0	0	0	0	0	0	0	0	0	0	0	0	0	1	0	0	0	0	0	0	0	0	0	0	3	0	0
hsa-miR-3662	0	0	1	0	0	0	1	0	0	0	1	0	0	0	0	0	0	0	0	0	1	0	0	0	0	0	0	0	0	1	0	0	0	0	0	0	0	0	0	0	0	0	1	0	0	0	1	0	4
hsa-miR-3664-5p	0	0	0	0	0	1	0	0	0	0	0	0	0	1	0	2	0	0	1	0	0	0	1	0	0	0	0	0	0	0	0	0	0	0	0	0	1	0	0	0	0	0	1	0	1	0	2	1	2
hsa-miR-3677-3p	9	5	5	1	1	6	10	6	11	5	9	0	7	6	5	8	9	12	13	0	10	11	16	5	3	3	3	3	0	8	0	8	3	7	0	4	3	11	11	16	4	10	5	13	6	10	14	40	6
hsa-miR-3678-5p	0	0	0	1	1	1	1	0	1	0	1	0	1	2	1	0	3	0	2	1	1	0	1	0	0	0	1	1	0	1	0	0	1	0	1	0	1	1	1	2	1	0	1	0	1	1	1	1	1
hsa-miR-3679-3p	0	0	1	0	0	1	0	0	0	0	0	0	0	0	0	0	0	0	0	0	0	0	0	0	0	0	0	0	1	0	0	0	0	0	0	0	0	1	0	0	0	0	1	0	1	0	1	1	0
hsa-miR-3680-3p	1	0	1	0	1	1	0	0	0	1	0	0	2	0	0	1	0	0	0	2	1	1	0	0	1	1	0	1	1	1	0	1	0	1	0	0	1	1	1	2	0	0	1	1	0	0	1	1	0
hsa-miR-3681-5p	0	0	0	0	0	1	0	1	0	0	0	0	0	0	0	0	0	1	0	0	0	1	0	0	0	0	0	0	0	0	0	1	0	1	0	0	0	0	0	1	0	1	0	0	0	1	2	1	0
hsa-miR-3682-3p	3	1	1	1	1	1	1	2	1	4	1	4	1	1	2	3	2	1	1	0	3	2	3	1	3	2	3	1	2	2	0	2	2	2	0	3	6	2	5	8	4	1	3	7	2	2	2	8	4
hsa-miR-3684	2	0	1	0	0	1	0	0	1	0	2	0	1	1	0	0	0	1	0	0	0	0	0	0	1	0	1	0	0	1	0	0	0	2	1	0	0	0	1	1	0	1	0	1	0	0	1	1	1
hsa-miR-3690	2	2	4	4	1	0	9	0	1	1	4	2	2	2	1	2	5	2	2	1	1	4	2	1	3	1	3	2	0	3	1	1	1	1	0	2	0	1	1	1	0	1	5	1	0	0	1	1	6
hsa-miR-3691-5p	1	0	0	0	1	0	1	1	0	1	1	0	1	0	1	0	3	0	0	0	1	1	1	1	0	0	0	1	0	1	0	1	0	2	0	1	1	1	0	2	1	1	1	1	0	2	1	1	1
hsa-miR-3909	1	0	1	1	0	2	0	0	0	1	1	1	3	1	2	1	2	0	2	0	3	1	1	1	1	2	0	2	1	1	2	2	2	1	0	1	1	2	1	1	0	1	1	1	0	2	1	2	2
hsa-miR-3912-3p	5	7	5	0	0	7	6	6	9	6	6	0	3	5	5	5	6	3	7	0	19	10	8	10	5	2	2	7	0	4	0	4	4	1	0	8	5	7	7	3	0	2	11	4	2	9	2	5	4
hsa-miR-3913-5p	3	2	2	0	0	2	4	2	2	1	1	0	3	3	1	1	2	2	2	0	4	3	3	2	2	3	1	2	0	2	0	2	1	2	0	2	4	3	2	1	1	3	3	3	2	2	4	6	5
hsa-miR-3917	1	2	1	2	23	1	1	1	1	0	3	2	2	2	1	1	2	1	2	4	3	1	1	1	2	1	0	1	16	1	3	1	4	5	1	1	1	2	2	7	3	1	1	2	2	2	2	1	1
hsa-miR-3150b-3p	1	0	2	1	70	1	1	1	1	2	2	4	1	0	1	2	1	0	1	19	2	1	1	2	2	2	4	2	2	1	4	0	1	4	2	2	2	1	1	2	4	0	3	0	3	1	1	1	2
hsa-miR-3920	1	0	3	0	0	3	0	3	0	1	0	0	1	1	4	4	0	1	0	0	4	2	1	1	1	2	0	2	0	1	0	1	0	0	0	0	0	2	1	1	0	2	1	1	3	2	1	1	8
hsa-miR-3922-3p	1	0	0	2	0	2	2	0	2	5	2	0	0	0	1	1	5	0	5	0	2	1	2	1	0	1	1	1	0	2	0	0	2	2	1	1	1	3	2	2	1	1	0	3	0	1	1	2	5
hsa-miR-676-3p	3	1	2	0	0	3	1	3	3	2	1	0	2	2	1	0	2	3	2	0	1	2	3	1	3	4	1	4	0	0	0	1	4	1	0	1	4	3	6	4	1	1	6	3	1	2	1	2	2
hsa-miR-3928-3p	2	1	0	3	4	2	1	1	1	1	1	6	0	1	1	1	2	1	1	7	1	0	1	1	1	1	1	1	1	0	6	1	0	0	15	0	1	0	1	2	1	1	1	0	1	1	3	4	1
hsa-miR-3934-5p	6	7	2	3	3	8	6	2	6	6	2	3	5	6	11	8	10	3	3	2	8	4	4	4	3	4	2	6	0	3	1	5	5	3	2	3	7	6	5	3	2	0	9	5	2	3	2	15	21
hsa-miR-548y	0	0	0	0	0	0	0	0	0	0	0	0	0	0	0	0	0	0	0	0	0	0	0	0	0	0	0	0	0	0	0	0	0	0	0	0	0	0	0	0	0	0	0	0	0	0	13	0	8
hsa-miR-3940-3p	0	1	0	3	3	0	1	0	2	0	0	4	2	0	1	1	0	0	1	5	3	1	0	1	0	1	0	0	26	0	3	0	0	3	5	1	1	2	1	2	0	1	0	1	1	0	1	1	1
hsa-miR-3944-3p	1	0	1	0	2	1	0	0	0	0	0	2	0	0	0	1	0	0	1	1	0	0	0	0	2	0	0	1	0	1	0	1	0	0	1	0	0	0	0	1	0	0	0	1	0	0	1	1	1
hsa-miR-374c-5p	0	0	0	0	0	0	0	0	0	0	1	0	0	2	0	0	0	0	0	0	1	0	0	0	0	0	0	0	0	0	0	0	0	0	0	0	0	1	1	0	0	0	1	0	0	0	1	0	0
hsa-miR-4442	1	1	1	0	0	1	1	0	0	1	1	0	1	0	1	0	0	1	0	1	1	1	0	0	0	0	0	1	0	1	0	0	1	1	0	0	0	1	1	0	1	0	2	1	1	1	1	1	0
hsa-miR-4443	0	0	1	1	2	1	1	0	0	1	2	0	2	1	1	0	1	0	0	0	2	0	0	1	1	1	0	1	1	2	0	2	1	1	0	2	0	0	1	2	0	0	2	1	0	1	5	9	0
hsa-miR-4444	3	1	1	0	0	2	2	1	4	2	1	0	1	1	1	1	1	2	1	0	3	1	1	1	1	0	0	2	0	0	0	1	1	2	0	3	1	1	3	1	1	3	1	1	1	1	1	1	2
hsa-miR-4449	0	1	1	5	2	0	0	0	0	0	0	2	1	0	2	1	1	0	0	1	0	0	0	0	1	0	0	0	0	1	1	0	0	0	2	0	0	1	0	0	0	1	1	0	0	3	1	1	0
hsa-miR-548ag	0	0	0	0	0	0	0	0	0	0	0	0	0	0	0	0	0	0	0	0	0	1	0	0	0	0	0	0	0	0	0	2	0	0	0	0	0	0	0	0	0	0	0	0	0	0	1	1	0
hsa-miR-4451	0	0	0	0	0	0	0	0	0	0	0	0	0	0	0	0	0	0	0	0	0	0	0	0	0	0	0	0	0	0	0	0	0	0	0	0	0	0	0	0	0	0	0	0	0	1	1	1	0
hsa-miR-4457	0	0	0	0	0	0	0	0	0	0	0	0	0	0	0	0	0	0	0	0	0	0	0	0	0	0	0	0	0	0	0	0	0	0	0	0	0	0	0	0	0	0	0	0	0	0	1	0	0
hsa-miR-4469	0	0	0	0	0	0	0	1	0	0	0	1	0	0	0	1	1	0	0	0	0	2	0	0	0	0	0	0	0	0	2	0	0	0	2	0	0	0	0	0	0	1	0	0	0	0	1	2	0
hsa-miR-4473	0	0	1	0	2	2	1	0	0	0	0	2	0	1	0	2	0	1	1	0	0	1	2	0	0	0	0	0	0	1	0	1	0	0	0	0	0	1	1	1	2	0	1	1	1	0	1	2	2
hsa-miR-4487	0	0	0	0	0	1	0	0	0	1	0	0	0	0	0	0	0	0	0	1	0	0	0	0	0	0	0	0	0	0	0	0	0	0	0	0	0	0	0	0	0	0	0	0	0	0	1	0	0
hsa-miR-4491	1	0	1	0	2	1	2	0	1	2	0	0	0	1	1	2	0	0	1	0	1	0	0	1	2	0	1	0	0	0	0	0	0	2	0	1	0	1	0	0	0	0	1	0	1	0	1	1	1
hsa-miR-4515	1	0	0	0	0	2	0	1	1	0	0	0	0	0	1	2	0	0	2	0	0	0	0	0	1	1	0	1	0	0	0	0	0	0	0	0	0	0	0	1	0	1	0	0	0	0	1	2	0
hsa-miR-1269b	0	0	0	0	0	0	0	0	0	0	4	0	3	0	0	0	0	0	0	0	9	0	2	0	0	1	0	0	0	0	0	0	0	0	0	0	0	0	0	0	0	0	0	0	1	0	1	68	36
hsa-miR-4522	0	1	0	0	3	0	0	0	0	0	1	0	1	0	0	0	0	0	2	0	1	1	0	0	0	0	0	0	0	1	0	0	1	2	1	1	0	0	1	1	0	0	1	0	0	0	1	0	0
hsa-miR-4523	0	1	0	0	0	0	0	0	0	0	0	0	0	0	0	0	0	1	0	0	0	0	0	0	0	0	0	0	0	0	0	0	0	0	0	0	0	1	0	0	0	0	0	0	0	0	2	0	0
hsa-miR-3074-5p	4	3	3	17	33	4	1	3	6	3	5	22	4	4	2	1	3	3	3	29	9	6	5	2	4	3	1	4	32	4	15	5	3	3	17	3	12	7	6	7	4	5	7	4	4	2	5	13	18
hsa-miR-3157-3p	0	0	0	0	3	0	1	0	0	0	0	0	1	0	0	0	1	0	1	1	1	0	1	1	0	1	0	2	3	0	0	1	2	1	0	1	0	0	1	1	0	0	0	1	0	0	1	0	1
hsa-miR-3158-5p	0	0	0	0	1	0	0	1	1	0	0	1	0	0	0	0	0	0	1	0	0	1	0	0	0	0	0	0	1	0	0	0	0	0	1	0	0	0	0	0	0	0	0	1	0	0	1	0	1
hsa-miR-3173-5p	1	0	1	2	5	0	1	0	1	2	2	1	2	1	1	1	1	1	2	5	0	0	2	1	1	1	1	1	2	0	2	1	0	0	3	0	2	1	1	1	0	1	2	0	1	2	2	1	1
hsa-miR-3619-3p	0	0	0	1	0	0	0	0	0	0	0	5	0	0	0	0	0	0	0	1	1	0	0	0	0	0	0	0	2	0	2	0	0	0	4	0	0	0	0	0	0	0	0	1	0	1	2	1	1
hsa-miR-3664-3p	1	0	0	0	0	0	0	0	0	0	0	0	1	0	0	0	0	1	0	0	0	1	0	0	0	0	0	1	0	0	0	0	0	0	0	0	0	0	0	0	0	0	1	0	0	0	1	0	0
hsa-miR-3677-5p	8	4	2	0	0	2	1	0	2	5	3	0	4	0	2	6	1	5	1	0	3	4	2	1	4	0	1	4	0	4	0	1	1	3	0	1	3	2	1	7	3	3	4	2	2	3	5	44	3
hsa-miR-3940-5p	0	0	1	1	14	0	0	0	1	0	0	1	0	0	0	1	0	0	1	4	1	1	0	0	0	1	1	1	1	0	0	0	1	3	4	0	0	0	1	0	0	0	0	0	0	0	4	1	1
hsa-miR-4632-3p	0	0	0	2	0	0	1	0	0	0	1	4	0	0	0	0	2	0	0	7	0	1	0	0	0	1	0	0	2	0	0	0	0	1	0	2	0	0	0	1	0	0	0	0	0	0	1	0	1
hsa-miR-4638-3p	1	0	1	1	2	0	0	0	0	0	0	2	0	1	0	0	0	0	0	1	1	0	0	0	0	0	0	0	0	3	2	1	0	0	3	1	0	0	1	1	0	0	0	0	0	0	2	1	1
hsa-miR-4639-3p	0	0	0	0	0	0	0	0	0	0	0	0	1	0	0	0	0	0	1	0	0	0	0	0	0	0	0	0	0	0	0	0	0	0	0	0	0	0	0	0	0	0	0	0	0	0	1	0	0
hsa-miR-4640-3p	0	0	0	0	1	0	0	1	1	0	0	3	0	0	0	0	0	0	0	1	0	0	0	1	0	0	0	0	4	1	0	0	0	0	0	1	0	0	0	0	0	0	0	0	0	0	1	1	0
hsa-miR-4645-3p	1	1	1	0	0	0	1	0	0	1	0	0	0	0	1	1	1	0	0	0	1	1	1	1	1	0	0	0	0	0	0	0	0	1	0	0	0	0	1	0	0	1	0	0	0	1	1	2	1
hsa-miR-4652-5p	0	0	0	1	0	0	0	0	0	0	0	0	0	0	0	1	0	0	0	0	3	0	0	0	0	0	0	0	0	0	0	0	0	0	0	0	0	0	0	0	0	0	1	0	0	1	15	4	0
hsa-miR-4652-3p	0	0	0	0	0	0	0	0	0	0	0	0	0	0	0	0	0	0	0	0	0	0	0	0	0	0	0	0	0	0	0	0	0	0	0	0	0	0	0	0	0	0	0	0	0	0	1	0	0
hsa-miR-4660	2	1	0	1	1	1	2	1	0	0	0	0	1	1	0	0	1	1	0	0	2	1	2	0	1	1	0	1	0	1	0	1	0	1	1	1	0	2	2	1	1	3	0	1	1	2	2	2	2
hsa-miR-4661-5p	8	1	2	2	11	2	2	1	4	7	3	2	2	1	1	4	1	3	4	6	5	7	3	1	2	2	1	7	2	4	1	4	1	3	2	3	2	4	1	2	3	2	5	2	4	2	19	6	4
hsa-miR-4662a-5p	63	87	32	1	3	44	23	44	57	56	49	2	54	69	61	56	35	118	46	0	105	110	53	40	88	118	35	109	0	15	2	43	61	41	1	45	74	48	93	77	37	51	31	28	71	68	148	95	86
hsa-miR-4664-5p	0	0	0	0	0	0	0	0	0	0	0	0	0	0	0	0	1	0	0	0	0	0	0	0	0	0	0	0	0	0	0	0	1	0	0	0	0	0	0	1	0	0	0	1	0	0	1	0	0
hsa-miR-4665-5p	0	0	0	1	0	0	0	1	0	1	0	2	0	0	0	0	0	0	0	4	0	0	0	0	0	0	0	0	0	0	1	0	0	0	0	0	1	0	0	1	0	0	0	0	0	1	1	0	1
hsa-miR-4668-3p	2	1	3	0	0	1	1	1	4	1	0	0	1	1	1	0	0	0	2	0	3	1	0	0	0	1	0	0	0	0	0	1	1	1	0	1	1	1	0	2	0	1	2	1	2	2	9	2	4
hsa-miR-219b-5p	0	0	0	0	0	1	0	0	0	1	0	0	0	0	0	0	0	0	1	0	0	0	1	1	0	0	0	0	0	0	0	0	0	0	1	1	0	0	0	0	0	0	2	1	0	0	1	1	0
hsa-miR-4676-5p	2	1	1	1	12	0	4	1	2	4	1	1	3	2	1	3	2	1	2	1	1	1	2	2	1	1	0	2	1	0	0	1	1	0	0	1	1	0	1	1	1	1	2	0	0	1	3	5	2
hsa-miR-4677-5p	0	2	1	0	0	1	1	3	1	2	1	0	2	0	0	0	2	1	1	0	3	1	1	0	1	1	1	1	0	1	0	1	0	0	0	1	2	2	1	0	1	0	4	0	0	3	1	5	1
hsa-miR-4677-3p	21	10	9	0	1	30	10	7	20	16	11	0	12	10	25	17	14	10	24	1	26	14	11	16	20	13	1	13	0	14	0	18	7	10	0	17	13	18	16	15	7	4	20	20	2	16	27	34	52
hsa-miR-4683	2	0	2	1	0	1	0	1	0	1	2	1	0	1	0	0	1	0	1	1	2	1	1	0	1	2	0	1	4	0	3	1	1	0	2	1	1	0	1	1	1	1	1	0	1	1	2	2	4
hsa-miR-1343-3p	1	0	2	8	5	0	0	0	1	2	1	3	1	0	0	2	2	0	0	6	2	2	1	1	2	0	1	0	11	0	10	0	1	1	3	0	1	1	0	3	1	2	1	1	0	0	2	1	3
hsa-miR-4700-5p	0	0	1	0	0	0	0	0	0	1	0	0	1	0	0	0	1	0	0	0	0	0	0	0	0	0	0	0	0	0	0	1	1	0	0	0	0	0	0	0	0	0	0	0	0	0	1	0	0
hsa-miR-4707-3p	1	1	0	0	6	0	1	0	2	0	0	2	0	0	0	0	1	0	0	0	2	0	1	0	0	0	0	0	4	0	0	0	0	0	0	0	0	0	0	0	0	0	0	1	0	0	1	0	0
hsa-miR-4709-3p	10	12	5	0	0	4	12	3	11	6	6	2	12	12	11	8	6	3	18	0	4	7	10	6	7	3	3	9	0	7	2	16	5	12	3	9	8	14	5	12	6	4	6	7	1	7	1	20	44
hsa-miR-203b-3p	70	90	61	0	2	109	53	27	82	70	95	1	81	61	76	51	59	47	107	1	70	74	69	97	92	55	24	50	1	80	0	72	48	88	0	58	99	101	113	98	83	65	103	74	64	65	29	3	24
hsa-miR-4713-5p	0	0	0	0	0	0	0	0	0	0	0	0	0	0	0	0	0	0	0	0	1	0	0	0	0	0	0	0	0	0	0	0	0	0	0	0	0	0	0	0	0	0	0	0	0	0	1	0	0
hsa-miR-4713-3p	0	0	0	0	0	0	0	0	0	0	0	0	0	0	0	0	0	0	0	0	0	0	0	0	0	0	0	0	0	0	0	0	0	0	0	0	0	0	0	0	0	0	0	0	0	0	1	0	0
hsa-miR-4714-3p	0	0	0	0	1	0	0	0	0	0	0	0	0	0	2	1	0	0	0	0	2	0	0	0	0	0	0	0	0	0	0	0	0	0	0	0	0	0	1	2	0	2	0	0	0	0	1	0	1
hsa-miR-4723-3p	0	0	0	1	3	0	0	0	0	0	0	0	0	0	0	0	0	0	0	0	0	0	0	0	0	0	0	0	1	0	0	0	0	0	0	0	0	0	0	0	0	0	0	0	0	0	1	0	0
hsa-miR-4724-5p	1	1	0	0	0	1	0	0	0	2	1	0	0	0	1	1	1	1	0	1	1	1	1	1	0	0	0	0	0	1	0	0	2	0	1	1	1	1	1	1	1	0	2	1	0	1	2	3	5
hsa-miR-4727-3p	0	0	0	0	0	0	0	0	0	0	0	0	0	0	0	0	0	0	0	0	0	0	0	0	1	0	0	0	0	0	0	0	0	0	0	0	0	0	0	0	0	1	0	0	0	0	1	0	0
hsa-miR-4728-3p	2	2	1	5	2	1	1	2	0	1	1	8	1	2	1	1	1	1	1	5	2	1	1	2	1	2	1	0	16	1	11	1	2	3	2	1	1	2	2	2	0	3	1	2	1	0	1	1	4
hsa-miR-4732-3p	3	2	4	22	8	1	13	4	5	14	6	26	8	2	1	9	4	11	7	12	32	4	21	3	17	5	1	4	27	0	35	3	4	2	14	8	20	12	25	17	1	6	2	13	3	2	1	1	3
hsa-miR-4733-5p	0	0	0	0	1	0	0	0	0	0	0	0	0	0	0	0	0	0	1	0	0	0	0	0	0	0	0	0	0	1	0	0	0	0	0	0	0	0	0	0	0	0	0	0	0	0	1	0	0
hsa-miR-4733-3p	0	0	0	0	0	0	0	0	0	0	0	0	0	0	0	0	0	0	0	0	0	0	0	0	0	0	0	0	0	0	0	0	0	0	0	0	0	0	0	0	0	0	0	0	0	0	1	0	0
hsa-miR-4736	0	0	1	0	0	0	0	0	0	0	0	0	1	1	0	0	1	0	0	0	0	0	0	0	0	0	0	0	0	0	0	0	0	0	0	0	0	0	0	0	0	0	0	0	0	0	1	4	0
hsa-miR-3064-3p	2	1	1	0	0	1	0	1	0	1	1	0	0	1	1	1	0	0	1	0	1	0	0	1	1	0	1	0	0	0	0	1	0	0	0	0	1	1	1	0	0	1	0	0	0	0	1	1	2
hsa-miR-4738-3p	0	1	1	0	2	0	0	0	1	0	0	0	1	0	0	0	2	0	0	0	0	1	1	0	0	0	1	0	0	1	0	0	0	2	1	0	0	0	1	1	1	0	0	0	0	0	1	0	1
hsa-miR-4741	0	0	0	1	1	0	0	0	0	0	0	0	0	0	0	0	1	1	1	0	0	0	0	0	1	0	1	1	0	1	5	0	1	0	0	0	1	0	0	0	0	0	0	1	0	0	1	0	0
hsa-miR-4742-3p	1	2	0	1	2	1	2	0	3	0	1	1	0	1	1	1	2	3	1	1	1	2	2	1	0	1	0	0	1	1	1	2	1	0	1	1	1	1	1	1	0	1	0	1	2	1	2	1	4
hsa-miR-4746-5p	2	3	1	2	14	3	2	3	1	2	6	1	2	4	2	2	2	1	3	3	7	1	3	3	3	3	1	4	3	6	2	3	1	3	4	5	3	3	6	3	1	2	3	3	2	2	12	7	6
hsa-miR-4754	0	0	0	3	0	2	0	0	0	0	0	0	0	0	0	0	0	1	0	0	1	1	0	0	0	0	0	1	1	0	0	0	0	0	2	0	0	0	0	0	0	1	0	0	0	0	1	0	1
hsa-miR-4755-3p	0	0	0	0	1	0	1	1	0	1	1	0	0	0	0	1	0	0	1	0	0	0	0	0	0	1	0	1	0	0	0	0	0	1	0	1	1	1	0	1	1	0	0	0	0	0	3	2	0
hsa-miR-4758-3p	1	0	2	2	1	0	1	0	0	0	1	4	1	0	0	0	0	0	0	1	3	0	1	2	0	0	2	0	0	1	4	0	1	0	2	0	0	0	1	1	0	1	2	1	0	0	1	1	0
hsa-miR-4762-3p	1	0	2	0	0	0	0	0	1	1	0	0	0	0	1	0	0	1	0	0	2	0	0	0	0	1	1	1	0	0	0	0	1	1	0	0	0	0	1	0	0	1	0	0	0	0	1	1	1
hsa-miR-4766-3p	0	0	0	0	0	0	1	0	0	0	1	0	0	0	0	0	1	0	0	0	0	1	0	0	0	1	0	0	0	0	0	0	0	0	0	0	1	0	0	0	0	0	0	0	0	0	1	0	1
hsa-miR-4770	1	0	0	0	0	3	1	0	0	0	1	0	2	1	0	0	0	2	0	0	1	0	1	2	1	1	1	2	0	0	0	1	0	3	0	3	1	6	2	2	1	1	1	3	1	2	1	1	0
hsa-miR-4772-5p	9	2	6	0	0	5	5	1	1	6	1	0	2	1	2	0	2	1	11	0	7	1	3	1	3	2	2	2	0	4	0	1	4	6	0	4	3	10	3	1	0	1	4	1	4	1	9	3	1
hsa-miR-4772-3p	22	15	18	7	5	10	11	9	25	34	15	2	11	24	17	24	17	10	29	3	30	23	11	5	20	10	5	32	5	26	3	35	9	34	3	11	32	11	18	23	5	17	17	26	19	11	5	17	17
hsa-miR-4436b-3p	0	0	0	3	1	0	0	0	0	0	0	0	0	2	0	0	0	0	0	0	0	0	0	0	1	0	0	0	0	1	0	0	0	0	0	0	0	1	0	0	0	0	0	0	0	0	1	1	1
hsa-miR-4781-3p	1	1	1	0	1	2	3	2	0	1	2	0	2	0	1	2	0	1	2	2	1	1	0	1	1	1	0	1	1	2	0	1	1	1	1	1	1	0	0	3	0	1	2	1	1	1	1	1	1
hsa-miR-4784	0	0	0	0	0	0	2	0	0	1	2	0	0	0	0	0	1	0	0	2	0	0	0	0	0	0	0	0	0	0	1	0	0	1	0	2	1	0	0	1	0	0	2	47	0	2	2	0	0
hsa-miR-4788	0	1	1	1	0	0	0	1	1	0	0	0	0	0	0	1	0	0	0	0	19	0	0	0	0	0	2	0	0	0	0	1	0	1	0	1	0	1	0	2	0	1	7	0	0	1	215	3	1
hsa-miR-4791	0	0	1	0	0	1	1	2	0	1	1	0	1	1	0	0	0	0	1	0	2	2	1	2	3	1	0	1	0	1	0	1	1	2	1	0	0	1	0	1	0	1	1	0	1	1	2	2	0
hsa-miR-4797-3p	0	0	0	0	0	0	0	2	0	2	0	0	1	0	0	0	0	2	0	0	3	1	0	1	1	0	0	1	0	1	0	0	1	0	1	1	0	1	1	3	1	0	0	1	0	1	1	1	0
hsa-miR-4800-3p	0	0	0	0	1	1	0	2	2	0	1	5	4	1	1	0	1	0	0	4	1	1	0	0	1	1	1	0	5	1	1	1	0	0	0	0	2	3	1	0	2	1	1	2	1	1	1	1	1
hsa-miR-4802-5p	0	0	0	0	0	0	0	0	0	0	0	0	0	1	1	0	0	1	0	0	0	0	0	1	1	0	0	0	0	0	0	0	0	0	0	0	0	1	0	0	0	0	0	1	0	0	2	1	1
hsa-miR-550a-3-5p	0	1	2	0	0	1	1	3	0	2	1	1	1	1	1	2	1	0	1	1	2	1	1	1	3	0	0	0	1	1	1	0	1	1	0	0	3	1	0	4	0	1	1	1	1	2	2	3	1
hsa-miR-4433a-5p	0	0	0	0	1	0	0	0	0	0	0	0	0	0	0	0	0	0	0	0	0	0	0	0	0	0	0	0	0	0	1	0	0	1	0	0	0	0	0	0	0	0	0	0	0	0	1	0	0
hsa-miR-4999-5p	4	1	1	0	0	2	5	1	6	5	4	0	1	2	2	1	2	2	3	0	6	2	4	2	4	1	1	2	0	3	0	5	4	1	0	2	3	6	4	2	1	2	2	3	2	3	3	3	3
hsa-miR-4999-3p	0	0	0	0	0	0	0	0	0	1	0	0	0	0	0	1	0	0	0	0	0	0	0	0	0	0	0	0	0	0	0	0	0	0	0	0	0	0	0	0	0	0	0	1	0	0	1	0	2
hsa-miR-5000-3p	3	10	1	0	0	3	2	3	5	6	3	0	5	4	3	4	3	6	4	0	4	8	6	3	3	2	2	7	0	6	0	3	3	3	0	9	11	5	5	4	1	1	3	4	4	7	2	5	8
hsa-miR-5001-5p	2	0	1	1	2	1	1	0	0	1	1	0	1	0	1	1	1	0	1	0	1	0	0	1	1	1	0	0	0	1	0	1	1	1	0	2	0	1	0	1	0	1	1	0	1	0	1	1	2
hsa-miR-5003-3p	0	0	1	0	0	1	2	0	0	1	0	0	0	0	0	1	0	1	0	0	2	1	1	1	2	0	0	0	0	0	0	0	1	0	0	1	0	0	0	3	1	0	0	0	0	2	1	2	1
hsa-miR-5010-3p	0	1	1	6	3	3	1	0	2	2	3	3	1	2	3	3	2	1	1	4	1	4	5	0	2	1	2	0	10	3	5	2	1	0	5	1	1	1	2	3	1	4	0	3	1	0	1	6	6
hsa-miR-5090	1	1	0	1	3	1	1	3	0	0	1	0	1	1	0	1	1	1	1	1	3	0	1	1	1	1	1	0	0	1	2	0	2	2	0	1	0	2	1	0	0	1	0	1	2	0	1	5	0
hsa-miR-5091	1	4	0	0	2	1	1	0	1	0	2	0	1	2	1	0	1	1	2	0	0	0	0	0	0	1	0	2	3	3	0	1	4	6	0	1	0	1	0	3	0	0	1	4	0	3	3	11	0
hsa-miR-5193	0	0	0	1	2	1	1	0	1	0	1	1	1	0	1	0	0	0	1	3	0	1	1	2	0	0	1	1	1	1	0	2	0	1	1	0	0	1	0	0	0	0	0	0	0	0	1	0	2
hsa-miR-5571-5p	0	0	0	0	2	0	0	0	0	1	0	0	0	0	0	0	0	0	0	0	0	1	0	0	1	0	0	0	0	0	0	0	0	0	0	0	0	0	0	0	0	0	0	0	0	0	1	1	0
hsa-miR-664b-5p	2	0	2	4	1	1	3	2	1	1	1	0	1	1	1	1	1	1	1	1	1	4	3	1	2	1	0	2	1	1	2	2	3	1	1	2	1	2	1	1	0	1	1	1	0	1	1	1	2
hsa-miR-664b-3p	12	13	10	7	8	5	5	7	8	9	5	16	7	5	5	11	11	12	6	7	15	4	6	9	4	8	5	6	12	4	1	8	5	6	3	10	14	10	5	9	5	7	8	10	5	3	6	11	30
hsa-miR-5586-5p	29	12	16	0	0	16	5	5	18	14	10	0	3	9	9	12	14	6	25	0	9	10	9	7	11	4	1	9	0	11	0	10	6	12	2	10	11	7	8	7	5	5	25	10	8	12	2	22	25
hsa-miR-548au-3p	1	1	0	0	0	0	1	0	0	0	0	0	0	1	0	0	1	0	1	0	0	0	0	0	1	1	0	0	0	0	0	1	0	0	0	0	1	0	0	0	0	0	1	0	0	0	1	1	1
hsa-miR-1295b-3p	0	0	1	0	0	0	0	0	0	1	0	0	0	0	0	0	0	0	1	1	0	0	0	1	0	0	0	1	0	0	0	0	0	0	0	1	1	0	0	1	0	0	0	0	0	0	1	1	1
hsa-miR-5680	0	2	1	0	0	1	1	2	1	2	1	0	4	2	1	1	1	0	2	0	1	1	1	0	1	1	1	1	0	1	0	2	1	0	0	2	2	2	1	3	2	1	2	0	2	0	5	2	1
hsa-miR-548aw	0	0	0	0	0	0	1	1	0	0	1	0	1	1	0	0	0	1	0	0	0	0	0	1	1	0	0	2	0	0	0	1	1	0	0	0	2	1	0	1	1	1	1	0	0	1	2	1	1
hsa-miR-5683	3	6	3	0	0	22	4	2	3	7	4	0	3	11	3	2	2	5	3	1	4	1	1	16	1	2	1	35	0	1	0	10	2	12	0	4	5	3	2	6	1	3	11	1	3	1	5	4	3
hsa-miR-5684	2	1	2	0	0	1	0	0	1	0	1	0	1	1	3	2	1	1	1	0	3	1	1	2	1	4	0	2	0	1	0	2	1	1	0	2	1	2	2	1	0	4	1	2	2	1	1	2	2
hsa-miR-5694	0	0	1	0	0	1	0	0	0	0	0	0	0	0	0	0	0	0	0	0	1	0	0	0	0	0	1	0	0	0	0	0	0	1	0	1	0	1	0	0	0	0	0	0	1	0	1	0	0
hsa-miR-5695	0	0	0	0	0	0	0	0	0	0	0	0	0	0	0	0	1	0	0	0	0	0	1	0	0	0	0	0	0	0	0	0	0	0	0	0	0	0	0	0	0	0	0	0	0	0	1	0	0
hsa-miR-5696	0	0	0	0	0	0	0	0	0	0	0	0	0	0	0	0	0	0	0	0	0	0	0	1	0	0	0	0	0	0	0	0	0	0	0	0	1	0	0	0	0	0	0	0	0	0	1	1	0
hsa-miR-5698	1	1	1	13	0	15	1	2	0	2	0	5	1	3	3	4	4	3	1	6	2	1	1	1	5	1	1	1	3	4	7	2	1	1	8	2	15	1	1	2	3	1	1	18	2	0	28	21	10
hsa-miR-5699-3p	0	0	1	0	0	0	0	0	0	1	0	1	0	0	1	0	0	0	0	3	0	1	0	0	0	0	0	0	0	0	1	0	0	0	0	0	0	0	0	1	0	1	0	0	0	0	1	2	1
hsa-miR-5703	1	1	2	1	1	0	0	0	0	2	2	0	1	0	1	0	1	1	2	0	0	0	0	0	0	0	0	2	0	1	0	1	10	3	0	2	0	0	1	1	1	0	1	0	0	0	1	2	0
hsa-miR-5706	0	1	1	0	0	1	0	0	0	1	0	0	1	0	0	1	0	0	0	0	2	1	0	1	0	0	0	2	0	1	0	1	0	0	0	1	1	1	0	1	0	0	1	1	0	0	2	1	1
hsa-miR-181b-3p	33	28	20	0	0	21	37	64	16	20	32	0	35	27	18	34	20	29	23	0	46	36	29	16	43	22	1	16	0	24	0	26	33	34	1	12	29	81	20	81	12	46	32	21	16	67	58	79	52
hsa-miR-212-5p	2	0	0	0	2	0	2	0	0	1	2	0	0	1	1	1	2	0	0	1	1	0	1	1	0	0	0	1	0	0	0	1	0	0	1	2	0	0	0	1	0	0	1	1	0	1	1	1	5
hsa-miR-301a-5p	1	0	1	0	0	1	0	0	0	2	2	0	1	1	1	1	1	1	0	0	0	4	1	1	1	1	1	0	0	3	0	1	0	0	0	0	1	0	0	2	0	0	0	2	1	1	13	6	16
hsa-miR-382-3p	3	0	1	1	1	1	5	1	3	5	2	0	1	1	2	1	3	1	3	1	1	1	4	5	3	1	2	2	0	0	0	3	0	1	0	0	4	5	3	1	0	1	2	1	1	1	1	13	4
hsa-miR-345-3p	2	0	0	0	0	0	1	0	1	0	2	0	0	0	0	0	0	0	0	0	1	5	1	2	0	1	0	0	0	2	0	0	0	0	0	1	1	0	1	1	0	0	2	1	0	1	5	1	7
hsa-miR-514a-5p	0	0	0	0	0	1	3	1	1	1	0	0	0	1	1	1	1	1	0	0	1	0	0	1	0	0	0	0	0	2	0	0	0	1	0	0	1	0	0	1	1	0	2	1	0	0	1	1	1
hsa-miR-539-3p	1	0	0	0	0	1	1	0	1	0	1	3	0	0	3	2	0	1	1	0	0	0	3	2	2	1	0	1	0	0	0	0	0	0	0	0	2	0	2	0	0	1	1	0	0	0	2	3	2
hsa-miR-561-5p	1	1	2	0	0	0	1	1	1	1	1	0	1	1	2	1	0	0	1	0	3	1	1	2	1	1	0	2	0	0	0	1	3	0	0	2	2	3	2	2	1	0	1	0	5	1	2	1	2
hsa-miR-652-5p	1	1	1	0	0	1	1	0	2	1	0	0	1	3	1	2	1	0	1	0	2	0	2	0	0	2	0	0	0	1	0	0	0	1	0	1	1	2	0	2	1	1	1	0	2	1	2	2	2
hsa-miR-659-5p	3	2	2	1	0	4	3	1	2	1	2	0	2	1	1	1	1	0	4	3	5	1	2	2	3	1	1	3	1	1	0	1	3	2	2	1	3	3	1	3	0	2	3	2	1	3	2	4	3
hsa-miR-1247-3p	45	121	71	155	275	147	397	622	235	109	74	128	201	123	142	47	112	163	97	188	167	96	116	159	141	689	401	117	89	18	89	67	146	165	43	213	240	382	136	117	42	71	38	54	222	170	2	79	27
hsa-miR-1306-5p	4	4	1	31	66	5	3	3	5	3	2	55	8	3	5	5	4	4	8	49	11	3	8	4	7	3	2	2	80	4	59	5	9	4	22	4	8	6	5	12	1	4	7	6	4	5	15	21	31
hsa-miR-1307-5p	214	192	334	7	10	162	148	190	69	318	146	3	157	136	86	100	160	144	221	3	333	476	208	90	659	173	11	73	12	462	5	224	100	109	8	75	233	700	62	961	156	395	626	160	168	332	2442	1943	610
hsa-miR-3191-5p	0	0	1	0	2	0	0	0	0	0	0	2	0	0	0	1	0	0	0	1	0	0	0	0	0	0	0	0	0	0	0	0	1	0	0	0	0	0	2	2	1	0	0	0	1	0	1	1	0
hsa-miR-642b-5p	0	0	0	0	0	0	0	0	0	0	0	0	0	0	0	0	1	0	0	0	0	0	0	0	0	0	0	0	0	0	0	0	0	0	0	0	0	0	0	0	0	0	0	0	0	0	1	0	0
hsa-miR-365b-3p	35	36	37	16	26	24	37	50	82	38	46	19	48	25	59	70	90	81	41	19	69	36	33	67	45	71	47	21	51	23	12	35	60	65	15	33	56	40	69	77	21	82	63	85	68	39	29	100	149
hsa-miR-98-3p	8	6	2	0	0	7	1	4	2	4	4	0	1	2	2	1	3	2	3	0	2	4	1	5	6	6	0	0	0	1	0	2	2	0	0	2	3	6	2	8	1	3	4	1	4	3	7	5	7
hsa-miR-216a-3p	1	0	0	0	1	0	0	0	0	1	0	0	0	0	0	0	1	0	0	0	1	1	0	0	0	0	0	0	0	0	0	0	0	0	1	0	0	0	0	0	0	0	0	1	1	1	1	0	4
hsa-miR-376c-5p	0	1	0	1	0	0	1	1	0	1	0	0	0	0	0	0	1	1	1	0	0	1	1	1	0	0	0	0	0	0	0	1	0	0	0	2	0	2	0	1	0	0	1	1	0	0	1	3	2
hsa-miR-381-5p	0	0	0	0	0	0	0	0	1	0	0	0	0	0	0	0	0	2	0	0	0	0	1	0	0	1	0	0	0	0	0	0	0	0	0	0	1	0	0	0	0	0	1	1	0	0	1	1	1
hsa-miR-376b-5p	0	1	0	1	0	0	1	1	0	1	0	0	0	0	0	0	1	1	1	0	0	1	1	1	0	0	0	0	0	0	0	1	0	0	0	2	0	2	0	1	0	0	0	1	0	0	1	3	2
hsa-miR-376a-2-5p	0	0	0	0	0	0	0	0	0	0	0	1	0	0	1	0	0	0	0	0	0	0	0	0	1	0	0	0	0	0	0	0	0	0	0	0	0	1	0	0	0	0	0	0	0	0	1	1	0
hsa-miR-758-5p	11	8	2	1	5	3	69	18	41	19	19	0	20	7	17	10	8	32	8	2	18	2	13	17	21	30	7	17	3	4	0	10	2	13	0	32	9	17	18	8	5	6	17	19	14	20	9	42	8
hsa-miR-3617-3p	0	0	0	0	0	0	1	0	1	0	0	0	0	0	0	0	0	0	0	0	1	0	0	0	1	0	1	0	0	1	0	0	0	1	1	0	0	1	0	0	0	0	1	0	0	0	2	0	3
hsa-miR-3934-3p	7	5	3	0	0	7	3	1	4	10	4	0	2	5	7	6	10	4	3	5	8	6	8	4	8	6	2	2	0	4	0	4	2	3	0	4	10	3	9	8	1	2	7	4	4	5	1	24	30
hsa-miR-6125	0	1	1	1	3	1	1	1	1	2	1	1	2	0	1	1	1	1	1	0	1	1	1	0	0	1	0	1	2	1	0	0	2	1	0	1	0	1	1	0	1	1	2	1	0	1	1	3	0
hsa-miR-6132	0	0	0	0	0	0	0	0	0	0	0	0	0	0	0	0	0	0	0	0	0	0	0	0	0	0	0	0	0	0	0	0	0	0	0	0	0	0	0	0	0	0	0	0	0	0	1	0	0
hsa-miR-548ay-3p	0	0	0	0	0	0	0	0	0	0	1	0	0	0	0	0	0	0	1	0	1	0	0	0	0	0	0	0	0	1	0	0	0	0	0	0	2	0	0	0	0	0	1	0	0	0	1	1	0
hsa-miR-6501-5p	2	1	0	2	0	1	1	0	1	2	2	2	1	1	2	1	2	0	2	0	4	1	1	0	1	1	2	0	2	1	5	3	1	0	4	1	0	1	4	4	0	3	1	4	0	0	1	1	2
hsa-miR-6502-5p	4	1	5	0	0	7	2	4	2	5	5	0	3	6	3	5	3	5	2	0	7	1	4	2	5	3	1	4	0	1	0	2	1	3	0	4	1	3	4	4	0	3	14	3	1	4	2	1	0
hsa-miR-6509-5p	6	3	1	3	2	6	3	2	5	4	7	2	4	1	2	2	4	2	3	4	10	2	4	5	3	5	1	3	7	5	0	3	2	6	1	2	5	8	2	6	3	3	2	3	2	3	2	7	3
hsa-miR-6510-3p	0	0	2	1	2	2	2	1	0	2	0	0	0	0	11	1	0	2	1	1	1	1	0	8	0	1	2	1	0	2	3	0	2	0	1	2	0	1	0	0	1	0	4	0	5	0	1	53	2
hsa-miR-6514-5p	1	0	0	0	0	3	1	1	1	1	0	0	1	2	1	1	1	0	1	0	1	0	1	0	1	1	1	1	1	0	0	1	1	0	0	2	1	2	1	1	0	1	0	1	0	0	1	1	2
hsa-miR-6515-5p	1	0	0	3	0	1	1	0	0	0	0	0	1	0	2	1	0	0	0	0	1	0	0	2	0	0	0	0	0	1	0	0	0	0	0	0	0	0	0	0	0	0	0	1	0	0	1	1	0
hsa-miR-6715b-3p	0	0	0	0	3	0	0	0	0	0	0	0	0	0	0	0	0	0	0	0	0	0	0	0	0	0	0	0	0	0	0	0	0	0	0	0	0	0	0	0	0	0	0	0	0	0	1	0	1
hsa-miR-6716-3p	2	1	1	1	2	1	1	1	2	1	2	1	4	0	2	4	2	0	0	0	1	1	1	2	0	2	0	4	4	1	1	4	1	0	6	1	2	2	2	1	1	3	0	2	1	1	1	6	3
hsa-miR-6511b-3p	1	1	1	11	7	1	0	1	1	2	2	19	2	2	2	2	1	0	0	16	2	2	1	1	2	2	1	1	16	1	31	2	1	2	14	1	2	2	2	2	0	1	3	2	1	2	2	3	6
hsa-miR-6718-5p	5	1	5	8	0	2	1	6	8	3	2	3	12	1	3	5	1	6	3	7	3	2	2	2	7	5	3	2	1	1	3	3	2	5	1	2	3	6	5	4	7	7	1	2	9	2	1	4	3
hsa-miR-6720-3p	6	10	7	5	10	9	9	10	16	10	6	6	11	5	10	14	4	8	12	1	23	20	18	15	8	22	8	33	6	2	6	9	7	7	6	10	9	8	8	5	5	6	13	12	13	16	2	6	4
hsa-let-7c-3p	14	6	7	1	0	11	22	6	23	13	10	1	9	5	11	10	12	4	4	0	10	19	16	18	7	13	17	8	0	7	2	15	6	4	2	11	14	17	6	15	5	9	9	7	6	21	7	15	96
hsa-miR-210-5p	1	1	0	2	8	4	0	0	1	1	2	1	0	0	1	1	1	2	0	3	0	1	2	1	1	2	1	1	1	2	5	2	2	0	1	1	1	0	1	2	1	0	2	1	0	1	3	4	2
hsa-miR-128-1-5p	7	7	6	6	27	8	8	5	4	3	6	6	13	5	6	5	3	12	6	24	23	10	13	3	8	7	9	7	23	3	11	12	8	5	10	6	7	13	6	9	4	9	7	13	9	11	8	18	9
hsa-miR-133a-5p	1	0	0	0	0	1	1	0	1	1	0	0	1	0	1	1	1	1	0	0	1	1	0	1	1	0	0	2	0	0	0	1	1	0	0	1	0	0	0	1	0	0	1	2	1	1	1	1	1
hsa-miR-153-5p	16	0	5	0	0	3	3	2	4	0	2	0	1	1	5	5	3	1	1	0	2	12	6	3	2	1	0	1	0	7	0	2	1	0	0	2	2	4	1	8	1	3	11	7	2	5	554	94	44
hsa-miR-134-3p	3	2	0	1	1	0	3	0	1	2	1	1	0	0	2	0	3	1	0	0	1	0	1	0	1	1	1	0	1	0	0	0	0	1	1	1	0	0	1	0	0	0	2	1	0	0	1	3	1
hsa-miR-370-5p	4	4	0	2	3	1	5	2	6	3	1	0	2	1	7	6	3	3	3	0	6	2	7	8	4	3	3	3	0	3	0	3	0	4	3	3	1	2	2	1	1	1	5	2	4	2	2	14	4
hsa-miR-328-5p	0	0	0	0	0	1	0	0	0	0	0	0	0	0	0	0	0	0	0	0	0	0	0	0	0	0	0	0	1	0	0	0	0	0	1	0	0	0	1	0	0	0	0	0	0	0	1	0	0
hsa-miR-412-5p	1	1	2	0	0	0	3	3	7	2	1	0	4	4	4	3	2	5	0	1	1	1	6	8	6	1	8	0	1	6	1	1	1	3	1	2	4	10	2	4	1	1	5	1	0	1	1	31	7
hsa-miR-489-5p	0	0	0	0	0	0	0	0	0	0	0	0	0	0	0	1	0	0	0	0	0	0	0	0	0	0	0	0	0	0	0	0	0	0	0	0	0	0	0	0	0	0	0	0	0	0	1	0	0
hsa-miR-511-3p	9	3	6	0	0	7	9	3	5	7	7	0	3	10	7	2	8	7	4	0	10	4	6	3	3	2	2	2	0	5	0	5	1	3	0	4	4	3	7	7	1	7	13	9	1	3	1	16	5
hsa-miR-181d-3p	0	0	0	0	0	0	0	0	0	0	0	0	0	0	0	0	0	0	0	0	1	0	0	0	0	0	0	0	0	0	0	0	0	0	0	0	0	0	0	1	0	0	0	0	0	0	1	0	0
hsa-miR-504-3p	0	0	0	0	0	0	0	0	0	0	0	0	0	0	0	0	0	0	0	0	0	0	0	0	0	0	0	0	4	0	0	1	0	0	0	0	0	0	0	0	0	0	0	0	0	0	1	0	0
hsa-miR-552-5p	3	2	12	0	4	5	6	1	2	8	8	0	11	8	2	15	9	3	11	0	3	4	9	5	15	2	2	5	0	4	0	20	0	15	0	5	3	3	12	9	2	1	35	0	3	3	96	0	1
hsa-miR-579-5p	1	0	0	0	1	0	0	0	0	3	0	1	1	0	0	0	0	1	0	0	0	0	1	0	2	0	0	0	0	0	0	2	0	0	1	1	0	1	0	1	0	0	0	0	0	0	2	1	0
hsa-miR-580-5p	0	0	1	0	0	0	0	0	0	0	0	0	0	0	0	0	0	0	1	0	1	0	0	0	1	0	0	0	0	0	0	0	0	0	0	0	1	0	0	0	0	0	0	1	0	0	1	2	2
hsa-miR-653-3p	1	1	1	0	0	3	2	2	2	1	1	0	0	0	0	2	2	2	1	0	0	0	3	1	0	4	1	1	0	0	0	1	1	2	0	1	0	2	1	6	0	1	4	0	0	1	1	0	1
hsa-miR-874-5p	0	0	0	3	2	1	1	1	2	1	1	4	0	0	0	1	2	0	1	4	1	1	1	3	1	1	0	0	3	0	2	2	1	2	1	0	3	0	1	1	0	0	1	0	1	1	1	3	4
hsa-miR-942-3p	2	0	0	0	3	1	2	1	3	1	1	1	1	1	1	3	1	1	2	0	3	1	1	1	1	1	0	2	0	1	0	3	2	2	0	1	2	2	2	1	1	0	2	2	1	2	3	1	1
hsa-miR-1180-5p	0	0	0	0	0	0	0	0	0	0	0	0	0	0	0	0	0	0	0	0	0	1	0	0	0	0	0	0	0	0	0	0	0	0	0	1	0	0	0	0	0	0	0	0	0	0	1	0	0
hsa-miR-548e-5p	0	0	1	0	0	0	0	0	0	0	0	0	0	0	0	0	1	0	1	0	0	0	1	0	0	1	0	0	0	0	0	0	0	1	0	0	1	0	1	0	0	0	0	1	0	2	1	1	0
hsa-miR-1287-3p	1	3	1	3	1	2	1	2	2	3	3	2	0	1	4	1	1	1	0	2	0	4	4	1	0	3	0	3	5	3	0	4	0	1	3	0	3	1	1	2	0	0	6	1	1	1	6	9	32
hsa-miR-1908-3p	0	0	0	1	0	0	0	0	0	0	0	2	0	0	1	0	0	0	0	1	0	0	0	0	0	0	0	0	3	0	0	0	0	0	0	0	0	0	0	0	0	0	0	0	0	0	1	1	0
hsa-miR-5699-5p	0	1	2	0	0	1	2	1	0	2	0	0	0	1	1	1	2	1	1	0	2	2	2	1	0	2	0	2	0	1	0	1	1	0	0	1	1	0	1	2	0	2	1	1	0	0	4	5	1
hsa-miR-6726-3p	0	0	1	2	0	0	0	0	0	1	0	6	0	0	0	0	0	0	0	1	0	0	0	0	0	0	0	0	2	0	3	0	1	0	2	0	0	0	0	0	1	0	1	0	0	0	1	2	0
hsa-miR-6728-5p	0	0	0	0	0	0	0	0	0	0	0	0	0	0	1	0	0	0	0	0	0	0	0	0	0	0	0	0	0	1	0	0	0	0	0	0	1	1	0	1	1	0	0	1	1	0	1	2	2
hsa-miR-6733-3p	2	0	1	0	0	1	1	0	2	1	0	0	1	0	1	1	2	0	1	0	1	0	1	1	1	1	0	1	0	4	0	1	1	2	0	1	1	0	2	2	1	1	2	2	2	2	3	3	1
hsa-miR-6737-5p	0	0	0	0	0	0	0	0	0	0	0	0	0	1	0	0	0	0	0	0	0	1	0	0	0	0	0	0	1	0	0	0	0	1	0	0	0	0	0	0	0	0	0	0	0	0	1	2	0
hsa-miR-6737-3p	1	0	0	0	0	0	0	0	1	0	0	0	0	0	0	0	0	0	0	0	0	0	0	0	0	0	0	0	1	0	1	0	1	0	0	0	0	0	0	0	0	0	0	0	0	0	1	0	0
hsa-miR-6742-3p	0	0	1	0	0	0	0	1	0	0	0	0	0	0	0	0	0	0	0	0	0	0	0	0	0	0	0	0	0	1	0	1	0	0	0	0	0	0	0	2	0	0	0	0	0	0	1	1	0
hsa-miR-6744-5p	0	0	0	0	2	0	0	0	0	0	0	0	0	0	0	0	0	0	0	0	0	0	0	0	0	0	0	0	0	0	0	0	0	0	0	0	0	0	0	0	0	0	0	0	0	0	1	0	0
hsa-miR-6744-3p	0	0	0	0	0	0	0	0	0	0	0	0	0	0	0	0	0	0	0	0	0	0	0	0	0	0	0	0	0	0	0	0	0	0	0	0	0	0	0	0	0	0	0	0	0	0	1	1	0
hsa-miR-6747-3p	1	0	0	0	3	1	0	0	0	0	3	3	0	1	1	1	1	1	0	0	1	1	0	0	1	0	0	0	1	0	1	1	0	0	2	0	0	0	1	0	0	0	0	0	0	0	1	0	2
hsa-miR-6750-3p	0	0	0	3	0	0	0	0	0	0	0	2	0	0	0	0	0	0	0	0	0	0	0	0	0	0	0	0	0	0	2	0	0	0	4	0	0	0	0	0	0	0	0	1	0	0	1	0	0
hsa-miR-6755-5p	1	1	1	0	0	2	3	0	2	2	1	0	1	1	1	1	2	1	2	1	3	1	3	1	2	2	1	1	0	2	0	1	1	1	2	1	3	2	2	1	1	1	2	2	0	3	1	4	2
hsa-miR-6761-5p	2	4	4	2	2	2	5	9	5	5	5	3	2	3	4	2	4	1	3	2	8	2	3	1	2	6	4	5	2	4	2	2	7	2	2	6	3	8	3	3	1	4	3	3	2	2	2	5	6
hsa-miR-6762-3p	0	0	0	0	0	0	1	0	0	0	0	1	0	0	0	0	0	0	0	0	0	0	0	1	0	0	0	0	1	0	2	0	0	0	1	0	0	0	0	0	0	0	0	0	0	0	2	0	0
hsa-miR-6763-5p	1	0	0	0	1	1	1	0	0	0	0	0	0	0	1	1	0	0	0	0	1	0	0	1	0	0	1	0	2	0	0	0	0	0	0	0	1	0	1	0	0	0	0	0	0	0	1	0	0
hsa-miR-6763-3p	0	0	0	0	0	0	0	0	0	0	0	0	0	0	0	0	0	0	0	0	0	0	0	0	0	0	0	0	0	0	0	0	0	0	0	0	0	0	0	0	0	0	0	0	0	0	1	0	0
hsa-miR-6764-5p	0	0	0	0	0	0	0	0	0	0	0	0	1	1	1	1	0	0	0	0	0	0	0	0	0	0	0	1	0	0	1	1	1	0	1	0	1	1	0	0	0	0	0	0	0	0	1	2	3
hsa-miR-6765-5p	0	0	0	0	0	0	0	0	0	0	0	0	0	0	0	0	0	0	0	0	0	0	0	0	0	0	0	0	0	0	0	0	0	0	0	0	0	0	0	0	0	0	0	0	0	0	1	0	0
hsa-miR-6777-5p	0	0	0	1	0	1	1	1	0	1	0	0	0	1	0	1	0	0	2	0	1	0	1	2	1	0	0	0	0	1	1	1	1	2	2	0	1	0	0	1	1	1	0	0	0	1	1	1	1
hsa-miR-6784-3p	0	0	0	0	0	0	0	0	0	0	0	0	0	0	0	0	0	0	0	0	0	0	0	0	0	0	0	0	1	0	0	0	0	0	1	0	0	0	0	0	0	0	0	1	0	0	1	0	0
hsa-miR-6785-5p	0	0	0	0	0	0	0	0	0	0	0	0	0	0	0	0	0	0	0	0	0	0	0	0	0	0	0	0	0	0	0	0	0	0	0	0	0	0	0	0	0	0	0	0	0	0	1	0	0
hsa-miR-6797-3p	0	0	0	1	2	0	0	0	0	0	0	0	0	0	0	0	0	0	0	2	1	0	0	0	0	0	0	0	1	0	0	1	0	0	0	0	0	0	0	1	0	0	1	0	0	0	1	1	1
hsa-miR-6798-3p	0	1	0	1	5	0	0	0	0	0	2	3	0	0	0	1	0	0	0	6	4	1	0	0	1	0	0	0	0	0	1	0	0	2	0	0	2	1	1	0	0	0	0	0	0	2	2	1	0
hsa-miR-6802-3p	1	1	0	2	2	0	1	1	1	0	0	1	0	0	0	0	1	1	0	2	1	0	0	0	0	0	1	1	9	0	2	1	0	0	2	0	1	1	1	1	0	0	0	1	1	1	1	2	1
hsa-miR-6803-3p	1	0	0	2	2	0	1	0	0	1	0	3	0	0	0	1	0	1	0	4	1	0	0	1	0	1	0	0	9	0	2	0	0	0	4	0	1	1	1	0	0	0	0	0	1	0	1	1	1
hsa-miR-6806-3p	3	6	5	1	3	3	6	3	6	4	4	2	6	2	3	4	3	7	3	5	11	7	9	1	2	2	1	8	5	2	4	5	2	5	3	4	5	5	8	4	1	3	8	6	1	5	2	11	2
hsa-miR-6808-3p	1	2	0	1	6	2	1	0	3	0	1	6	0	0	1	0	0	0	1	3	3	2	1	0	1	1	0	1	3	0	10	1	0	0	10	0	1	1	0	1	0	1	2	1	0	1	1	3	4
hsa-miR-6810-3p	0	0	0	2	0	0	0	1	0	0	0	1	0	0	0	0	0	1	0	3	0	1	0	0	0	1	0	0	4	1	1	1	0	0	2	1	0	2	0	0	1	0	0	1	0	0	1	0	1
hsa-miR-6812-5p	0	0	0	1	0	0	0	0	0	0	0	0	0	0	0	0	0	0	0	1	0	0	0	0	0	0	0	0	0	0	0	0	0	0	0	0	0	0	0	0	0	0	1	0	0	0	1	0	0
hsa-miR-6814-3p	0	0	0	0	1	0	0	0	0	0	0	1	0	0	1	0	0	0	0	1	0	0	0	0	1	0	0	0	0	0	0	0	0	0	1	0	0	1	0	0	0	0	0	0	0	0	1	1	1
hsa-miR-6815-3p	0	0	0	0	0	0	0	0	0	0	0	0	0	0	0	0	1	1	0	0	1	0	0	0	0	0	0	0	0	0	0	0	0	1	0	0	0	0	0	0	0	0	0	1	0	0	1	1	1
hsa-miR-6826-5p	0	0	0	0	0	0	0	0	0	0	0	1	0	0	0	0	0	0	0	0	0	0	0	0	0	0	0	0	0	0	0	0	0	0	0	0	0	0	0	0	0	0	0	0	0	0	1	0	0
hsa-miR-6827-3p	0	0	0	0	0	0	0	0	0	0	0	1	0	0	1	0	0	0	0	0	0	0	0	0	0	0	0	0	0	1	1	1	0	0	2	0	0	0	0	0	0	0	0	0	0	0	1	0	0
hsa-miR-6833-3p	0	0	0	0	4	0	1	1	1	0	0	0	0	0	0	1	1	0	0	1	0	0	1	0	1	0	0	0	3	0	1	0	0	0	1	0	0	1	0	2	0	0	1	0	0	0	1	2	1
hsa-miR-6836-3p	0	0	0	0	0	0	0	0	0	0	0	0	0	0	0	0	0	0	0	0	0	0	0	0	0	0	0	0	0	0	2	0	0	0	0	0	0	0	0	0	0	0	0	0	0	0	2	0	0
hsa-miR-6837-5p	1	0	0	1	0	0	0	2	0	0	2	0	2	1	0	0	0	0	0	0	0	0	0	0	1	0	0	0	1	0	0	1	0	0	1	1	1	0	1	0	0	0	0	0	0	0	2	0	1
hsa-miR-6837-3p	2	1	4	1	1	2	2	2	2	1	2	0	2	1	1	1	0	4	1	2	4	2	3	1	2	4	1	5	3	0	2	1	1	1	1	1	3	4	1	5	1	1	2	2	4	4	3	4	13
hsa-miR-6842-3p	11	6	6	11	10	7	11	9	4	6	5	29	9	12	4	3	6	5	7	13	9	8	8	8	13	7	5	3	12	5	18	3	9	15	7	6	7	14	9	13	2	13	8	13	5	14	5	16	3
hsa-miR-6854-5p	1	1	1	3	1	2	2	1	1	1	3	0	2	1	6	0	4	3	3	0	1	1	3	3	3	2	1	2	2	2	0	0	1	1	2	1	2	2	1	4	4	2	1	4	2	1	1	2	2
hsa-miR-6868-3p	1	0	0	0	0	1	0	1	1	1	0	0	0	2	0	1	0	2	3	0	0	1	0	0	1	0	0	0	0	2	0	0	1	3	0	2	2	1	1	2	1	0	1	3	0	1	1	1	10
hsa-miR-6875-3p	0	0	0	0	0	0	0	0	0	0	0	1	0	0	1	0	0	0	0	1	0	0	0	0	0	0	0	0	1	0	0	0	0	0	0	0	0	0	0	0	0	0	0	1	0	0	1	0	0
hsa-miR-6877-5p	2	1	0	1	0	1	1	0	0	2	1	1	1	0	1	0	1	0	1	2	1	1	1	1	2	1	0	0	1	1	0	1	1	0	2	0	1	1	1	1	0	0	1	0	1	1	1	1	2
hsa-miR-6879-3p	0	0	0	3	0	0	1	0	0	1	0	1	0	0	0	1	0	0	0	1	1	1	0	0	0	0	0	0	2	0	0	1	0	0	1	0	1	0	0	1	1	1	1	1	0	0	1	1	1
hsa-miR-6885-3p	0	0	0	0	0	0	0	0	0	0	2	0	0	0	2	1	0	0	1	1	0	0	0	0	0	0	0	0	0	0	2	0	0	1	0	0	0	0	0	1	0	2	0	0	1	0	1	0	1
hsa-miR-6892-5p	10	6	7	31	6	5	7	9	22	14	10	71	13	4	12	12	4	3	5	27	10	7	6	12	12	9	14	5	23	2	21	11	14	8	19	5	19	25	3	10	10	18	8	5	9	24	2	5	6
hsa-miR-7110-3p	0	0	0	3	0	0	0	0	0	0	0	3	0	0	0	0	0	0	0	0	0	1	1	0	0	0	0	0	2	0	1	0	0	0	1	0	0	1	0	1	0	0	0	1	0	0	1	0	1
hsa-miR-7112-3p	0	0	0	0	0	0	0	0	0	0	0	0	0	0	0	0	0	0	0	0	0	0	0	0	1	0	0	0	0	0	1	0	0	0	1	0	0	0	0	0	0	0	0	0	0	0	1	0	0
hsa-miR-7113-5p	0	0	0	0	0	0	0	0	0	0	0	0	0	0	0	0	0	0	0	0	0	0	0	0	0	0	0	0	0	0	0	0	0	0	0	0	0	0	0	0	0	0	0	0	0	0	1	0	0
hsa-miR-7151-5p	0	0	0	1	0	0	1	0	0	0	0	0	0	0	0	0	0	0	0	0	0	0	0	0	0	0	0	0	0	0	0	0	0	0	0	0	0	0	0	0	0	0	0	0	0	0	1	1	0
hsa-miR-7156-5p	2	1	4	0	0	4	1	3	5	3	1	1	2	1	2	0	2	2	0	0	0	8	7	4	5	2	4	6	0	2	0	2	2	0	0	5	5	4	2	2	0	3	2	4	3	5	1	2	2
hsa-miR-7702	1	0	1	7	27	1	3	1	7	11	0	28	1	1	1	0	0	0	18	26	2	0	1	3	0	1	2	3	22	4	3	0	1	1	2	0	0	9	1	2	0	0	2	4	1	3	3	5	1
hsa-miR-7705	2	1	2	0	0	2	0	1	1	2	2	0	0	1	1	0	2	1	2	0	2	1	2	1	1	0	0	2	0	1	0	2	1	1	0	2	1	1	2	2	0	1	2	1	1	1	2	6	7
hsa-miR-7706	1	3	2	2	3	1	2	1	2	2	1	2	1	0	1	3	1	2	1	5	1	1	1	1	1	2	0	1	6	2	3	2	1	1	6	2	2	1	2	2	1	1	1	1	1	1	2	3	5
hsa-miR-6516-5p	0	1	1	0	0	0	2	0	0	0	1	0	1	2	0	1	0	1	1	1	1	1	2	0	1	0	0	0	0	2	0	2	0	2	0	2	2	1	0	3	0	0	0	0	0	0	2	4	4
hsa-miR-6516-3p	0	1	1	0	0	0	0	0	0	0	2	0	0	1	0	0	0	1	0	2	0	2	0	0	0	0	0	0	0	0	0	0	0	0	0	0	2	0	1	1	0	0	1	0	0	0	1	0	0
hsa-miR-7846-3p	0	1	0	1	2	0	0	0	0	0	1	0	0	1	1	0	0	0	1	0	0	0	0	0	0	1	0	1	3	0	0	0	1	2	0	1	0	0	0	1	0	1	0	0	0	0	1	1	0
hsa-miR-7850-5p	1	1	0	0	0	1	0	0	1	1	0	0	0	0	0	0	1	0	0	0	1	1	1	1	0	0	0	0	2	0	0	0	1	2	0	0	0	0	0	1	0	0	0	1	1	0	2	0	0
hsa-miR-8072	0	0	0	0	0	0	0	0	1	0	0	0	0	0	1	0	0	0	1	1	0	0	0	0	0	0	0	0	0	0	1	1	0	0	0	1	0	0	0	1	0	0	0	1	0	0	1	1	0
hsa-miR-181b-2-3p	1	3	5	0	0	4	1	2	2	2	2	0	2	2	1	4	1	2	3	0	3	3	2	2	3	1	0	1	0	2	0	3	3	4	0	1	2	3	2	3	1	3	2	3	2	1	7	5	4
hsa-miR-301b-5p	0	0	0	0	0	0	0	0	0	1	0	0	0	0	0	0	0	0	0	0	0	0	0	0	0	0	0	0	0	1	0	0	0	0	0	0	0	0	0	0	0	0	0	0	0	0	5	1	2
hsa-miR-137-3p	0	0	0	0	0	0	0	0	0	1	2	0	0	0	1	0	0	0	1	0	0	0	0	0	0	0	0	0	0	3	0	0	1	0	0	0	0	0	0	0	0	0	1	1	0	0	0	10	0
hsa-miR-138-5p	8	17	14	0	2	16	6	8	14	8	9	2	12	7	12	6	8	9	11	1	17	26	10	17	9	17	2	12	1	1	0	9	19	5	0	18	17	23	11	12	3	19	13	21	14	13	0	6	4
hsa-miR-9-3p	1	0	0	1	0	1	1	1	1	1	1	0	2	0	0	1	0	0	1	0	4	0	0	1	1	1	0	1	0	4	0	1	0	1	0	0	1	0	0	1	0	0	5	0	1	1	0	5	3
hsa-miR-184	146	418	178	6	1	68	46	105	64	21	12	19	109	600	129	54	206	36	53	15	292	52	111	67	84	299	19	715	25	17	4	39	396	122	17	75	119	121	50	158	214	171	252	31	27	80	0	9	50
hsa-miR-380-5p	2	2	0	0	0	1	4	1	3	1	2	0	1	3	3	0	2	2	3	0	4	1	2	2	1	0	3	1	0	0	0	0	0	2	0	1	2	1	2	2	0	0	0	3	2	2	0	5	1
hsa-miR-133b	12	9	6	2	13	9	18	6	22	9	6	2	12	3	10	8	8	5	5	2	12	10	5	11	7	27	14	13	1	1	2	9	12	5	1	14	17	16	4	18	5	13	9	11	16	6	0	1	11
hsa-miR-431-5p	1	0	1	2	1	0	4	0	1	0	1	1	2	1	1	1	0	1	0	1	7	0	0	1	5	1	0	3	2	2	1	0	0	1	0	0	2	2	2	2	0	1	2	2	1	2	0	8	1
hsa-miR-329-3p	3	0	1	1	1	1	1	0	2	1	2	0	1	1	1	1	2	0	0	1	1	1	1	2	1	1	1	1	1	0	0	2	1	2	0	1	1	1	2	1	0	0	1	1	1	1	0	2	2
hsa-miR-452-3p	6	3	4	0	0	5	3	3	23	6	7	0	5	5	6	2	7	14	2	1	11	15	5	10	4	10	1	7	0	4	0	6	9	1	0	3	15	15	9	9	1	9	3	4	9	6	0	4	34
hsa-miR-485-5p	1	2	0	10	17	0	3	1	2	2	1	2	3	0	0	0	1	0	0	1	1	1	1	3	1	2	0	3	2	0	1	0	0	1	0	0	1	4	3	1	1	0	1	0	2	1	0	1	1
hsa-miR-487a-3p	0	0	0	0	0	0	1	1	1	0	0	0	0	0	0	0	0	0	0	0	2	0	0	2	2	0	0	1	0	0	0	0	0	0	0	0	0	0	0	0	0	0	0	1	1	0	0	1	0
hsa-miR-202-5p	0	2	0	0	0	1	2	4	6	0	1	0	9	0	0	0	0	4	0	0	0	5	1	2	1	0	0	3	0	1	0	1	3	1	0	0	1	4	0	1	1	10	0	1	2	2	0	4	6
hsa-miR-502-5p	4	1	2	0	1	1	1	0	2	0	1	0	1	2	2	1	3	1	1	1	2	1	2	0	2	1	1	2	0	1	0	1	1	1	0	2	2	1	2	3	0	1	1	1	1	2	0	3	5
hsa-miR-579-3p	0	0	1	0	0	0	0	0	0	0	0	0	0	0	0	0	1	0	0	0	0	1	0	0	0	0	0	0	0	0	0	0	0	0	0	1	0	0	0	0	0	0	0	0	0	0	0	1	0
hsa-miR-548b-3p	4	11	9	1	0	10	9	7	13	7	16	1	9	20	17	11	18	7	7	0	10	10	9	13	5	23	8	9	0	2	0	14	3	4	0	9	14	10	9	27	10	3	16	17	9	4	0	4	4
hsa-miR-605-5p	1	1	1	2	4	1	2	1	2	2	2	17	1	0	0	3	2	1	1	4	3	1	1	0	1	2	2	1	23	0	11	0	1	1	9	2	1	0	1	2	0	3	2	1	3	2	0	1	3
hsa-miR-618	4	1	0	0	0	2	2	2	3	2	0	1	1	1	3	2	1	1	1	1	7	2	1	2	1	2	1	2	2	1	0	4	1	3	3	3	4	1	3	3	3	1	7	2	2	0	0	3	4
hsa-miR-656-3p	1	2	1	0	0	0	2	0	0	0	2	0	0	0	3	1	1	1	0	0	3	1	1	4	1	1	0	2	0	1	0	0	1	1	0	1	1	1	1	0	0	0	3	0	0	0	0	6	4
hsa-miR-549a-3p	1	0	0	0	0	0	0	1	0	0	1	0	0	0	0	1	0	0	0	0	1	0	0	0	0	1	1	0	0	0	0	1	0	0	0	0	0	0	0	0	0	1	0	2	1	0	0	1	1
hsa-miR-668-3p	0	0	0	0	0	0	0	0	0	0	0	0	0	0	0	0	0	0	0	0	0	0	0	0	0	0	0	0	1	0	0	0	0	0	1	0	0	0	0	0	0	0	0	0	0	0	0	1	0
hsa-miR-31-3p	1	2	0	0	0	1	1	1	1	2	3	0	0	0	7	1	1	1	2	0	1	1	0	3	0	1	0	1	0	9	0	2	3	1	0	0	2	0	0	0	0	0	1	0	1	0	0	15	2
hsa-miR-129-1-3p	0	0	0	0	1	0	1	0	0	0	0	0	0	0	0	0	0	0	0	1	0	0	0	2	0	1	0	0	0	0	0	0	0	0	0	0	0	0	0	0	1	0	0	0	1	0	0	1	0
hsa-miR-221-5p	14	12	7	3	18	8	26	42	29	9	12	5	23	3	10	16	9	6	4	11	42	4	8	9	19	8	5	17	1	13	7	8	33	25	0	15	9	35	18	26	4	37	8	11	12	41	0	35	3
hsa-miR-138-1-3p	0	1	0	1	1	0	1	0	0	0	2	3	1	0	0	1	1	1	0	1	2	1	0	2	2	3	0	1	2	1	1	0	3	1	1	1	4	3	0	5	0	1	0	2	1	0	0	1	1
hsa-miR-149-3p	0	0	0	4	2	0	1	0	1	0	0	0	0	0	1	0	1	0	0	0	2	1	1	1	0	0	0	0	1	1	1	0	0	0	1	1	0	1	0	0	0	4	1	1	0	0	0	3	0
hsa-miR-296-3p	1	0	1	1	4	1	1	1	1	0	0	2	1	0	1	0	1	0	0	3	3	2	2	0	2	1	0	1	0	0	1	1	1	2	2	1	0	1	1	1	0	1	1	0	1	0	0	2	3
hsa-miR-377-5p	2	2	0	8	17	1	7	0	9	4	2	2	2	2	7	4	3	2	1	1	2	2	2	5	2	5	4	3	3	1	2	2	1	1	2	1	1	3	1	2	0	1	3	2	3	2	0	5	1
hsa-miR-483-5p	0	0	0	2	2	0	1	1	2	2	1	10	1	1	0	3	2	2	0	5	2	0	0	0	0	0	1	1	1	1	1	0	0	2	3	0	1	0	0	0	0	0	0	0	0	1	0	6	1
hsa-miR-497-3p	1	1	0	0	0	1	1	0	1	1	1	0	0	1	0	2	1	1	1	0	0	1	2	1	1	1	0	1	0	1	0	3	0	0	0	0	1	2	0	1	1	1	1	1	1	1	0	2	5
hsa-miR-516a-5p	5	4	5	5	5	3	1	6	4	0	16	5	4	7	3	5	1	10	3	6	5	11	4	1	5	16	3	42	2	6	3	12	1	3	0	4	6	2	4	11	2	7	4	3	16	1	0	1	3
hsa-miR-499a-3p	0	0	0	0	0	0	0	0	0	1	0	0	0	0	0	0	0	0	0	0	0	0	1	0	0	0	0	0	0	0	0	0	0	0	0	0	0	0	0	0	0	1	0	0	0	0	0	1	2
hsa-miR-33b-3p	2	1	0	1	6	0	0	1	2	2	1	0	2	1	0	0	0	0	1	0	2	2	1	1	1	0	1	0	2	1	2	0	1	0	1	0	0	1	1	0	0	1	0	1	0	0	0	5	1
hsa-miR-892a	0	1	0	0	0	1	0	0	0	0	0	0	0	0	0	0	0	0	2	0	0	0	0	0	1	0	0	0	0	0	0	1	0	0	0	0	0	1	0	0	0	0	1	1	0	0	0	1	2
hsa-miR-450b-3p	0	0	0	0	0	0	0	0	0	0	0	0	0	0	0	0	0	1	0	0	0	0	0	1	0	1	0	0	0	0	0	1	0	1	0	0	0	0	0	0	0	0	0	0	0	0	0	2	0
hsa-miR-541-5p	0	0	0	0	0	0	0	1	0	0	0	0	0	0	0	1	0	0	0	0	1	0	0	0	1	0	0	0	0	0	0	0	0	0	0	0	0	0	0	0	0	0	0	0	0	0	0	1	0
hsa-miR-541-3p	1	0	0	0	2	0	2	0	2	0	1	0	1	0	0	1	0	0	0	0	2	0	0	2	0	0	1	0	3	0	0	0	0	0	3	0	1	0	0	0	0	0	0	2	0	1	0	1	1
hsa-miR-885-5p	1	0	2	3	10	1	0	0	1	3	0	1	2	2	0	0	1	0	1	2	0	0	2	0	1	0	0	1	4	0	3	2	1	3	3	1	1	1	0	0	0	1	0	0	0	0	0	13	0
hsa-miR-885-3p	0	0	0	0	0	0	0	0	0	0	0	0	0	0	0	0	0	0	0	0	1	0	0	0	1	0	0	0	0	0	0	0	0	0	0	0	0	0	0	0	0	0	0	0	0	0	0	1	0
hsa-miR-877-3p	2	0	1	5	0	0	0	0	0	0	0	13	1	0	0	0	0	0	0	8	0	0	1	0	0	1	0	1	1	1	3	0	0	0	2	0	0	1	0	1	0	0	0	0	0	2	0	4	1
hsa-miR-934	2	0	1	1	0	1	2	0	1	1	1	1	1	0	1	1	1	1	0	1	2	6	0	2	1	2	0	3	0	1	0	2	1	0	0	2	6	1	3	4	1	2	1	0	2	2	0	9	11
hsa-miR-936	0	0	0	0	0	0	0	0	0	0	0	0	0	0	0	0	0	0	0	0	0	0	0	0	0	0	0	0	0	0	0	0	0	0	0	0	0	0	0	0	0	0	0	0	0	0	0	1	0
hsa-miR-943	0	0	0	0	0	1	0	0	0	0	0	0	1	0	0	0	0	0	0	0	0	0	1	0	0	0	0	0	0	0	0	0	0	0	0	0	1	0	0	0	0	0	0	0	0	0	0	1	1
hsa-miR-519a-5p	2	0	2	13	5	0	0	0	0	1	0	10	0	3	1	0	2	0	1	10	1	1	1	0	2	2	0	3	10	0	8	3	1	0	0	0	0	0	1	3	0	1	0	2	1	2	0	5	3
hsa-miR-1225-3p	0	0	0	0	0	0	0	0	0	0	0	0	0	0	0	0	0	0	0	0	0	0	1	0	0	0	0	0	0	0	0	0	0	0	1	0	0	0	0	0	0	0	0	0	1	0	0	1	1
hsa-miR-1228-5p	1	0	2	4	5	1	1	0	0	1	1	3	0	1	1	3	1	0	3	3	1	0	1	1	0	1	1	0	4	1	4	1	0	3	4	1	2	0	2	3	0	0	1	1	0	1	0	4	1
hsa-miR-1237-3p	1	1	0	1	2	0	0	0	0	0	0	1	0	0	0	0	0	0	0	0	0	0	0	0	0	0	0	0	0	0	0	0	0	0	0	0	0	0	0	1	0	0	0	0	0	0	0	2	0
hsa-miR-1283	0	0	0	1	2	0	0	0	0	0	0	1	1	2	1	0	1	1	0	0	0	0	0	0	0	1	0	1	0	0	1	1	1	0	0	0	0	0	0	1	0	0	1	0	1	0	0	1	0
hsa-miR-548e-3p	1	1	1	0	0	0	0	0	4	1	2	0	0	1	1	1	0	1	1	0	2	1	1	0	1	1	0	1	0	1	0	2	1	1	0	0	2	2	1	1	1	0	1	0	0	3	0	2	1
hsa-miR-548j-5p	2	1	2	0	0	4	2	1	2	1	0	0	2	0	2	2	1	1	1	0	10	1	2	1	2	1	0	1	0	0	0	2	1	1	0	1	4	1	1	3	2	1	2	3	0	1	0	5	2
hsa-miR-1286	0	0	0	0	0	0	0	0	0	0	0	0	0	0	0	0	0	0	0	0	0	0	0	0	0	0	0	0	0	0	0	0	0	0	0	0	1	1	0	1	0	0	1	0	1	0	0	1	0
hsa-miR-1305	1	0	1	0	0	0	1	0	1	0	0	0	0	0	0	1	0	0	0	0	0	0	0	0	0	0	0	1	0	0	0	0	1	0	0	0	1	0	0	0	0	0	0	0	0	1	0	1	1
hsa-miR-1247-5p	12	12	16	61	55	14	22	14	19	34	7	95	17	42	34	12	36	14	6	61	20	19	28	20	17	38	35	10	57	11	92	24	13	9	48	30	43	38	16	23	5	14	19	12	14	10	0	44	28
hsa-miR-548n	0	0	0	0	0	0	0	0	0	0	0	0	0	0	1	0	0	0	0	0	0	0	2	0	0	0	0	0	0	0	0	0	0	0	0	1	1	0	0	1	0	0	0	0	0	0	0	1	1
hsa-miR-320d	2	1	1	1	1	0	4	2	2	2	0	1	3	1	1	1	0	1	1	2	3	1	1	1	1	2	0	1	0	1	1	1	2	2	0	0	1	3	0	1	0	1	0	1	2	3	0	6	1
hsa-miR-1908-5p	0	0	0	0	0	0	0	0	0	0	0	0	0	0	0	0	0	0	0	0	0	0	0	0	0	0	0	0	1	0	0	1	0	0	0	0	0	0	0	0	0	0	0	0	0	0	0	1	0
hsa-miR-1912-3p	0	2	1	0	0	0	26	0	0	0	1	0	2	1	0	0	0	0	1	0	0	0	1	0	0	0	0	0	0	0	0	0	3	1	0	0	1	1	1	1	0	0	0	0	0	0	0	1	0
hsa-miR-205-3p	0	0	0	0	0	0	1	0	0	0	0	0	0	0	1	0	0	0	0	0	0	0	0	0	0	0	0	0	0	0	0	0	0	0	0	0	0	0	0	0	0	0	0	0	1	0	0	1	0
hsa-miR-449b-3p	0	0	0	0	0	1	1	0	0	0	0	0	0	0	0	0	0	0	1	1	0	0	0	0	0	0	0	0	2	0	0	0	0	0	2	1	0	1	0	0	0	0	0	0	1	0	0	1	0
hsa-miR-2116-5p	0	0	0	0	1	0	0	0	0	0	0	0	0	0	0	0	0	0	0	0	0	0	0	0	1	0	0	0	0	0	0	0	1	0	0	0	0	0	0	0	0	1	0	0	0	0	0	1	0
hsa-miR-2116-3p	1	1	1	3	3	0	0	1	1	0	1	5	1	1	1	1	1	1	2	4	2	1	1	1	1	0	1	0	1	1	1	0	0	2	4	0	3	1	1	0	2	0	2	1	0	0	0	2	1
hsa-miR-2278	0	0	0	0	0	0	0	0	0	0	1	0	0	0	0	0	0	0	0	0	1	0	0	0	0	0	0	0	0	0	0	0	0	0	0	0	0	0	0	0	0	0	0	0	2	0	0	1	1
hsa-miR-2682-5p	0	0	0	0	0	0	0	0	0	0	0	0	0	0	0	0	0	0	0	0	0	0	0	0	0	0	0	0	0	0	0	0	0	0	0	0	0	0	0	0	0	0	0	0	0	0	0	1	0
hsa-miR-3115	0	0	0	0	0	0	0	0	0	0	0	0	0	0	0	0	0	0	0	0	0	0	0	0	1	0	0	0	0	0	0	0	0	0	0	0	1	0	0	0	0	1	1	0	0	1	0	2	0
hsa-miR-3126-5p	0	0	0	0	0	0	0	0	0	0	0	0	0	0	0	0	0	0	0	0	0	0	0	0	0	0	0	0	0	0	0	0	0	0	0	0	0	0	0	0	0	0	0	0	0	0	0	1	0
hsa-miR-3133	0	0	0	0	1	0	0	0	0	0	0	0	0	0	0	0	0	0	0	0	0	0	0	0	0	0	0	0	0	0	0	0	0	0	0	0	0	0	0	0	0	0	0	0	0	0	0	1	0
hsa-miR-466	0	0	0	0	0	0	0	0	0	0	0	0	0	0	1	0	0	0	0	0	0	0	0	0	0	0	0	0	0	0	0	0	0	0	0	0	0	0	0	0	0	0	1	0	0	0	0	1	0
hsa-miR-3157-5p	0	0	0	2	0	0	1	0	1	0	0	0	0	0	1	1	0	0	2	0	2	2	0	1	1	1	0	0	0	1	1	0	1	1	0	2	1	1	2	3	0	0	0	1	0	1	0	1	1
hsa-miR-3158-3p	0	0	0	0	1	2	1	1	2	1	2	0	0	1	2	1	1	0	1	0	0	0	0	2	2	0	1	1	0	0	0	1	0	0	1	1	1	1	2	1	0	0	1	1	0	1	0	1	2
hsa-miR-3165	0	0	0	0	0	0	0	0	0	0	0	0	0	0	0	0	0	0	0	0	0	0	0	0	0	0	0	0	0	0	0	0	0	0	0	0	0	0	0	0	0	0	0	0	0	0	0	1	0
hsa-miR-1260b	0	0	0	0	0	0	1	0	0	0	0	0	0	0	1	0	0	0	0	2	1	0	0	1	0	1	0	0	1	0	1	0	0	0	0	0	0	0	0	0	0	0	1	0	0	0	0	1	0
hsa-miR-3177-3p	1	0	0	2	0	0	4	0	0	1	0	0	1	1	0	0	0	0	0	1	0	0	0	0	1	0	0	0	0	1	1	0	1	0	1	0	0	0	1	1	1	0	0	0	0	1	0	6	0
hsa-miR-3183	0	0	0	2	2	0	0	0	0	1	0	2	1	1	0	0	0	0	1	0	0	0	1	0	0	0	0	1	0	0	0	0	0	0	1	0	0	0	0	0	1	0	0	0	0	0	0	1	1
hsa-miR-3186-5p	0	0	0	0	0	0	0	0	0	0	0	0	0	0	0	0	0	0	0	0	0	0	1	0	0	0	0	0	0	0	0	0	0	0	0	0	0	0	0	0	0	0	0	0	0	0	0	1	0
hsa-miR-3187-3p	0	0	0	1	0	0	0	0	0	1	0	0	0	0	0	0	0	1	0	1	1	0	0	0	0	0	0	0	1	2	1	0	0	0	0	1	0	1	1	0	1	1	0	2	0	0	0	3	2
hsa-miR-3189-3p	0	0	0	0	2	0	0	0	0	2	0	1	0	0	0	0	0	1	2	0	0	0	0	0	0	1	0	0	0	0	0	0	0	0	0	0	0	0	0	0	0	1	0	1	0	0	0	17	1
hsa-miR-320e	0	1	0	0	0	1	1	1	0	1	0	0	0	0	0	0	0	0	0	0	3	1	0	2	0	1	0	1	0	0	0	1	0	0	0	0	0	2	1	0	0	0	0	0	0	0	0	1	0
hsa-miR-3190-5p	0	0	0	1	0	0	1	0	0	0	0	1	0	1	0	0	0	0	0	0	2	0	1	0	0	1	0	0	0	0	0	0	1	0	0	0	2	1	0	0	0	0	0	0	0	0	0	1	1
hsa-miR-3194-5p	0	0	0	0	0	0	0	0	0	0	0	0	0	0	0	0	0	0	0	1	0	0	0	0	0	0	0	0	0	0	0	0	0	0	0	0	0	1	0	0	0	0	0	0	0	0	0	1	1
hsa-miR-3197	0	0	0	0	0	0	0	0	0	0	0	0	0	0	0	0	0	0	0	0	0	0	0	0	0	0	0	0	0	0	0	0	0	0	0	0	0	0	0	0	0	0	0	0	0	0	0	1	0
hsa-miR-3198	0	0	0	1	0	0	0	0	0	0	0	0	0	0	0	0	0	0	0	0	1	0	0	0	0	0	0	0	0	0	0	0	0	0	0	0	0	0	0	0	0	0	0	0	0	0	0	1	0
hsa-miR-514b-5p	0	0	0	0	0	0	0	0	0	0	0	0	0	1	0	0	0	0	1	0	0	0	0	1	0	0	0	0	0	1	0	0	0	0	0	0	0	0	1	0	0	0	0	0	0	0	0	1	2
hsa-miR-4326	1	1	2	10	8	3	2	1	4	7	4	7	1	1	3	0	2	0	3	7	0	6	3	3	0	2	2	2	11	4	0	7	1	1	16	0	4	1	5	2	0	1	2	0	2	3	0	15	13
hsa-miR-4286	2	0	1	1	0	0	0	0	1	0	0	0	1	0	0	1	1	0	1	0	0	0	0	0	0	0	0	1	6	1	3	0	0	0	4	0	0	0	0	2	0	0	1	0	0	1	0	2	0
hsa-miR-3609	0	0	0	1	0	1	0	0	2	0	0	0	0	0	0	0	0	0	0	3	0	0	0	1	1	0	0	0	0	0	0	1	0	0	1	0	0	0	2	0	0	0	1	0	0	1	0	2	0
hsa-miR-3616-5p	0	0	0	0	0	0	0	0	0	0	0	0	0	0	0	0	0	0	0	0	0	0	0	0	0	0	0	0	0	0	0	0	0	0	0	0	0	0	0	0	0	0	0	0	0	0	0	1	1
hsa-miR-3619-5p	0	0	0	0	0	0	0	0	0	0	0	0	0	0	0	0	0	0	0	0	0	0	0	0	0	0	0	0	0	0	0	0	0	0	0	0	0	0	0	0	1	0	0	0	0	0	0	1	1
hsa-miR-23c	0	0	1	0	0	0	1	1	1	0	1	0	1	0	0	1	2	0	0	0	1	1	1	1	1	1	0	0	0	0	0	0	1	1	0	0	0	1	0	1	0	1	1	0	0	2	0	1	2
hsa-miR-3650	0	0	0	0	0	0	0	0	0	0	0	0	0	1	0	0	0	0	0	0	0	0	0	0	0	0	0	0	0	1	0	0	0	0	0	0	0	0	0	0	0	0	0	0	0	0	0	1	0
hsa-miR-3654	0	0	0	1	0	0	0	0	0	0	0	0	0	0	0	0	0	0	0	0	0	0	0	0	0	0	0	0	0	0	0	0	1	0	0	0	0	0	0	0	0	0	0	0	0	0	0	2	1
hsa-miR-3667-5p	0	0	0	0	0	0	0	0	0	0	0	0	0	0	0	0	0	0	0	0	0	0	1	0	0	0	0	0	0	0	0	0	0	0	0	0	1	0	1	0	0	0	1	0	0	0	0	1	1
hsa-miR-3678-3p	1	0	0	0	0	1	0	0	0	0	0	0	0	1	1	0	0	0	0	0	0	0	0	0	0	1	0	0	0	0	0	0	0	0	0	0	0	1	0	0	0	0	0	0	0	1	0	1	0
hsa-miR-3910	0	0	0	0	0	0	0	0	1	0	0	0	0	0	0	0	0	0	0	0	0	0	0	0	1	0	0	0	0	0	0	0	0	0	0	0	0	0	1	0	0	1	0	1	0	0	0	1	0
hsa-miR-3926	0	2	1	1	0	1	1	1	3	1	1	1	1	1	1	0	2	0	1	0	1	1	1	1	2	1	1	1	0	0	0	2	1	1	0	1	1	2	1	1	0	1	2	1	1	2	0	1	3
hsa-miR-676-5p	1	2	0	0	0	1	1	2	1	1	0	1	2	0	1	0	0	0	1	0	1	1	2	0	1	1	0	1	0	0	0	0	1	0	1	1	1	1	1	3	1	0	1	1	1	1	0	1	1
hsa-miR-3942-5p	0	0	0	0	0	0	1	0	1	2	1	0	1	1	0	1	1	2	0	0	2	1	2	2	1	1	0	2	0	1	0	1	1	0	0	2	1	2	2	1	1	0	1	1	1	0	0	3	2
hsa-miR-642b-3p	0	0	0	0	0	0	0	0	0	0	0	0	0	0	0	0	0	0	0	0	0	0	0	0	0	0	0	0	0	0	0	0	0	1	0	0	0	0	0	0	0	0	0	0	0	0	0	1	0
hsa-miR-378d	1	1	4	0	0	2	4	1	3	2	0	0	5	5	3	2	3	1	1	0	2	3	2	1	3	1	0	2	0	2	0	1	3	1	0	0	0	1	1	2	0	1	4	2	2	1	0	3	4
hsa-miR-4421	0	0	0	0	0	0	0	0	0	0	0	0	0	0	0	0	0	0	0	0	0	1	0	0	0	0	0	1	0	0	0	0	0	0	0	0	0	0	0	0	0	1	0	0	0	0	0	1	0
hsa-miR-4430	0	0	0	0	0	0	0	0	0	0	0	0	0	0	0	0	0	0	0	0	0	0	0	0	0	0	0	0	0	0	0	0	0	1	0	0	0	0	0	1	0	0	0	0	0	0	0	2	0
hsa-miR-4434	1	0	0	0	0	0	0	0	0	1	0	0	0	0	1	0	0	1	1	0	1	0	0	1	0	0	0	1	0	0	0	0	0	0	0	0	0	0	0	0	0	0	1	0	0	0	0	1	0
hsa-miR-4435	0	0	0	0	0	0	1	0	1	1	1	0	0	0	0	0	0	0	0	0	0	0	0	0	0	0	0	0	0	0	0	0	0	0	0	1	0	0	1	0	0	2	0	0	0	1	0	2	1
hsa-miR-4446-3p	0	0	0	1	13	1	0	0	0	1	0	0	1	0	0	0	0	0	0	2	1	1	1	0	0	0	0	0	4	1	0	0	0	0	0	0	0	0	0	0	0	0	0	0	0	0	0	1	2
hsa-miR-4453	1	1	0	0	2	0	0	1	0	0	0	0	1	0	0	0	0	1	1	0	0	0	1	0	1	0	0	0	0	1	0	0	0	0	0	1	0	0	0	1	0	0	1	0	1	0	0	1	0
hsa-miR-4454	0	0	0	0	0	0	0	0	0	1	0	0	0	0	0	0	0	0	2	0	0	1	1	0	1	0	0	0	0	1	0	2	1	1	0	0	2	0	0	1	0	0	0	0	0	0	0	1	1
hsa-miR-4474-3p	0	0	0	0	0	0	0	0	0	1	0	0	0	0	0	0	0	0	0	1	1	0	0	0	0	0	0	0	0	1	0	0	0	1	0	0	1	0	1	1	0	0	0	1	0	1	0	1	0
hsa-miR-4479	1	1	0	2	0	0	0	0	1	1	1	0	0	1	1	0	1	0	0	0	0	0	0	0	1	1	0	0	0	1	0	0	0	0	1	0	0	0	0	0	0	0	0	0	0	0	0	1	1
hsa-miR-4484	0	1	0	0	0	0	0	1	2	1	0	0	1	0	2	3	0	2	0	0	0	0	0	0	1	4	0	0	0	1	0	0	0	0	0	2	2	1	1	1	1	1	1	0	1	1	0	3	0
hsa-miR-4516	1	0	0	0	0	0	0	0	0	0	0	1	0	2	0	0	1	0	0	0	0	0	0	1	0	1	1	0	0	1	0	0	0	0	0	0	0	0	0	0	0	0	0	1	0	1	0	1	0
hsa-miR-4517	0	0	0	0	0	0	0	0	0	0	0	0	0	0	0	0	0	0	0	0	0	0	0	1	0	0	0	0	0	0	0	0	0	0	0	0	0	0	0	0	0	0	0	0	0	0	0	1	0
hsa-miR-4521	1	0	1	4	1	1	1	2	1	1	0	2	1	0	1	1	1	1	1	4	3	1	1	1	1	1	2	1	2	1	4	1	0	1	2	2	2	1	1	2	0	1	1	1	1	1	0	1	1
hsa-miR-4533	0	0	0	0	2	0	0	0	0	1	1	0	0	0	0	0	0	0	0	1	1	0	0	1	0	0	1	0	0	0	1	2	1	0	0	0	0	1	0	0	0	0	0	0	0	0	0	4	0
hsa-miR-378i	4	0	0	0	0	1	0	0	5	0	0	0	0	0	1	0	0	0	4	0	0	0	4	0	0	0	0	0	0	0	0	0	0	0	0	0	0	0	3	0	0	0	2	0	0	0	0	1	0
hsa-miR-3127-3p	0	0	0	1	1	0	0	0	0	0	0	0	0	0	0	0	0	1	0	0	0	0	0	0	0	0	0	0	0	0	1	0	0	0	0	0	1	0	0	0	0	0	0	0	0	0	0	3	1
hsa-miR-3129-3p	2	1	0	0	1	2	1	0	0	0	0	0	0	0	0	0	0	0	0	0	0	1	0	1	0	0	0	1	0	1	0	0	0	0	0	1	1	2	0	0	0	0	1	1	1	0	0	3	0
hsa-miR-3152-5p	2	0	0	0	0	0	0	1	0	0	0	0	0	0	1	1	0	1	0	0	0	1	0	1	0	0	1	0	0	0	0	0	0	0	0	0	0	1	0	0	0	0	0	0	0	1	0	2	0
hsa-miR-3194-3p	0	0	0	0	0	0	0	0	0	1	0	1	2	0	0	0	1	0	0	0	0	0	0	0	0	2	0	0	0	0	0	1	0	0	0	0	0	0	0	1	0	0	0	1	0	0	0	2	2
hsa-miR-3913-3p	1	0	0	1	0	0	1	0	1	0	1	0	0	0	0	0	0	0	1	0	1	1	1	0	0	0	0	0	0	0	0	1	1	0	0	0	1	1	0	0	0	1	0	0	0	0	0	1	1
hsa-miR-4423-5p	3	4	2	0	0	3	4	1	0	3	3	0	1	0	0	0	0	1	1	1	2	2	0	6	2	2	1	2	0	0	2	1	0	0	0	1	1	11	2	0	1	0	1	0	1	0	0	1	1
hsa-miR-4636	4	1	1	0	0	1	0	0	2	0	0	0	1	0	0	2	1	3	1	0	0	1	1	0	0	1	0	2	0	1	0	2	0	1	1	2	3	1	2	1	1	0	3	0	1	0	0	1	1
hsa-miR-4641	0	0	1	0	0	0	0	0	0	0	0	0	0	0	0	0	0	0	0	0	0	1	0	0	0	0	0	0	0	0	0	0	0	0	0	0	0	0	0	0	0	0	0	0	0	0	0	1	0
hsa-miR-4647	1	0	0	1	0	0	0	0	1	0	1	0	1	0	0	1	2	0	1	0	2	1	0	0	0	0	0	1	0	0	2	0	0	0	0	0	0	1	0	1	0	0	2	1	0	0	0	3	1
hsa-miR-4649-3p	0	0	0	0	0	0	0	0	0	0	0	0	1	2	0	0	1	0	1	0	0	0	0	0	0	0	0	0	0	0	0	0	1	0	0	0	0	0	0	0	0	1	0	0	0	0	0	3	0
hsa-miR-4657	0	1	0	0	0	0	0	0	0	1	0	2	1	1	1	0	1	0	0	1	0	0	1	0	1	1	0	0	0	1	0	1	0	2	0	0	0	1	1	2	1	0	2	0	0	1	0	2	2
hsa-miR-219b-3p	2	0	0	0	0	0	1	1	1	1	0	0	0	1	0	1	2	0	0	0	1	1	2	0	0	0	1	0	0	0	0	1	0	0	0	0	0	1	0	1	0	1	0	0	0	0	0	1	1
hsa-miR-4670-5p	0	0	0	0	0	0	0	0	0	0	0	0	0	0	0	0	0	0	0	0	0	0	0	0	0	0	0	0	0	0	0	0	0	0	0	0	0	0	0	0	0	0	0	0	0	0	0	1	0
hsa-miR-4672	0	0	0	0	0	0	0	0	1	0	0	0	0	0	0	0	0	0	0	0	1	0	0	0	0	1	0	0	0	0	0	0	0	0	0	0	0	0	0	0	0	0	0	1	0	0	0	1	0
hsa-miR-4673	0	0	0	0	0	0	1	0	0	0	0	0	0	0	0	0	0	0	0	0	0	0	0	0	0	0	0	0	0	0	0	0	0	0	0	0	0	0	1	0	0	0	0	0	0	0	0	1	1
hsa-miR-4675	0	0	0	0	0	0	0	0	0	0	0	0	0	0	0	0	0	0	0	0	0	0	0	0	0	0	1	0	0	0	0	0	0	1	0	0	0	0	0	0	0	0	0	0	1	0	0	1	0
hsa-miR-4679	0	0	0	0	0	0	0	0	0	0	0	0	0	1	0	0	0	0	0	0	1	1	0	0	0	0	0	0	0	0	0	1	0	0	0	1	0	0	0	0	2	0	1	1	0	0	0	1	0
hsa-miR-4684-3p	0	0	0	0	0	0	0	0	0	0	1	0	1	0	0	0	0	0	0	0	0	0	0	1	0	0	0	0	0	0	0	0	0	0	0	0	0	0	0	0	0	0	0	0	0	0	0	1	0
hsa-miR-4685-3p	0	2	0	1	2	0	1	0	1	0	0	7	1	0	0	1	1	2	1	6	3	0	0	1	1	1	0	0	2	1	1	1	0	0	2	1	1	0	0	6	0	0	1	1	0	0	0	1	2
hsa-miR-4690-5p	0	0	0	0	0	0	0	0	0	0	0	0	0	0	1	0	0	0	0	0	0	0	0	1	1	1	0	0	0	0	0	1	0	0	0	0	1	0	0	1	1	1	0	0	1	0	0	1	0
hsa-miR-4691-3p	0	0	1	1	0	0	1	0	0	0	1	0	0	0	0	0	0	0	0	0	0	0	0	1	0	0	0	0	0	1	0	0	0	0	0	0	1	1	1	2	0	0	0	0	0	0	0	1	0
hsa-miR-4697-3p	0	0	0	0	1	0	0	0	0	0	0	0	0	0	0	0	0	0	0	0	0	0	0	0	0	0	0	0	0	0	0	0	0	0	0	0	0	0	0	0	0	0	0	0	0	0	0	1	1
hsa-miR-4698	0	0	0	0	0	0	0	1	0	0	0	0	0	0	0	0	0	0	0	0	0	0	0	0	0	0	0	0	0	0	0	0	1	0	0	0	0	0	0	0	0	0	0	0	0	0	0	1	0
hsa-miR-4700-3p	0	0	0	0	0	0	0	0	0	0	0	0	0	0	1	0	0	0	0	0	0	0	0	0	0	0	0	0	0	1	0	0	0	0	0	0	0	0	0	0	0	0	0	0	0	0	0	1	0
hsa-miR-4703-3p	1	0	0	0	0	1	1	1	0	0	0	0	0	0	0	0	1	1	0	0	1	2	1	0	0	0	0	1	0	0	0	1	1	1	0	1	0	1	0	0	0	0	0	2	0	0	0	1	1
hsa-miR-4725-3p	0	0	0	0	0	0	0	0	0	0	0	0	0	0	0	0	1	0	0	0	1	0	0	0	0	0	0	0	0	0	2	0	0	0	0	0	0	0	0	0	0	0	1	0	0	0	0	1	0
hsa-miR-4726-5p	0	0	0	0	0	0	0	0	0	1	0	0	0	0	0	0	0	0	0	0	0	0	0	0	0	0	0	0	0	0	0	0	0	0	0	0	0	2	0	1	0	1	0	0	0	0	0	1	4
hsa-miR-4727-5p	0	0	1	0	0	1	1	0	1	0	1	0	1	0	0	2	0	0	0	0	1	0	1	0	1	1	0	2	0	1	0	3	1	1	0	1	1	2	1	2	0	1	2	1	0	1	0	4	1
hsa-miR-4731-3p	0	0	0	0	0	0	0	0	1	0	0	0	0	0	0	0	0	0	0	0	0	0	0	0	0	0	0	0	0	0	0	0	0	0	0	0	0	2	0	0	0	0	0	1	0	0	0	2	0
hsa-miR-4734	0	0	0	0	0	0	0	0	0	0	0	0	0	0	0	0	0	0	0	0	0	0	0	0	0	0	0	0	0	0	0	0	0	1	1	1	0	0	0	0	0	0	0	0	0	0	0	1	1
hsa-miR-3064-5p	2	0	0	0	2	0	1	0	0	1	0	0	1	1	1	0	0	0	0	0	0	0	0	0	0	2	0	0	0	1	0	1	0	1	1	0	0	0	0	0	0	1	1	0	0	1	0	1	0
hsa-miR-4738-5p	0	0	0	0	0	0	0	0	0	0	0	0	0	0	0	0	0	0	0	0	0	0	0	0	0	0	0	0	0	1	0	0	0	0	0	0	0	0	0	0	0	0	0	0	0	0	0	1	0
hsa-miR-4739	0	0	0	0	0	0	0	0	0	0	0	0	0	0	0	0	0	0	0	1	0	0	0	0	0	0	0	0	0	0	0	0	0	0	0	0	1	0	0	0	0	0	0	0	0	0	0	1	0
hsa-miR-4750-5p	0	0	0	0	0	0	0	0	0	0	0	0	0	0	0	0	0	0	0	0	0	0	0	0	0	0	0	0	0	0	0	0	0	0	0	0	0	0	0	0	0	0	0	0	0	0	0	1	0
hsa-miR-371b-5p	2	0	0	0	0	0	1	0	1	1	1	0	0	0	1	2	0	0	0	0	1	0	0	0	0	0	0	0	0	0	0	0	0	0	0	0	0	0	0	0	0	0	0	0	0	0	0	1	1
hsa-miR-4756-3p	0	0	0	0	5	0	0	0	0	0	0	0	0	0	0	0	0	0	0	0	0	0	0	0	0	0	0	0	0	0	0	0	0	0	0	0	0	0	0	0	0	0	0	0	0	0	0	1	0
hsa-miR-4757-3p	0	0	0	0	0	0	0	0	0	0	0	0	0	0	0	0	0	0	0	0	0	0	0	0	0	0	0	0	0	0	0	0	0	0	0	0	0	0	0	0	0	0	0	0	0	0	0	1	0
hsa-miR-4759	0	0	0	0	0	0	0	0	0	0	0	0	0	0	0	0	0	0	0	0	0	0	0	0	0	0	0	0	0	0	0	0	0	0	0	0	0	0	0	0	0	0	0	0	0	0	0	2	0
hsa-miR-4762-5p	1	0	0	1	0	1	0	0	0	0	0	0	0	0	0	0	0	0	2	0	0	0	0	0	0	0	0	0	0	0	0	1	0	0	0	0	0	0	0	0	0	0	0	0	1	0	0	1	0
hsa-miR-4766-5p	0	0	0	0	0	0	0	0	0	0	0	0	0	0	0	0	1	0	0	0	0	0	0	0	0	0	0	0	0	0	0	0	0	1	0	0	0	0	0	0	1	0	0	0	0	0	0	1	0
hsa-miR-4768-5p	0	0	0	0	0	0	0	0	0	0	0	0	0	0	0	2	0	1	0	0	0	1	0	0	0	0	0	1	0	0	0	0	0	0	0	0	0	0	0	0	0	0	0	0	0	0	0	1	1
hsa-miR-4775	1	3	0	0	0	2	2	2	1	0	1	0	1	1	0	1	1	1	0	0	0	1	0	1	0	1	0	0	0	2	0	1	1	0	0	0	1	0	0	1	1	0	1	2	0	0	0	4	1
hsa-miR-4777-3p	4	4	6	0	0	3	3	2	5	3	4	0	3	5	4	7	8	2	3	0	3	2	3	0	1	2	2	2	0	2	0	5	1	4	0	1	3	4	4	3	0	4	8	1	1	2	0	2	3
hsa-miR-4785	0	0	1	0	0	1	1	0	1	0	0	0	0	1	1	2	0	1	1	0	1	0	0	1	1	0	1	3	0	0	0	0	1	0	0	1	0	1	0	1	0	1	0	0	1	6	0	1	1
hsa-miR-4786-5p	0	1	1	1	2	0	3	1	0	0	1	0	1	1	1	1	2	1	1	0	5	1	3	1	0	0	1	2	0	2	0	1	1	2	1	0	1	4	3	1	1	1	1	1	1	1	0	4	3
hsa-miR-4786-3p	0	2	0	0	0	0	0	1	0	1	0	0	1	0	0	0	1	0	0	0	3	0	1	0	0	0	0	1	0	0	0	0	0	0	0	0	0	0	1	1	0	0	0	1	0	2	0	2	0
hsa-miR-4787-3p	1	0	0	1	4	2	1	0	0	1	0	1	1	0	0	0	1	0	1	3	0	1	0	0	0	0	0	0	2	0	3	0	1	0	0	0	0	1	1	0	1	1	1	1	0	0	0	1	3
hsa-miR-4789-3p	0	0	0	0	0	0	0	0	0	0	0	0	0	0	0	0	0	0	0	0	0	0	0	0	0	0	0	0	0	0	0	0	0	0	0	0	0	0	0	0	0	0	0	0	0	0	0	1	0
hsa-miR-4796-5p	0	0	0	0	0	0	0	1	0	1	1	0	0	0	0	0	0	0	0	0	1	0	0	0	0	0	0	0	0	0	0	0	0	0	0	0	0	1	0	0	0	0	0	0	0	0	0	1	0
hsa-miR-642a-3p	0	2	0	0	0	0	1	1	0	0	0	0	1	1	0	0	0	0	0	1	0	0	0	2	0	0	0	2	0	1	0	0	1	0	0	0	0	0	0	1	0	0	1	0	0	0	0	1	0
hsa-miR-5001-3p	0	0	0	0	0	1	0	0	0	0	0	0	1	0	0	0	2	1	0	1	2	0	0	1	1	1	0	1	0	0	0	1	1	1	0	1	1	0	0	1	0	0	0	1	1	1	0	1	0
hsa-miR-5008-5p	0	0	0	0	0	0	0	0	0	0	0	0	0	0	0	1	0	0	0	0	0	0	0	0	0	0	0	0	0	0	0	0	0	0	0	0	0	0	0	0	0	0	0	0	0	0	0	1	0
hsa-miR-5008-3p	0	0	0	0	1	0	0	0	0	0	0	0	0	0	0	0	0	0	0	0	0	0	0	0	0	0	0	0	1	1	0	0	1	0	0	0	0	0	0	0	0	0	0	0	0	0	0	1	1
hsa-miR-5009-5p	0	0	0	0	0	1	0	0	0	0	0	0	1	0	0	0	0	0	1	0	1	0	1	0	0	0	0	0	0	1	0	0	0	0	0	0	1	0	0	0	0	1	0	0	0	1	0	1	1
hsa-miR-5010-5p	0	1	1	1	0	2	1	1	0	1	2	1	1	2	0	1	1	1	2	2	2	0	1	1	0	0	0	0	0	1	0	0	1	0	0	0	3	1	1	3	1	1	0	0	1	2	0	1	2
hsa-miR-5187-5p	1	3	1	2	2	1	0	7	1	4	2	4	3	1	0	2	4	2	1	2	6	1	0	2	2	1	1	3	2	4	3	4	2	3	2	3	3	3	3	4	0	1	5	2	1	2	0	6	4
hsa-miR-5571-3p	0	0	0	0	0	0	1	0	0	1	1	0	0	1	0	0	0	0	1	0	0	0	0	0	1	0	0	0	0	0	0	0	0	1	0	0	0	0	0	0	0	0	0	0	0	0	0	1	0
hsa-miR-5579-5p	0	0	0	0	0	0	0	0	0	0	0	0	0	0	0	0	0	0	0	0	0	0	0	0	0	0	0	0	0	0	0	0	0	0	0	0	1	0	0	0	0	0	0	0	0	0	0	1	0
hsa-miR-5579-3p	0	0	0	0	0	0	0	0	0	2	1	0	0	0	0	0	0	0	0	0	1	0	1	0	0	0	0	0	0	0	0	0	0	0	0	0	0	0	0	0	0	2	0	0	0	1	0	1	1
hsa-miR-5581-3p	1	0	0	0	0	0	2	0	0	1	0	0	0	0	0	0	0	1	0	0	1	0	0	1	0	1	0	1	0	0	0	0	0	0	0	1	1	0	0	0	0	0	0	1	0	1	0	1	4
hsa-miR-548at-5p	0	0	0	0	0	0	0	0	0	1	0	0	0	0	0	1	0	0	0	0	0	0	0	0	0	0	0	0	0	0	0	0	0	0	0	0	0	0	0	1	0	0	0	0	0	0	0	1	0
hsa-miR-548at-3p	0	0	0	0	0	0	0	0	0	0	0	0	0	0	0	0	0	0	0	0	0	0	0	0	0	0	0	0	0	0	0	0	0	0	0	0	0	0	0	1	0	0	0	0	0	0	0	1	0
hsa-miR-5584-5p	0	0	0	0	0	0	1	0	0	0	0	0	0	0	0	0	0	0	0	0	0	0	1	1	0	0	0	0	0	0	0	0	0	0	0	0	0	0	0	0	0	0	0	0	0	0	0	1	0
hsa-miR-5585-5p	0	0	0	0	0	0	1	0	0	0	0	0	0	0	0	0	0	0	0	0	0	1	0	0	0	0	0	0	0	0	0	0	0	0	0	0	0	0	0	0	0	0	0	0	0	0	0	1	0
hsa-miR-5586-3p	0	0	0	0	0	0	0	0	0	0	1	0	0	0	0	0	0	0	1	0	0	0	0	0	0	0	0	0	0	0	0	0	0	0	0	0	1	0	0	0	0	0	0	0	0	0	0	2	0
hsa-miR-1295b-5p	1	1	1	0	0	0	0	2	0	0	1	3	0	0	0	0	0	1	0	1	0	0	0	2	0	0	0	1	0	0	2	3	0	0	2	1	0	1	0	2	0	1	0	0	0	0	0	1	2
hsa-miR-5690	2	0	2	0	1	3	2	1	2	1	1	0	2	2	0	0	0	1	1	0	1	1	0	0	1	0	0	2	0	0	0	0	0	0	1	1	1	1	2	2	1	4	1	0	0	1	0	2	1
hsa-miR-5705	0	0	1	0	0	0	0	0	0	1	0	1	0	1	1	0	1	0	0	0	0	0	2	0	0	0	0	0	0	0	0	0	0	1	0	0	0	0	1	0	0	1	0	0	0	0	0	1	0
hsa-miR-584-3p	1	1	1	2	4	1	3	0	2	2	1	0	1	0	1	1	2	0	1	0	6	0	3	0	3	1	0	0	1	0	4	2	1	1	1	1	2	3	1	5	0	2	1	3	0	2	0	1	0
hsa-miR-660-3p	1	2	0	0	0	1	1	1	1	1	2	0	3	1	2	1	2	1	1	0	7	1	2	1	0	2	2	1	0	0	0	2	2	0	0	1	0	1	0	3	0	0	1	2	1	1	0	4	2
hsa-miR-766-5p	0	0	1	1	0	0	0	0	0	0	0	0	0	0	0	0	0	0	1	0	0	1	0	0	0	0	0	0	0	0	0	0	0	0	0	0	0	0	1	0	0	1	0	0	0	0	0	2	2
hsa-miR-1304-3p	1	2	0	0	0	2	0	0	1	0	1	0	0	1	1	2	1	3	0	0	12	1	1	0	0	0	0	0	0	1	0	1	0	0	0	0	1	1	0	1	0	0	1	1	0	0	0	1	15
hsa-miR-550b-2-5p	0	0	0	0	0	0	0	0	0	0	0	0	0	0	0	0	0	0	0	0	0	0	0	0	0	0	0	0	0	0	0	0	0	0	0	0	0	0	0	0	0	0	0	0	0	0	0	1	0
hsa-miR-365b-5p	1	0	1	4	1	0	1	0	0	0	0	2	0	0	0	0	0	0	0	4	1	0	0	0	1	0	0	0	4	0	1	0	0	0	3	0	0	0	0	0	0	0	1	0	1	0	0	2	1
hsa-miR-1185-1-3p	0	0	0	0	0	0	0	0	0	0	0	0	0	1	0	0	0	0	0	0	1	2	0	1	2	0	0	0	0	1	0	1	0	0	0	0	0	0	1	0	0	0	0	1	1	0	0	1	2
hsa-miR-495-5p	0	0	0	0	0	1	1	0	2	0	0	0	0	1	1	1	0	0	0	0	0	1	1	2	1	0	1	1	0	0	0	1	0	0	0	0	0	0	0	0	0	0	0	1	0	1	0	2	0
hsa-miR-503-3p	0	0	0	4	1	0	0	0	1	0	0	4	0	0	0	0	0	0	0	3	0	0	0	1	0	0	0	1	1	0	0	1	0	0	4	0	1	0	0	0	0	1	0	0	0	1	0	1	1
hsa-miR-6503-5p	1	0	0	2	1	1	1	0	1	1	1	0	0	1	0	0	1	0	1	2	1	1	1	1	0	1	0	0	0	0	1	0	1	0	1	1	1	0	0	1	1	1	1	1	1	0	0	1	1
hsa-miR-6503-3p	1	1	1	0	0	1	1	0	2	0	0	0	2	0	1	0	0	0	0	0	1	1	0	0	0	1	0	0	0	1	0	1	0	1	0	0	0	2	1	0	0	0	1	0	0	1	0	2	2
hsa-miR-6506-5p	0	1	1	0	0	1	0	0	0	1	0	0	0	0	0	0	1	0	0	0	2	0	0	0	0	1	0	0	0	0	0	0	0	0	0	0	0	0	1	0	0	1	0	1	0	0	0	1	0
hsa-miR-6513-5p	0	1	0	0	0	0	0	0	1	0	0	0	0	0	0	0	0	1	0	0	0	1	0	0	0	0	0	0	0	0	1	0	0	0	0	1	1	0	0	1	0	0	0	1	0	0	0	1	0
hsa-miR-6513-3p	0	0	0	0	0	1	0	0	0	0	0	0	1	0	0	0	0	2	2	0	2	1	1	0	0	0	1	1	0	0	0	2	0	1	0	0	1	1	1	4	2	1	0	1	0	1	0	2	1
hsa-miR-6514-3p	0	0	2	3	1	1	1	0	0	1	2	1	2	1	0	0	1	0	1	0	1	0	1	0	0	3	1	0	5	0	0	4	0	0	1	1	0	3	4	2	0	2	0	1	0	0	0	1	0
hsa-miR-152-5p	1	0	2	0	2	1	1	0	1	0	2	1	0	1	0	1	1	1	1	1	0	2	1	1	1	0	0	0	0	1	0	1	0	1	0	1	1	0	2	0	0	0	0	1	1	0	0	2	2
hsa-miR-410-5p	1	0	0	0	0	1	0	0	1	1	0	0	2	0	0	0	1	0	0	0	0	0	0	0	1	0	0	0	0	0	0	0	0	0	0	0	1	0	0	1	0	0	0	0	0	3	0	1	0
hsa-miR-487a-5p	0	0	0	10	6	0	2	0	2	0	2	4	0	3	1	2	0	0	0	3	1	0	0	1	2	0	1	1	11	1	0	0	0	1	5	0	1	3	2	0	1	1	1	0	0	2	0	5	1
hsa-miR-1301-5p	0	0	2	1	1	0	0	0	0	0	0	1	0	1	0	0	0	1	0	1	0	0	0	0	0	0	0	0	4	0	2	0	1	0	2	0	0	0	0	2	0	0	1	0	0	0	0	2	0
hsa-miR-1298-3p	0	0	1	0	0	0	19	0	1	0	1	1	1	0	1	0	0	0	0	0	0	0	1	1	0	0	0	0	0	0	0	1	1	0	0	0	0	1	2	0	0	1	0	2	0	0	0	1	1
hsa-miR-887-5p	1	0	1	2	5	1	1	1	2	1	0	3	7	0	2	1	1	1	0	1	7	0	2	2	2	1	1	3	6	1	0	5	2	1	3	1	3	2	1	0	0	2	1	2	2	3	0	4	7
hsa-miR-1266-3p	0	0	0	0	1	0	0	0	0	0	0	0	0	0	0	0	0	0	0	0	0	0	0	0	0	0	0	0	0	0	0	0	0	0	0	0	0	0	0	0	0	0	0	0	0	0	0	1	0
hsa-miR-1288-5p	0	0	0	0	0	0	0	0	0	0	1	0	0	0	2	0	1	1	2	0	0	0	0	1	0	0	2	0	0	1	0	1	0	0	0	0	0	0	0	1	0	0	0	0	0	0	0	2	0
hsa-miR-500b-3p	3	2	2	2	4	1	4	2	2	2	1	3	1	2	2	1	2	0	1	2	2	1	3	1	1	2	0	1	3	3	0	5	1	1	5	1	2	2	4	2	1	1	1	1	2	2	0	4	6
hsa-miR-6726-5p	0	0	0	2	0	0	0	0	0	0	0	1	0	0	0	0	0	0	0	0	0	0	0	0	0	0	0	0	0	0	0	0	0	0	0	0	0	0	0	0	0	0	0	0	0	0	0	1	1
hsa-miR-6730-5p	0	2	1	5	0	1	1	0	0	1	0	1	1	2	0	1	1	0	0	1	1	1	1	1	0	0	0	0	0	0	1	1	0	0	0	0	1	1	0	2	0	1	1	0	0	0	0	1	2
hsa-miR-6734-5p	1	1	0	1	1	0	0	0	0	0	0	0	0	0	0	0	0	0	0	0	0	1	1	0	1	0	0	0	2	1	2	1	0	0	0	1	1	0	1	1	0	0	1	1	0	0	0	1	1
hsa-miR-6736-5p	0	0	0	0	0	0	0	0	0	0	0	0	0	0	1	0	0	0	0	0	0	0	0	0	0	0	0	0	0	0	0	0	0	0	0	0	0	0	0	0	0	0	0	0	0	0	0	1	0
hsa-miR-6741-3p	0	0	0	0	0	0	0	0	0	0	0	3	0	0	0	0	0	0	0	0	1	0	0	0	0	0	0	0	2	0	0	0	0	0	0	0	0	0	0	0	1	0	0	0	0	0	0	1	1
hsa-miR-6748-5p	0	0	0	0	1	0	0	0	1	0	0	0	0	0	2	0	0	0	0	0	0	1	0	0	0	0	0	0	1	0	0	1	0	0	0	0	0	1	0	0	0	0	0	0	0	0	0	1	0
hsa-miR-6751-5p	0	1	0	0	0	0	0	0	0	0	0	0	0	0	0	0	0	0	0	0	0	0	0	0	0	1	0	0	0	0	0	0	1	0	0	0	0	0	0	0	0	0	0	0	0	0	0	1	1
hsa-miR-6761-3p	0	0	0	0	1	0	0	1	0	0	0	0	0	0	1	0	0	0	1	0	0	1	0	0	0	0	0	0	0	0	1	0	0	0	2	0	1	0	0	0	0	1	0	0	0	0	0	1	1
hsa-miR-6774-3p	0	0	0	0	0	0	0	0	0	1	1	1	0	0	1	1	0	0	0	1	0	0	0	0	0	0	0	0	1	0	0	0	0	0	0	0	1	0	0	0	0	0	0	0	1	1	0	1	0
hsa-miR-6793-5p	0	0	0	2	1	0	1	0	1	1	0	3	1	0	0	1	1	0	0	1	0	0	0	0	1	0	0	1	2	0	0	0	0	0	1	0	0	1	0	1	0	0	0	0	0	0	0	1	1
hsa-miR-6794-5p	0	0	0	0	0	0	0	0	0	0	0	0	0	0	0	0	0	0	0	0	0	0	0	0	0	0	0	0	0	0	1	0	0	0	0	0	0	0	0	0	0	0	0	0	0	0	0	1	0
hsa-miR-6797-5p	0	0	0	0	0	0	0	0	0	0	0	1	0	0	0	0	0	0	0	1	0	0	0	0	0	0	0	0	0	0	0	0	0	0	0	0	0	0	0	0	0	0	0	0	0	0	0	1	0
hsa-miR-6800-3p	1	0	0	0	0	0	0	0	0	0	0	0	0	0	0	0	0	0	0	0	0	0	0	0	0	0	0	0	0	0	2	0	0	0	0	0	0	0	0	0	0	0	0	1	0	0	0	1	0
hsa-miR-6801-5p	0	0	0	0	0	0	0	0	0	1	0	0	0	0	0	0	1	0	0	0	0	0	0	0	0	1	0	0	0	0	0	0	0	0	0	0	0	0	0	0	0	0	0	0	0	0	0	1	1
hsa-miR-6802-5p	0	0	0	0	0	1	0	0	0	0	0	0	0	0	0	0	0	0	0	0	1	0	0	0	0	0	0	0	1	0	0	0	0	0	0	0	0	0	0	0	0	0	0	0	0	0	0	1	0
hsa-miR-6815-5p	0	0	0	0	1	0	0	0	0	0	0	0	0	0	1	0	1	0	0	0	1	0	1	0	0	0	0	0	0	0	2	0	0	0	0	0	1	0	0	1	0	0	0	0	0	0	0	2	0
hsa-miR-6818-3p	1	0	0	0	0	0	0	0	0	1	0	0	0	0	1	1	0	0	1	0	0	1	1	0	0	0	0	0	0	0	0	0	0	1	0	0	0	1	0	1	1	0	0	0	0	0	0	2	0
hsa-miR-6820-3p	2	0	1	2	4	1	1	0	1	1	0	3	0	1	1	0	1	2	0	5	3	0	0	0	1	1	0	1	10	1	8	1	0	1	3	1	4	0	1	1	0	1	1	1	1	0	0	1	1
hsa-miR-6822-5p	0	0	0	0	0	0	0	0	0	0	0	0	0	0	0	0	0	0	0	0	0	0	0	0	0	0	0	0	1	0	0	0	0	0	0	0	0	0	0	0	0	0	0	0	0	0	0	1	0
hsa-miR-6826-3p	0	0	0	0	0	1	0	0	0	0	0	1	0	0	0	0	0	0	0	0	0	0	0	0	0	0	0	0	0	0	0	0	1	0	0	0	0	0	0	0	0	0	0	1	0	1	0	1	1
hsa-miR-6834-5p	0	0	0	0	0	0	0	1	0	1	0	1	0	1	1	0	0	1	0	0	1	0	1	0	0	1	0	0	0	1	0	0	0	0	0	0	0	0	0	0	0	0	0	0	1	0	0	2	0
hsa-miR-6838-3p	0	0	1	0	0	0	0	0	0	0	0	0	0	0	0	0	0	0	0	0	1	0	0	0	0	0	1	0	0	0	0	0	0	0	0	0	1	0	0	0	0	0	1	0	0	0	0	1	0
hsa-miR-6839-5p	0	0	0	0	0	0	1	0	1	0	0	0	0	0	1	0	0	1	0	0	0	0	0	0	0	0	0	0	0	0	0	0	0	2	0	0	0	0	0	0	0	0	0	0	0	0	0	2	0
hsa-miR-6842-5p	0	0	0	0	0	0	0	0	0	0	0	1	0	0	0	0	0	0	0	0	0	0	0	0	0	0	0	0	1	0	0	0	0	0	1	0	0	0	0	1	0	0	0	0	0	0	0	1	0
hsa-miR-6843-3p	1	0	0	0	0	1	2	2	1	1	0	0	0	1	1	0	0	0	1	1	0	1	0	1	0	1	1	0	1	0	0	1	1	0	0	0	1	0	0	0	0	1	0	0	0	1	0	1	0
hsa-miR-6847-5p	0	0	0	1	0	0	0	0	0	0	0	0	1	1	0	0	0	0	0	0	1	0	0	0	0	0	0	1	0	0	0	0	0	0	0	0	0	0	1	0	0	0	0	0	0	0	0	1	0
hsa-miR-6850-5p	0	0	0	0	0	0	0	0	0	0	0	0	0	0	0	0	0	0	0	0	0	0	0	0	0	0	0	0	0	0	0	0	0	0	0	1	0	0	0	0	0	0	0	0	0	0	0	1	0
hsa-miR-6852-5p	0	0	1	0	0	0	1	1	0	1	0	0	1	0	1	1	1	1	0	0	4	0	0	2	1	0	0	0	5	0	0	1	2	5	0	0	3	2	1	1	1	1	1	0	1	0	0	3	1
hsa-miR-6854-3p	0	2	0	0	0	0	0	0	0	0	0	0	0	0	0	0	1	0	0	0	1	0	0	0	0	0	0	1	0	0	0	0	0	1	0	1	0	0	0	0	0	0	0	0	0	0	0	1	0
hsa-miR-6858-5p	0	0	0	0	0	0	0	0	0	0	0	0	1	0	0	0	0	0	0	0	1	0	0	0	0	0	0	0	1	0	0	0	0	0	0	0	0	0	0	0	0	0	0	0	0	0	0	1	0
hsa-miR-6858-3p	0	0	0	1	0	0	0	0	0	0	0	0	0	0	0	0	0	0	0	0	0	0	0	0	0	0	0	0	0	0	0	0	0	0	0	0	0	0	0	0	0	0	0	0	0	0	0	1	0
hsa-miR-6860	0	0	0	0	0	0	0	0	0	0	0	1	0	0	0	0	0	0	0	0	0	0	0	0	0	0	0	0	0	1	0	0	0	0	0	0	0	0	0	0	0	0	0	0	0	0	0	1	0
hsa-miR-6875-5p	1	0	0	1	1	1	0	1	1	1	0	1	0	0	1	1	0	2	0	1	0	1	2	1	1	1	0	3	2	1	3	2	0	0	3	1	1	0	0	1	0	1	0	0	0	2	0	2	1
hsa-miR-6880-3p	0	0	0	0	0	0	0	1	0	0	0	0	0	0	0	1	0	0	0	4	1	0	0	0	0	0	0	0	0	0	1	1	1	0	1	0	0	0	0	0	0	0	0	0	0	0	0	1	1
hsa-miR-6887-3p	0	0	0	0	2	0	0	0	0	0	0	0	0	0	0	0	0	1	0	0	0	0	0	0	0	1	0	0	0	0	0	0	0	0	1	0	1	0	0	0	0	0	0	0	0	0	0	1	0
hsa-miR-6895-3p	0	0	0	1	0	0	0	0	0	0	0	0	0	0	0	0	0	0	0	1	1	0	0	0	1	0	0	0	0	0	1	0	0	0	0	0	0	0	0	0	0	0	0	0	0	0	0	1	0
hsa-miR-7152-3p	0	0	0	0	0	0	1	0	0	1	0	0	0	0	0	0	0	0	0	0	1	0	0	1	0	1	0	1	0	0	0	0	1	0	0	0	0	0	0	1	0	1	0	0	1	1	0	1	0
hsa-miR-7155-3p	0	0	1	0	1	1	0	1	0	1	0	0	0	0	0	0	1	0	0	0	0	0	1	0	0	0	0	0	0	0	0	0	1	0	0	1	1	1	0	1	0	0	0	0	0	0	0	1	1
hsa-miR-4433b-3p	0	0	0	0	3	0	1	0	0	0	1	0	0	0	0	0	2	0	0	0	2	0	0	0	0	0	0	2	1	0	1	0	0	0	0	0	2	0	0	0	0	1	1	1	0	0	0	1	1
hsa-miR-7845-5p	0	1	0	0	2	0	0	1	0	0	0	0	0	0	0	0	0	0	1	0	1	0	0	0	1	0	0	0	0	0	0	0	0	0	0	0	0	0	0	1	0	1	0	0	0	0	0	1	0
hsa-miR-7854-3p	0	0	1	3	1	0	0	0	1	0	0	0	0	1	1	1	1	1	0	2	2	0	0	0	1	0	1	2	0	2	1	1	1	1	1	2	1	0	1	0	1	1	0	1	0	2	0	2	3
hsa-miR-548ba	0	0	0	0	0	1	4	0	0	0	0	0	0	0	0	1	0	0	0	0	1	0	1	0	0	0	0	1	0	0	0	0	0	0	0	0	0	0	0	0	0	0	0	1	0	1	0	1	1
hsa-miR-219a-5p	1	1	1	0	0	1	1	0	1	1	1	0	0	1	2	3	1	1	1	0	1	1	1	2	1	4	0	0	0	2	0	1	0	1	1	1	2	1	1	1	1	1	1	1	0	1	0	0	4
hsa-miR-372-3p	0	0	0	2	2	1	0	1	0	0	5	3	0	0	0	0	0	0	0	2	0	0	1	1	0	0	0	0	2	5	1	0	0	0	0	0	0	0	1	1	0	0	1	0	0	1	0	0	3
hsa-miR-383-5p	0	2	0	0	0	0	0	0	1	1	0	0	0	0	0	0	0	0	0	0	0	0	0	0	0	1	1	0	2	0	0	2	0	1	0	2	0	2	0	1	0	0	0	0	1	1	0	0	1
hsa-miR-490-3p	6	2	14	2	9	8	1	5	5	5	3	6	10	6	3	7	2	0	1	0	16	14	4	0	4	15	1	30	4	3	0	7	2	1	3	1	4	12	3	12	1	13	3	4	3	4	0	0	4
hsa-miR-202-3p	0	1	0	2	0	0	1	0	1	0	0	6	6	0	1	0	0	1	1	1	0	1	0	0	0	1	0	2	4	1	2	1	1	1	1	1	1	4	0	2	0	2	1	1	0	1	0	0	1
hsa-miR-512-3p	2	0	1	2	3	0	0	1	0	0	1	3	1	0	0	0	0	0	0	6	1	0	1	0	1	0	0	0	1	0	2	1	1	1	0	0	0	1	0	0	0	1	1	0	0	1	0	0	1
hsa-miR-520a-5p	0	1	0	3	3	0	0	1	0	0	0	5	0	0	0	0	1	0	0	7	1	0	0	0	0	1	0	0	0	0	5	0	0	0	0	1	2	2	0	2	0	2	1	0	0	2	0	0	0
hsa-miR-520a-3p	1	0	2	8	9	0	2	3	0	1	0	19	1	1	0	0	0	0	0	10	2	0	3	0	0	0	0	5	11	0	13	1	1	0	0	0	1	3	0	1	0	1	1	0	1	4	0	0	0
hsa-miR-526b-5p	1	0	0	21	9	0	0	1	0	0	0	18	2	1	0	0	0	0	0	21	2	1	0	0	0	1	0	0	6	0	10	1	1	0	0	0	0	2	0	2	0	1	0	0	0	2	0	0	0
hsa-miR-525-5p	1	1	0	3	2	0	1	0	0	0	0	4	0	0	0	0	0	0	0	5	0	0	0	0	1	0	0	0	1	0	3	0	0	0	0	0	0	0	1	0	0	1	0	0	0	1	0	0	0
hsa-miR-525-3p	0	0	0	1	2	0	0	0	0	0	0	2	0	0	0	0	0	0	0	5	0	0	0	0	0	0	0	0	1	0	2	0	0	0	0	0	0	1	0	0	0	1	0	1	0	1	0	0	0
hsa-miR-523-3p	0	0	0	1	3	0	1	0	0	0	0	2	1	0	0	0	0	0	0	2	0	0	0	0	0	0	0	0	1	0	3	0	0	0	0	0	0	0	0	0	0	0	0	0	0	1	0	0	0
hsa-miR-518f-5p	0	0	0	1	1	0	0	0	0	0	0	2	0	0	0	0	0	0	0	2	0	0	0	0	1	0	0	0	2	1	3	0	0	0	0	0	0	1	0	0	0	0	0	0	0	1	0	0	1
hsa-miR-518f-3p	0	0	0	3	0	0	0	0	0	0	0	1	1	0	0	0	0	0	0	1	1	0	0	0	0	0	0	0	2	0	1	0	0	0	0	0	0	0	0	0	0	0	0	0	0	1	0	0	0
hsa-miR-518b	0	0	1	16	11	0	0	1	1	0	0	30	1	1	0	0	0	0	0	20	1	0	0	0	0	0	0	0	2	0	5	1	1	1	0	0	0	4	1	1	0	0	0	0	0	3	0	0	1
hsa-miR-518c-3p	0	0	1	2	3	0	2	1	0	0	0	4	1	0	0	0	0	0	0	6	2	0	0	0	0	0	0	0	3	0	2	0	0	0	0	0	0	0	0	1	0	1	0	0	2	1	0	0	0
hsa-miR-517a-3p	0	0	0	32	19	0	1	0	0	0	2	36	2	0	1	0	0	0	0	41	1	1	0	1	0	1	0	3	12	0	19	1	0	1	0	0	1	3	0	2	0	1	1	0	4	8	0	0	0
hsa-miR-519d-3p	0	0	0	4	2	0	1	0	0	0	0	2	0	0	0	0	0	0	0	1	0	0	0	0	0	0	0	0	0	0	1	0	0	0	0	0	0	1	0	0	0	1	0	0	0	2	0	0	0
hsa-miR-520d-3p	0	0	0	3	1	0	0	1	0	0	0	3	1	0	0	0	0	0	0	1	0	0	0	0	0	0	0	0	0	0	1	0	0	1	0	0	0	0	1	1	0	1	0	0	0	1	0	0	0
hsa-miR-517b-3p	0	0	0	32	19	0	1	0	0	0	2	36	2	0	1	0	0	0	0	41	1	1	0	1	0	1	0	3	12	0	19	1	0	1	0	0	1	3	0	2	0	1	1	0	4	8	0	0	0
hsa-miR-518e-3p	1	0	0	4	3	0	1	0	1	0	1	4	0	1	0	0	1	0	1	5	1	2	1	0	0	1	0	1	2	0	3	1	0	0	0	0	1	0	1	0	1	1	0	0	1	1	0	0	0
hsa-miR-522-3p	0	0	1	1	0	0	0	0	0	0	1	1	0	1	0	0	1	2	1	1	2	0	1	0	1	1	0	1	1	0	0	3	0	2	0	0	0	1	0	2	0	2	1	0	2	1	0	0	0
hsa-miR-607	1	0	0	0	0	2	1	0	1	1	0	0	0	0	1	0	0	1	1	0	1	1	1	0	1	1	0	0	0	0	0	1	0	1	0	2	1	1	2	1	0	1	1	0	0	1	0	0	1
hsa-miR-138-2-3p	0	0	0	0	0	0	0	0	0	0	0	0	0	0	0	0	0	0	0	0	0	0	0	0	0	0	0	0	0	0	0	0	0	0	0	0	0	0	0	0	0	0	0	0	0	1	0	0	0
hsa-miR-371a-5p	0	0	0	0	0	0	1	0	0	0	0	0	0	0	0	0	0	0	0	0	0	0	0	0	0	0	0	0	0	0	0	0	0	0	0	0	0	0	0	0	0	0	0	0	0	2	0	0	0
hsa-miR-490-5p	0	1	2	0	4	0	0	2	0	1	1	1	2	2	0	0	0	0	0	1	3	4	1	0	2	2	0	3	1	0	1	1	0	0	0	1	0	1	1	1	0	2	1	0	1	1	0	0	0
hsa-miR-508-5p	2	1	1	9	0	5	6	3	3	1	2	1	0	15	8	4	6	0	7	1	0	0	0	6	0	1	3	2	3	3	0	1	1	1	2	2	0	2	11	2	0	0	10	6	1	1	0	0	8
hsa-miR-216b-5p	1	0	0	0	1	0	1	0	1	1	1	0	0	0	1	1	1	1	0	0	0	0	0	1	0	0	0	0	0	0	0	1	0	0	0	0	0	1	0	0	0	1	0	0	0	1	0	0	0
hsa-miR-509-3-5p	3	3	0	1	0	2	5	0	4	1	1	0	2	24	6	0	14	0	8	0	4	0	0	12	1	0	5	1	0	7	1	0	7	0	0	10	1	2	3	2	4	0	10	3	0	2	0	0	3
hsa-miR-1323	0	0	0	3	3	0	1	0	0	0	0	6	0	0	0	0	0	0	0	9	2	0	0	0	0	1	0	0	1	0	3	1	0	1	0	0	1	4	1	1	0	0	1	0	0	1	0	0	0
hsa-miR-1298-5p	1	2	0	0	0	0	55	0	0	1	1	0	4	1	1	0	0	0	0	0	1	1	0	1	0	0	0	1	0	0	0	1	2	0	0	0	0	1	0	1	2	0	0	0	1	1	0	0	0
hsa-miR-1179	1	0	0	0	0	0	0	1	0	0	1	0	1	1	0	0	1	1	0	0	0	0	1	1	1	0	1	1	0	0	0	0	0	0	0	0	0	0	0	1	0	0	0	1	1	1	0	0	1
hsa-miR-1255a	1	1	0	0	0	1	2	2	1	0	2	0	2	0	0	1	0	0	0	0	1	0	2	0	0	0	0	0	0	0	0	0	2	1	0	1	1	1	0	0	0	0	0	0	0	1	0	0	1
hsa-miR-1256	0	0	0	0	0	0	0	0	0	0	0	0	0	0	0	0	0	0	0	0	0	0	0	0	0	0	0	0	0	0	0	0	0	0	0	0	0	0	0	0	0	0	0	0	0	1	0	0	0
hsa-miR-1537-3p	0	0	0	0	0	0	1	0	0	0	1	0	0	0	0	0	0	0	0	0	0	0	0	0	0	3	0	1	0	1	0	0	0	0	0	0	0	1	0	0	0	0	1	0	1	1	0	0	0
hsa-miR-2681-5p	0	1	0	0	2	1	1	1	1	0	0	0	1	0	1	0	0	0	0	0	1	0	0	0	0	1	1	1	0	0	0	1	0	0	0	1	0	0	0	1	0	1	1	0	0	1	0	0	0
hsa-miR-2681-3p	0	0	0	0	0	1	1	0	2	0	0	0	1	0	0	0	0	0	0	0	1	0	0	1	1	0	1	1	0	0	0	0	1	1	0	0	0	0	0	1	0	0	0	0	0	1	0	0	1
hsa-miR-3138	0	0	1	0	0	0	0	0	0	0	0	0	0	0	0	0	0	0	0	0	0	0	0	0	0	0	0	0	0	0	0	0	0	0	0	0	0	0	0	0	0	0	0	0	0	1	0	0	1
hsa-miR-3074-3p	0	0	0	0	0	1	1	1	0	0	0	0	1	0	1	0	1	0	0	0	2	1	0	0	0	0	0	1	1	0	0	0	0	0	0	0	0	2	0	0	1	0	1	0	0	1	0	0	0
hsa-miR-3163	1	1	0	0	0	0	1	0	2	0	0	0	1	0	0	0	2	1	0	0	2	0	0	0	0	0	0	1	0	0	0	0	0	0	0	0	0	0	0	0	0	1	0	0	1	1	0	0	1
hsa-miR-3195	2	1	0	0	0	1	0	1	0	2	0	3	2	0	1	1	0	0	2	0	0	0	1	1	0	2	0	4	0	0	0	1	2	0	0	1	0	1	1	0	0	0	3	0	2	1	0	0	0
hsa-miR-3622a-3p	1	1	0	3	3	1	2	0	0	0	0	4	1	0	0	1	0	0	1	3	2	0	0	1	0	0	0	0	6	0	4	1	0	0	5	2	1	2	1	0	0	1	0	0	1	1	0	0	0
hsa-miR-3655	0	1	0	0	2	1	0	0	2	0	0	0	0	0	1	0	0	0	0	0	0	1	0	0	1	0	0	0	0	2	1	1	0	1	0	0	0	0	0	1	0	2	0	1	0	1	0	0	0
hsa-miR-3688-3p	0	0	0	0	0	1	0	0	0	1	1	0	1	0	1	1	0	0	1	0	1	0	0	0	0	0	0	0	0	0	0	0	1	0	0	1	1	2	1	1	0	0	1	1	0	1	0	0	1
hsa-miR-378f	0	0	0	0	0	1	1	0	0	0	0	0	0	0	0	2	1	0	0	0	1	1	1	0	1	0	0	0	0	0	0	0	0	0	0	0	0	1	1	2	0	0	1	0	0	1	0	0	1
hsa-miR-4458	0	0	0	0	0	0	0	2	0	0	0	0	1	0	0	0	0	0	0	1	1	0	0	0	0	1	1	0	2	0	0	0	0	0	0	0	0	1	0	0	0	0	0	0	0	1	0	0	0
hsa-miR-4470	0	0	0	0	0	0	0	0	0	0	0	0	0	0	1	0	0	0	0	0	0	0	0	0	0	0	0	0	0	0	0	0	0	0	0	0	0	0	0	0	0	0	0	0	0	1	0	0	0
hsa-miR-4501	1	0	0	0	0	0	1	0	0	0	0	0	0	0	0	0	0	0	1	0	0	0	0	1	0	0	0	0	0	0	0	0	0	0	0	0	0	1	0	0	0	0	0	0	0	1	0	0	0
hsa-miR-4529-3p	1	2	2	0	0	2	2	1	3	1	3	0	4	2	0	0	1	1	1	0	2	2	1	1	2	2	0	2	0	0	0	1	3	1	0	2	2	2	2	3	0	4	1	2	0	1	0	0	0
hsa-miR-3187-5p	0	0	0	0	1	0	0	0	0	0	0	0	0	0	0	0	2	0	0	0	0	0	1	1	0	0	0	0	0	0	0	0	0	0	0	0	0	1	0	0	0	0	1	0	0	1	0	0	1
hsa-miR-3922-5p	1	0	0	0	0	0	0	0	0	0	0	0	0	0	0	0	1	0	0	0	0	0	0	0	0	0	0	0	0	0	0	0	0	0	0	0	0	0	0	1	0	0	0	1	0	2	0	0	0
hsa-miR-4474-5p	0	0	0	0	0	0	0	0	0	0	0	0	0	0	0	0	0	0	0	0	0	0	0	0	0	0	0	0	0	0	0	0	0	0	0	0	0	0	0	0	0	0	0	0	0	1	0	0	0
hsa-miR-4634	0	0	0	4	0	0	0	0	0	0	1	7	1	0	0	0	0	0	0	5	0	1	0	0	1	0	0	2	2	0	1	0	0	0	1	0	0	1	0	0	0	0	0	0	0	1	0	0	0
hsa-miR-4640-5p	0	0	0	0	0	0	0	0	0	0	0	0	0	0	1	0	1	0	0	0	0	0	0	0	0	0	0	0	0	1	0	0	0	0	0	0	0	0	0	0	0	0	0	0	0	1	0	0	1
hsa-miR-4648	0	0	0	0	0	0	0	0	0	0	0	0	0	0	0	0	1	0	0	0	0	0	0	0	0	0	0	0	0	0	0	0	0	0	0	0	0	0	0	0	1	1	0	0	0	1	0	0	1
hsa-miR-4653-3p	0	0	0	0	0	0	0	0	0	0	0	0	0	0	0	0	0	0	0	0	0	0	0	0	0	0	0	0	0	0	0	1	0	0	0	0	0	0	0	1	0	0	0	0	0	1	0	0	1
hsa-miR-4678	0	0	0	0	0	0	1	0	3	3	1	0	2	1	1	0	0	2	1	0	1	0	3	0	2	2	0	2	0	0	0	2	1	0	0	0	2	1	5	0	0	0	5	3	0	3	0	0	0
hsa-miR-4709-5p	0	1	0	1	0	1	0	0	0	0	0	0	1	0	0	0	0	0	0	1	1	0	0	2	0	0	0	1	0	0	0	0	0	0	0	0	0	0	0	0	1	0	0	1	0	1	0	0	1
hsa-miR-4722-5p	1	2	0	0	0	0	0	0	0	0	0	0	2	1	0	0	0	0	0	1	0	0	0	0	0	0	0	0	0	0	0	0	0	0	0	0	0	1	0	0	0	0	0	0	0	1	0	0	0
hsa-miR-4740-5p	1	3	1	0	1	0	0	0	1	1	0	2	2	0	1	1	0	1	0	1	2	0	1	1	2	4	0	1	0	1	0	0	0	3	0	0	1	1	1	2	1	1	1	0	0	1	0	0	0
hsa-miR-4745-3p	1	0	0	2	0	0	0	0	0	0	0	2	0	0	1	0	0	0	0	0	0	0	0	0	0	0	0	0	5	0	1	1	1	0	0	0	0	0	0	0	0	0	0	0	0	1	0	0	1
hsa-miR-4763-5p	0	0	0	0	0	0	0	0	0	0	0	1	0	0	0	0	0	0	0	1	0	0	0	0	0	0	0	0	0	0	0	0	0	0	0	0	0	1	0	0	0	0	0	0	0	1	0	0	5
hsa-miR-4798-3p	0	0	0	0	0	0	0	0	0	0	0	0	0	0	0	0	0	0	0	0	0	0	0	0	0	0	0	0	0	0	0	0	0	0	0	0	0	0	0	0	0	0	0	0	0	1	0	0	0
hsa-miR-4800-5p	1	1	1	0	0	1	1	0	0	1	0	0	0	1	0	0	1	0	0	0	2	0	1	1	0	1	1	0	0	0	0	0	1	1	0	0	0	0	1	2	0	1	0	2	0	1	0	0	0
hsa-miR-6507-5p	0	1	1	2	1	0	2	1	1	1	2	0	1	0	2	0	0	1	0	0	0	1	0	3	0	3	1	4	0	1	0	0	2	1	0	2	1	1	0	0	0	0	1	1	2	1	0	0	2
hsa-miR-6717-5p	0	0	1	0	0	0	0	1	0	0	1	0	0	1	1	0	0	0	0	1	1	1	0	1	1	0	1	0	0	1	2	0	0	0	0	1	0	1	0	1	1	0	1	0	0	1	0	0	0
hsa-miR-190a-3p	0	1	1	0	0	0	1	0	0	1	0	0	0	1	0	0	0	0	1	0	1	1	0	1	1	0	1	0	0	0	0	1	0	0	0	0	0	1	0	0	0	0	0	0	0	1	0	0	0
hsa-miR-585-5p	2	1	0	0	0	0	0	1	2	0	0	0	1	0	1	0	1	2	1	0	2	1	1	1	1	1	1	3	0	0	0	1	1	0	0	1	1	0	0	1	0	1	0	1	2	5	0	0	1
hsa-miR-627-3p	1	0	0	0	0	0	1	0	0	0	0	0	0	0	0	0	0	0	1	0	1	0	0	0	0	0	0	0	0	0	0	0	0	1	0	0	0	1	2	1	0	0	0	1	0	1	0	0	0
hsa-miR-889-5p	0	0	0	0	0	0	0	0	0	0	0	0	0	0	0	0	0	0	0	0	0	0	0	0	0	0	0	0	0	0	0	0	0	0	0	0	0	0	0	0	0	0	0	1	0	1	0	0	0
hsa-miR-6746-3p	1	0	0	0	0	0	0	0	0	1	0	4	0	0	0	0	0	0	0	1	1	1	0	1	0	0	0	0	0	0	1	0	0	0	1	0	0	0	0	1	0	1	0	0	0	1	0	0	0
hsa-miR-6756-3p	0	1	0	1	0	0	0	0	0	0	1	0	0	0	0	0	0	1	0	1	0	1	0	0	0	0	0	0	0	0	3	1	0	0	0	0	0	1	0	0	0	0	2	0	0	1	0	0	0
hsa-miR-6764-3p	0	0	0	0	0	0	0	0	0	0	0	0	0	0	1	0	0	0	0	0	0	0	0	1	0	0	0	0	0	0	0	0	0	0	0	0	0	0	0	0	0	0	0	0	0	1	0	0	1
hsa-miR-6795-3p	0	0	0	0	0	0	0	0	0	0	0	1	0	0	0	0	0	0	0	0	0	0	0	0	0	0	0	0	0	0	0	0	0	0	0	0	1	0	0	0	0	0	0	0	0	2	0	0	0
hsa-miR-6809-3p	0	0	0	0	0	0	0	0	0	0	0	0	0	0	0	0	0	0	0	1	0	0	0	1	0	0	0	0	0	0	0	0	0	0	0	0	0	0	0	0	0	0	0	0	0	1	0	0	0
hsa-miR-6820-5p	0	0	0	0	0	0	0	0	0	0	0	0	0	0	0	0	0	0	0	0	0	0	0	0	0	0	0	0	0	0	0	0	0	0	0	0	0	0	0	0	0	0	0	0	0	1	0	0	0
hsa-miR-6882-5p	1	0	0	0	0	0	1	0	0	0	2	0	2	0	0	0	0	1	0	0	1	2	1	0	1	0	0	1	0	1	0	1	0	0	0	0	1	0	1	0	0	0	0	1	1	1	0	0	0
hsa-miR-6889-5p	0	0	0	1	0	0	0	0	0	0	0	0	0	0	0	0	0	0	0	0	0	0	0	0	0	0	0	0	0	0	0	0	0	0	0	0	0	0	0	0	0	0	0	0	0	1	0	0	0
hsa-miR-7109-3p	0	0	0	0	0	0	0	0	0	0	0	1	0	0	0	0	0	0	0	0	0	0	0	0	0	0	0	0	0	0	2	0	0	0	0	0	0	0	1	0	0	0	0	0	0	1	0	0	0
hsa-miR-4433b-5p	1	0	0	0	1	0	0	0	1	0	1	2	1	0	0	0	0	1	0	2	2	0	0	0	0	0	0	0	2	0	0	0	0	0	0	1	2	0	1	0	0	1	1	0	0	1	0	0	0
hsa-miR-203a-5p	2	2	2	0	0	0	0	0	1	1	1	0	0	0	0	1	0	0	2	0	1	1	0	1	1	0	0	1	0	0	0	1	0	3	0	1	1	2	1	2	1	2	1	1	2	1	0	0	1
hsa-miR-211-5p	1	1	4	1	0	1	2	1	1	2	0	4	2	1	3	5	20	0	0	0	3	0	3	0	1	2	1	2	3	0	0	0	2	0	5	0	1	0	2	1	0	0	0	3	0	0	0	0	1
hsa-miR-122-5p	0	0	0	0	0	0	1	0	0	1	0	0	0	0	0	0	0	0	0	0	0	0	0	0	0	0	0	0	0	0	0	0	1	0	0	0	0	0	0	1	0	0	0	0	0	0	0	0	14
hsa-miR-373-3p	0	2	0	0	0	0	0	0	0	0	1	0	0	0	0	0	0	0	0	0	1	0	0	0	0	0	0	0	0	0	0	4	0	0	0	0	0	0	0	0	0	0	1	0	0	0	0	0	1
hsa-miR-346	0	1	0	1	1	1	0	0	0	0	0	2	0	1	0	1	0	0	0	4	0	0	0	1	0	0	0	0	3	0	8	0	0	1	2	0	0	0	0	0	0	0	0	0	0	0	0	0	2
hsa-miR-492	0	0	0	0	0	0	0	0	0	0	0	0	0	0	0	0	0	0	0	0	0	0	0	0	0	0	0	0	0	0	0	1	0	0	0	0	1	0	0	0	0	0	0	0	0	0	0	0	1
hsa-miR-432-3p	0	0	0	0	0	0	0	0	0	0	0	0	0	0	0	0	0	0	0	1	0	0	0	1	0	0	0	0	0	0	2	0	0	0	0	0	0	1	0	0	0	0	0	0	0	0	0	0	1
hsa-miR-517-5p	0	0	0	2	1	0	1	1	0	0	0	1	0	2	0	0	0	0	0	2	1	0	0	0	0	1	0	1	0	0	1	0	1	1	0	0	1	0	1	1	0	0	0	0	0	0	0	0	1
hsa-miR-513a-5p	0	0	0	0	0	0	0	0	0	0	0	0	0	0	1	0	0	0	1	0	0	0	0	1	1	0	0	1	0	0	0	0	0	1	0	0	0	0	0	0	0	0	1	0	0	0	0	0	1
hsa-miR-765	0	0	0	1	1	0	0	0	0	1	0	1	1	0	0	0	1	0	0	0	1	1	1	2	1	0	0	0	0	0	0	0	0	2	1	0	0	0	0	1	0	1	0	1	0	0	0	0	3
hsa-miR-15a-3p	1	1	0	0	0	0	2	0	1	0	1	0	1	0	0	0	0	1	0	0	0	2	0	0	1	1	1	1	0	0	0	1	1	0	0	0	2	1	0	0	0	0	0	1	4	0	0	0	2
hsa-miR-105-3p	0	0	0	0	0	0	0	0	0	0	0	0	0	0	0	0	0	0	0	0	0	0	0	0	0	0	0	0	0	0	0	0	0	0	0	0	0	0	0	0	0	0	0	0	0	0	0	0	3
hsa-miR-129-2-3p	0	0	0	0	1	0	4	0	1	0	0	1	1	0	1	0	4	0	0	1	0	1	0	0	1	0	0	0	2	0	0	3	1	1	1	0	0	0	0	1	0	2	1	0	0	0	0	0	3
hsa-miR-337-5p	0	0	0	0	0	1	0	0	0	0	0	0	0	0	0	0	0	0	0	0	1	0	0	0	0	0	0	0	0	0	0	0	0	0	0	0	0	0	0	0	0	0	0	0	0	0	0	0	1
hsa-miR-488-3p	0	0	0	0	0	0	1	1	2	1	0	0	0	0	0	0	1	0	0	0	1	1	0	2	1	1	0	0	0	0	0	1	1	0	0	0	0	1	0	0	0	0	1	0	0	0	0	0	1
hsa-miR-548b-5p	0	0	0	0	0	0	0	0	0	0	0	0	0	0	0	0	0	0	0	0	0	0	0	0	0	0	0	0	0	0	0	0	0	0	0	0	0	0	0	0	0	0	0	0	0	0	0	0	1
hsa-miR-892b	0	0	0	0	0	0	0	0	0	0	0	0	0	0	1	0	0	0	0	0	0	0	0	0	0	0	0	0	0	0	0	0	0	0	0	0	0	1	0	0	0	0	0	0	0	0	0	0	2
hsa-miR-876-5p	0	0	0	0	0	0	0	0	0	0	0	0	0	0	0	0	0	0	0	0	0	0	1	0	2	0	0	0	0	0	0	0	0	0	0	0	0	0	0	1	0	0	0	0	0	0	0	0	2
hsa-miR-876-3p	0	0	0	0	0	0	0	0	0	0	0	0	1	0	0	0	0	0	0	0	0	0	0	0	0	0	0	0	0	0	0	0	0	0	0	0	0	0	0	0	0	0	0	0	0	0	0	0	1
hsa-miR-938	0	0	0	0	0	0	0	0	0	0	0	0	0	0	0	0	0	0	0	0	0	0	0	0	0	0	0	0	0	1	0	0	0	0	0	0	0	0	0	0	0	0	0	0	0	0	0	0	1
hsa-miR-513b-5p	0	0	0	0	0	1	0	0	0	0	0	0	0	0	0	0	0	0	0	0	0	0	0	1	0	0	0	0	0	0	0	0	0	0	0	0	0	1	0	0	0	0	0	0	0	0	0	0	1
hsa-miR-1185-5p	0	0	0	0	0	0	0	1	1	0	0	0	0	0	1	0	0	1	1	0	0	0	0	1	0	1	0	0	0	0	0	0	0	0	0	0	0	0	0	0	0	0	0	1	0	0	0	0	2
hsa-miR-1181	0	1	1	4	2	0	0	0	0	0	0	0	0	0	0	0	0	0	1	0	0	0	1	0	0	1	0	0	0	0	0	0	0	1	0	0	0	0	1	0	0	0	0	0	0	0	0	0	1
hsa-miR-548l	0	0	0	0	0	0	0	0	0	0	0	0	0	0	0	0	0	0	1	0	0	2	0	0	0	0	0	1	0	0	0	0	1	0	0	0	0	1	0	0	0	0	0	1	0	0	0	0	1
hsa-miR-1284	1	0	1	0	0	0	1	0	0	0	0	0	1	1	0	1	0	1	0	0	1	0	0	0	1	2	1	0	0	1	0	1	0	1	0	0	1	0	1	1	0	1	1	0	0	0	0	0	1
hsa-miR-1538	1	0	0	0	0	0	0	0	0	1	1	2	0	1	0	0	1	0	1	1	1	0	0	0	0	2	0	0	2	0	0	1	0	0	1	0	0	0	0	1	0	0	1	0	0	0	0	0	1
hsa-miR-1913	0	0	0	0	0	0	0	0	0	0	0	1	0	0	0	0	1	0	1	0	0	0	0	0	0	0	0	0	0	0	0	0	0	0	0	0	0	0	0	0	0	0	1	0	0	0	0	0	1
hsa-miR-2114-5p	1	0	0	0	0	0	2	0	1	1	1	1	1	0	0	1	1	1	0	0	2	1	1	0	0	0	1	0	0	0	0	0	0	0	0	1	1	2	0	1	0	5	1	0	1	0	0	0	3
hsa-miR-2114-3p	1	0	0	0	0	0	1	0	0	1	0	0	0	0	1	0	0	0	0	0	0	1	0	0	0	0	0	0	0	0	0	1	0	0	0	0	1	0	1	0	0	0	0	0	0	0	0	0	1
hsa-miR-548q	1	0	0	0	0	1	0	0	0	0	1	0	0	0	0	0	0	0	0	0	1	1	0	0	0	0	0	0	0	0	0	1	0	0	0	0	1	0	0	1	0	0	0	0	0	0	0	0	1
hsa-miR-718	0	0	0	0	0	0	0	0	0	0	0	0	0	0	0	0	0	0	0	0	0	0	0	0	0	0	0	0	0	0	0	0	0	0	0	0	0	0	0	0	0	0	0	0	0	0	0	0	1
hsa-miR-3131	0	0	2	1	8	0	1	0	0	0	0	0	0	0	0	0	0	0	0	0	0	0	0	0	2	0	0	0	0	0	2	0	0	0	0	0	0	1	0	3	0	1	1	2	0	0	0	0	1
hsa-miR-3132	0	0	0	0	0	0	0	0	0	0	0	0	0	0	0	0	0	0	0	0	0	0	0	0	0	0	0	0	0	0	0	0	0	0	0	0	1	0	0	0	0	0	0	0	0	0	0	0	1
hsa-miR-3144-3p	0	0	0	0	0	0	0	1	0	0	0	0	0	0	0	1	0	0	1	0	0	0	0	0	0	0	0	1	0	0	0	1	0	1	0	0	0	0	0	0	0	0	0	0	0	0	0	0	1
hsa-miR-3155a	0	0	0	0	1	0	0	0	0	0	0	0	0	0	0	0	0	0	0	0	1	0	0	0	2	0	0	0	0	0	0	0	0	0	0	0	1	0	0	0	0	0	1	0	0	0	0	0	1
hsa-miR-3159	0	0	0	0	0	1	0	0	0	0	0	0	0	0	0	1	0	0	0	0	0	0	0	0	0	0	0	0	0	0	0	0	0	0	0	0	0	0	0	0	0	0	1	0	0	0	0	0	1
hsa-miR-548x-3p	0	0	0	0	0	0	0	0	0	0	0	0	0	0	0	0	0	0	0	0	0	0	0	0	0	0	0	0	0	0	0	0	0	0	0	0	0	0	0	0	0	0	0	0	0	0	0	0	3
hsa-miR-3679-5p	0	1	0	0	0	0	0	0	0	0	0	1	0	0	0	0	0	0	0	0	0	0	0	0	1	0	0	0	1	0	0	0	0	0	0	0	0	0	0	1	0	0	0	0	0	0	0	0	1
hsa-miR-3923	1	1	0	0	0	0	0	0	0	0	1	0	0	0	0	0	0	0	0	0	1	1	1	0	0	0	1	1	0	2	0	0	0	0	0	0	1	2	0	1	0	1	1	0	0	0	0	0	5
hsa-miR-3943	0	0	0	0	0	0	0	0	0	0	0	0	0	0	0	0	0	0	1	0	1	0	0	0	0	1	0	0	0	0	0	0	0	0	0	0	0	0	0	0	0	0	0	0	0	0	0	0	1
hsa-miR-4431	0	0	0	0	0	0	0	0	0	0	0	0	0	0	0	0	0	0	0	0	0	0	0	0	0	0	0	0	0	0	0	0	0	0	0	0	1	0	0	0	0	0	0	0	0	0	0	0	2
hsa-miR-4482-5p	0	0	1	0	0	0	0	1	0	0	0	0	0	0	0	2	1	0	0	0	0	0	0	0	0	0	0	0	0	0	0	0	1	0	0	0	0	0	0	0	0	0	0	0	0	0	0	0	1
hsa-miR-4524a-3p	0	3	1	0	0	0	1	0	3	1	1	1	1	1	1	0	2	0	0	2	0	2	1	0	1	1	0	0	2	0	2	0	1	1	0	1	1	0	0	1	0	1	1	0	1	0	0	0	2
hsa-miR-4528	1	0	0	0	0	1	0	0	0	0	0	0	0	0	1	0	1	0	1	0	0	2	0	0	0	1	0	2	0	0	0	0	0	0	0	0	0	0	0	1	1	1	0	0	0	0	0	0	1
hsa-miR-4537	0	0	0	0	0	0	0	0	0	0	0	0	0	0	0	0	0	0	0	0	0	0	0	1	0	0	0	0	0	0	0	0	0	0	0	0	0	0	0	0	0	0	0	0	0	0	0	0	1
hsa-miR-4642	0	0	0	0	0	0	0	0	0	0	0	0	0	0	0	0	0	0	0	0	0	0	0	0	0	0	0	0	0	0	0	0	0	0	0	0	0	0	0	0	0	0	0	0	0	0	0	0	1
hsa-miR-4643	0	0	0	0	0	0	0	0	0	0	0	0	0	0	0	0	0	0	0	0	0	0	0	0	0	0	0	0	0	0	0	0	0	0	0	0	0	0	0	0	0	0	0	0	0	0	0	0	1
hsa-miR-4651	0	0	0	1	0	0	0	0	0	1	0	1	0	0	1	0	0	0	0	0	0	0	0	0	0	0	0	0	0	0	0	0	1	0	0	0	0	0	0	0	0	0	0	0	0	0	0	0	1
hsa-miR-4654	0	0	0	0	0	0	0	0	0	0	0	0	0	0	1	0	0	0	0	0	0	0	0	0	0	0	0	0	0	0	1	0	0	0	0	0	0	0	0	0	0	0	0	0	0	0	0	0	1
hsa-miR-4658	0	0	0	0	0	0	0	1	0	1	0	0	0	0	0	0	0	0	0	0	0	1	0	0	0	0	0	0	0	1	0	1	0	0	1	0	0	1	0	0	1	0	0	0	0	0	0	0	1
hsa-miR-4662a-3p	0	0	0	0	0	0	0	0	0	0	1	0	0	0	0	0	0	0	0	0	0	0	0	0	0	1	0	0	0	0	0	0	0	0	0	0	0	0	0	0	0	0	0	0	0	0	0	0	1
hsa-miR-4664-3p	0	0	0	0	3	0	0	0	0	0	0	0	0	0	0	0	0	0	0	1	0	0	0	0	0	0	0	1	0	1	0	0	0	0	1	0	0	0	0	0	0	0	0	0	0	0	0	0	1
hsa-miR-4681	0	0	0	0	0	0	0	0	1	0	1	0	0	0	0	0	0	0	0	0	0	0	0	0	0	0	0	0	0	0	0	0	0	0	0	0	0	1	0	0	0	2	0	0	1	0	0	0	1
hsa-miR-4687-3p	0	0	0	2	0	0	0	0	0	0	0	0	0	0	0	0	0	0	0	0	0	0	0	0	0	0	1	0	0	0	0	0	1	0	0	0	0	2	0	0	1	1	0	0	0	0	0	0	1
hsa-miR-4704-5p	0	0	0	0	0	0	0	0	0	0	0	0	0	0	0	0	0	0	0	0	0	0	0	0	0	0	0	0	0	0	0	0	0	0	0	0	0	0	0	0	0	0	0	0	0	0	0	0	1
hsa-miR-4705	0	1	2	0	0	0	0	0	1	0	1	0	1	0	0	1	1	1	0	0	1	1	0	1	1	0	0	1	0	0	0	0	0	0	0	0	0	0	0	2	0	0	0	0	0	0	0	0	2
hsa-miR-4707-5p	0	0	0	1	4	0	0	0	0	0	0	0	0	0	0	0	0	0	1	0	0	1	0	0	0	0	0	0	2	1	0	0	1	1	2	0	0	0	0	1	1	0	1	1	0	0	0	0	1
hsa-miR-4717-3p	0	0	0	0	0	0	0	0	0	0	0	0	0	1	0	2	0	0	1	1	1	0	0	0	0	0	0	0	0	0	0	0	1	1	0	0	1	1	1	0	0	1	1	0	0	0	0	0	1
hsa-miR-4724-3p	0	0	0	0	0	0	0	0	0	0	0	0	0	0	0	0	0	0	0	0	0	0	0	0	0	0	0	0	0	0	0	0	0	0	0	0	0	0	0	0	0	0	0	0	0	0	0	0	1
hsa-miR-4728-5p	0	0	0	0	0	0	0	0	0	0	0	0	0	0	0	0	0	0	0	1	0	0	0	0	0	0	0	0	1	1	0	0	0	0	0	0	0	0	0	0	0	0	0	0	0	0	0	0	1
hsa-miR-4732-5p	0	2	0	0	0	2	2	0	0	1	1	0	0	1	1	1	0	2	1	0	5	0	4	1	1	1	0	1	3	1	6	0	0	0	2	1	2	1	4	3	0	1	1	4	0	0	0	0	1
hsa-miR-4745-5p	0	0	0	0	1	0	0	0	0	0	0	1	0	0	0	0	0	0	0	0	0	0	0	0	0	0	0	0	0	2	2	0	0	0	1	0	0	0	0	0	0	0	0	0	0	0	0	0	1
hsa-miR-4753-5p	1	0	1	1	0	1	2	0	0	0	1	0	0	0	0	0	0	0	0	0	0	0	0	0	1	1	0	0	0	1	0	0	0	0	0	0	0	0	0	1	0	0	0	0	0	0	0	0	1
hsa-miR-4753-3p	0	0	0	0	0	0	0	0	0	0	0	0	0	0	0	0	0	0	0	0	0	0	0	0	0	0	0	0	0	0	0	0	0	0	0	0	0	0	0	0	0	0	0	0	0	0	0	0	1
hsa-miR-4773	0	0	0	0	0	0	0	0	0	0	0	0	0	0	0	0	0	0	0	0	1	0	0	0	0	0	1	0	0	0	0	0	1	0	0	0	0	0	0	0	0	0	0	0	0	0	0	0	1
hsa-miR-4799-5p	0	0	1	0	0	0	0	0	0	0	0	0	0	0	0	0	0	0	1	0	0	0	0	2	0	0	0	0	0	0	0	0	0	0	0	0	0	0	0	0	0	0	0	0	0	0	0	0	1
hsa-miR-4802-3p	0	0	0	0	0	0	0	0	0	1	0	0	0	1	0	1	0	0	1	0	1	0	1	1	0	0	0	0	0	0	0	0	0	0	0	0	0	0	0	0	0	0	0	0	0	0	0	0	2
hsa-miR-4536-3p	0	1	1	0	0	1	2	1	1	0	0	0	0	1	1	0	1	1	1	0	1	1	1	2	1	3	0	1	0	0	0	1	2	0	0	1	1	1	1	1	0	1	1	1	1	0	0	0	1
hsa-miR-5002-5p	0	0	0	0	0	0	1	0	0	0	0	0	0	0	0	0	0	1	1	0	0	0	0	0	0	0	0	0	0	0	0	0	0	0	0	0	0	0	0	0	0	0	0	0	0	0	0	0	1
hsa-miR-5003-5p	0	0	0	0	0	1	1	0	0	0	0	0	0	0	0	0	0	0	0	0	0	0	0	0	0	0	0	0	0	0	0	0	0	0	0	0	0	0	0	0	0	0	0	0	0	0	0	0	1
hsa-miR-5089-5p	0	0	0	0	0	0	0	0	0	0	0	0	0	0	0	0	0	0	0	0	0	0	0	1	0	1	0	0	0	0	0	0	0	0	0	0	0	0	1	0	1	0	0	0	0	0	0	0	1
hsa-miR-5094	0	0	0	0	0	0	0	0	0	0	0	0	0	0	0	0	0	0	0	0	0	0	0	0	0	0	0	0	0	0	0	0	0	0	0	0	0	0	0	0	0	0	0	0	0	0	0	0	1
hsa-miR-5582-3p	0	0	1	0	0	1	0	0	0	0	0	0	0	0	0	0	0	1	1	0	0	0	0	0	1	0	0	0	0	0	0	0	0	0	0	2	0	0	0	0	0	0	0	0	0	0	0	0	1
hsa-miR-5708	0	0	0	0	0	0	1	0	0	1	0	0	0	1	0	0	0	0	0	0	0	0	0	0	0	0	0	0	0	0	0	1	0	1	0	1	0	1	1	0	0	1	0	0	1	0	0	0	2
hsa-miR-197-5p	1	1	0	1	1	0	0	0	0	0	0	1	1	0	0	2	0	0	0	2	1	1	0	0	0	0	0	0	2	0	1	0	1	0	1	0	0	0	0	1	0	1	0	1	0	0	0	0	1
hsa-miR-873-3p	0	0	0	0	0	0	0	0	0	0	0	0	0	1	0	0	0	0	0	0	1	0	0	0	0	0	0	0	0	0	0	0	0	0	0	0	0	0	0	2	0	0	0	0	0	0	0	0	1
hsa-miR-1229-5p	0	0	0	0	1	0	0	0	0	0	0	0	0	0	0	0	0	0	0	0	0	0	0	0	0	0	0	0	0	1	0	0	0	0	0	0	0	0	0	0	0	0	0	0	0	0	0	0	1
hsa-miR-6499-5p	0	0	2	0	0	0	0	0	0	0	0	0	0	0	0	0	0	0	0	0	0	0	0	0	0	0	0	0	0	0	0	0	1	0	0	0	0	0	0	0	0	0	0	0	0	0	0	0	1
hsa-miR-597-3p	1	0	0	0	0	1	1	0	0	0	0	0	0	0	1	0	1	0	0	0	0	0	0	1	0	1	0	1	0	0	0	0	0	0	0	1	0	0	0	0	0	0	0	0	0	0	0	0	1
hsa-miR-1252-3p	0	0	0	0	0	0	0	0	0	0	0	0	0	0	0	0	0	0	0	0	0	1	0	0	0	0	0	0	0	0	0	0	0	0	0	0	0	0	0	0	0	0	0	0	0	0	0	0	1
hsa-miR-2276-5p	0	0	0	0	0	0	0	0	0	0	0	0	0	0	0	0	0	0	0	0	0	0	0	0	0	0	0	0	0	0	0	0	0	0	0	0	0	0	0	0	0	0	0	0	0	0	0	0	1
hsa-miR-6720-5p	0	0	0	0	0	0	0	0	0	0	0	0	0	0	0	0	0	0	0	0	1	0	0	0	0	0	0	0	0	0	0	1	0	0	0	0	0	0	0	0	0	0	0	0	0	0	0	0	1
hsa-miR-6730-3p	0	0	0	0	0	0	0	0	0	0	0	4	0	0	0	0	1	0	0	1	0	0	0	0	0	0	0	0	0	0	1	0	0	0	1	0	0	0	0	0	0	0	0	0	0	0	0	0	1
hsa-miR-6731-5p	1	0	0	1	0	0	0	0	0	0	0	0	0	1	0	0	0	0	0	1	0	0	0	0	0	0	0	0	0	0	0	0	0	0	0	0	0	2	1	2	0	0	0	0	0	0	0	0	1
hsa-miR-6751-3p	0	0	0	0	0	0	0	0	0	0	0	0	0	0	0	0	0	0	0	0	0	0	0	0	0	0	0	0	0	0	0	0	0	0	0	0	0	0	0	0	0	0	0	0	0	0	0	0	1
hsa-miR-6769a-3p	0	1	0	1	1	0	0	0	0	0	0	0	0	0	0	0	0	0	0	8	0	0	1	0	0	0	0	0	0	0	0	0	0	0	0	0	0	0	0	0	0	0	0	1	0	0	0	0	1
hsa-miR-6772-3p	0	0	0	0	0	0	1	0	0	0	0	0	0	0	0	1	0	0	0	0	1	0	0	0	0	0	0	0	1	0	2	0	1	0	1	0	0	1	0	0	0	0	1	0	0	0	0	0	1
hsa-miR-6781-5p	0	0	0	0	0	0	0	0	0	0	0	0	0	0	0	0	0	0	0	0	0	0	0	0	0	0	0	0	0	0	0	0	0	0	0	0	0	0	0	0	0	0	0	0	0	0	0	0	1
hsa-miR-6781-3p	0	0	1	0	0	0	0	0	1	0	1	0	0	0	0	1	0	0	0	0	0	0	0	0	0	0	0	0	0	1	0	1	1	0	0	0	2	0	0	0	0	0	0	0	0	0	0	0	2
hsa-miR-6783-5p	0	0	0	0	0	0	0	0	0	0	0	0	0	0	0	0	0	0	0	0	1	0	0	0	0	0	0	0	0	0	0	0	0	0	0	0	3	0	1	0	0	0	0	1	0	0	0	0	1
hsa-miR-6788-3p	1	1	1	5	1	0	1	0	0	1	0	4	1	0	0	2	1	1	1	6	1	1	2	2	1	1	1	1	8	0	7	2	1	1	4	0	1	1	1	2	0	1	0	1	1	0	0	0	2
hsa-miR-6799-3p	0	0	0	1	0	0	0	0	0	0	0	0	0	0	0	0	0	0	0	1	0	0	0	1	0	0	0	0	0	0	0	0	0	0	0	0	0	0	0	0	0	0	0	0	0	0	0	0	1
hsa-miR-6805-5p	0	0	1	0	0	0	1	0	0	1	1	2	0	1	0	0	0	0	0	0	0	0	0	1	0	0	0	0	0	0	1	0	0	0	0	0	0	0	0	0	0	0	0	0	0	0	0	0	1
hsa-miR-6811-5p	0	0	0	0	1	0	0	0	0	0	0	0	0	1	0	0	0	1	0	0	0	0	0	0	0	0	0	0	0	0	0	1	0	0	0	0	0	1	0	0	0	1	0	0	0	0	0	0	1
hsa-miR-6818-5p	1	0	0	0	0	0	0	0	0	1	0	0	0	1	0	0	0	0	1	0	3	0	0	0	0	0	0	0	0	0	0	1	0	1	0	0	0	0	0	1	1	0	0	0	0	0	0	0	2
hsa-miR-6821-3p	0	0	0	2	0	0	0	0	0	0	0	0	0	0	0	0	0	0	0	0	0	0	0	0	0	0	0	0	1	0	0	0	0	0	2	0	0	0	0	0	0	0	0	1	0	0	0	0	1
hsa-miR-6831-5p	0	0	0	0	0	0	0	0	0	0	0	0	0	0	0	0	0	0	0	0	0	0	0	0	0	0	0	0	0	0	0	0	0	0	0	0	0	0	0	0	0	0	0	0	0	0	0	0	1
hsa-miR-6851-3p	0	0	0	0	2	1	1	0	0	0	0	0	0	0	0	0	0	0	0	3	0	0	0	0	0	0	0	0	0	0	0	0	0	0	0	0	0	0	0	0	0	0	0	0	0	0	0	0	1
hsa-miR-6853-3p	0	0	0	0	0	0	0	0	0	0	0	0	0	0	0	0	1	0	0	0	0	1	1	0	2	1	0	0	2	0	0	0	0	0	1	0	0	0	0	0	0	0	1	0	0	0	0	0	1
hsa-miR-6874-3p	1	0	1	0	0	0	0	0	0	1	0	0	1	1	0	2	0	0	0	0	2	0	1	0	0	2	0	0	0	1	0	0	0	0	0	0	0	0	0	0	0	0	1	0	0	0	0	0	2
hsa-miR-6883-3p	0	0	0	0	0	0	0	0	0	1	0	1	1	0	0	0	0	0	0	0	0	0	1	0	0	0	0	0	0	0	0	0	0	0	0	1	1	0	0	0	0	0	1	0	0	0	0	0	1
hsa-miR-6884-5p	0	1	0	0	0	0	0	0	0	0	0	0	2	0	0	0	0	0	1	0	0	0	0	0	0	0	0	0	0	0	0	1	0	0	0	1	1	1	1	1	0	0	0	0	0	0	0	0	1
hsa-miR-7152-5p	0	0	0	0	0	0	1	0	1	0	1	0	0	0	1	0	0	1	0	2	0	0	0	0	1	0	0	0	0	0	0	1	0	0	0	0	0	0	0	0	0	0	0	0	1	0	0	0	1
hsa-miR-1273h-3p	0	0	0	0	0	0	0	0	0	1	0	0	0	0	0	0	0	0	0	0	0	0	0	0	0	0	0	0	0	0	0	0	0	0	0	0	0	0	0	0	0	0	0	0	0	0	0	0	1
hsa-miR-7844-5p	0	1	0	0	0	0	0	0	1	0	0	0	0	1	0	1	0	1	0	0	2	0	0	1	0	1	0	0	0	0	0	0	0	1	0	0	0	0	0	2	0	0	1	1	0	0	0	0	1
hsa-miR-7974	0	0	0	0	1	0	0	0	0	0	0	0	0	0	0	0	1	0	0	0	0	0	0	0	0	0	0	0	0	0	0	1	0	0	0	0	0	1	0	0	0	0	0	0	0	0	0	0	1
hsa-miR-1-5p	1	0	0	0	0	0	0	0	0	0	0	0	0	0	0	0	0	0	1	0	0	1	0	0	0	0	1	0	0	0	0	0	0	0	0	0	0	0	0	0	0	1	0	0	2	0	0	0	1
hsa-miR-559	0	0	0	0	0	0	0	0	0	0	0	0	0	0	0	0	0	0	0	0	0	0	0	0	0	0	0	0	0	0	0	0	0	0	0	0	0	0	0	0	0	0	0	0	0	0	0	0	0
hsa-miR-92a-2-5p	0	0	0	0	0	0	0	0	0	0	0	0	0	0	0	0	0	0	0	0	0	0	0	0	0	0	0	0	0	0	0	0	0	0	1	0	0	0	0	0	0	0	0	0	0	0	0	0	0
hsa-miR-96-3p	0	0	0	0	0	0	0	0	0	0	0	0	0	0	0	0	0	0	0	0	0	0	0	0	0	0	0	0	0	1	0	0	0	0	0	0	0	0	0	0	0	0	0	0	0	0	0	0	0
hsa-miR-218-2-3p	0	0	0	0	0	0	0	0	0	0	0	0	1	0	0	0	0	0	0	0	0	0	0	0	0	0	0	0	0	0	0	0	0	0	0	0	0	0	0	0	0	0	0	0	0	0	0	0	0
hsa-miR-1246	0	0	0	0	0	0	0	0	0	0	0	0	0	0	0	0	0	0	0	0	0	0	0	0	0	0	0	0	0	0	0	0	0	0	0	0	0	0	0	0	0	0	0	0	0	0	0	0	0
hsa-miR-544b	0	1	0	0	0	0	0	0	0	0	0	0	0	0	0	0	0	0	0	0	0	0	0	0	0	0	0	0	0	0	0	0	0	0	0	0	0	0	0	0	0	0	0	0	0	0	0	0	0
hsa-miR-3145-3p	0	0	0	0	0	0	0	0	1	0	0	0	1	0	0	0	0	0	0	0	0	0	0	0	0	0	0	0	0	0	0	1	0	0	0	0	0	0	0	0	0	1	0	1	0	0	0	0	0
hsa-miR-3146	0	0	0	0	0	1	0	2	0	0	0	0	0	0	0	0	0	0	0	0	0	0	0	0	0	0	0	0	0	0	0	0	0	0	0	0	0	0	0	0	0	0	0	0	0	0	0	0	0
hsa-miR-3151-5p	0	0	0	0	0	0	0	0	0	0	0	0	0	0	0	0	0	0	0	0	0	0	0	0	0	0	0	0	0	0	0	0	0	0	0	0	0	0	0	0	0	0	0	0	0	0	0	0	0
hsa-miR-3161	0	0	0	1	0	0	0	0	0	0	1	0	0	0	0	0	0	0	0	0	0	0	0	0	0	0	0	0	0	0	0	1	0	0	0	0	0	0	0	0	0	0	0	0	0	0	0	0	0
hsa-miR-3175	0	0	0	0	0	0	0	0	0	0	0	0	0	0	0	0	0	0	0	0	0	0	0	0	0	0	0	0	0	0	0	0	0	0	0	0	0	0	0	0	0	0	0	0	0	0	0	0	0
hsa-miR-3182	0	0	0	0	0	0	0	0	0	0	0	0	0	0	0	0	0	0	0	0	0	0	0	0	0	0	0	0	0	0	0	0	0	0	0	0	0	0	0	0	0	0	0	0	0	0	0	0	0
hsa-miR-3196	0	0	0	0	0	0	0	0	0	0	0	0	0	0	0	0	0	0	0	0	0	0	0	0	0	0	0	0	0	0	0	0	0	0	0	0	0	0	0	0	0	0	0	0	0	0	0	0	0
hsa-miR-3667-3p	0	1	0	0	0	1	0	0	0	0	0	0	0	0	0	1	1	0	0	0	1	1	0	0	0	0	0	0	3	0	2	0	1	0	0	1	0	0	0	0	0	0	0	0	0	0	0	0	0
hsa-miR-3911	1	0	0	0	2	0	1	0	0	0	0	0	0	0	0	0	0	0	0	0	0	0	0	0	0	0	0	0	0	1	0	0	0	0	0	0	0	0	1	0	0	0	0	0	0	0	0	0	0
hsa-miR-3145-5p	0	0	1	0	0	0	0	0	0	0	0	0	0	0	0	0	0	0	0	0	0	0	0	0	0	0	0	0	0	0	0	0	0	0	0	0	0	0	0	1	0	0	0	0	0	0	0	0	0
hsa-miR-3150a-5p	0	0	0	0	1	0	0	0	0	0	0	0	0	0	0	0	1	1	0	0	1	0	0	0	0	0	0	0	0	0	0	0	0	0	1	0	0	0	0	1	0	0	1	0	0	0	0	0	0
hsa-miR-4676-3p	0	0	0	1	0	0	0	0	0	0	0	0	0	0	0	0	0	0	0	0	1	0	0	0	0	0	1	1	0	0	0	0	0	0	0	0	1	1	0	0	0	0	0	0	1	0	0	0	0
hsa-miR-4699-3p	0	0	1	0	0	0	0	0	1	0	0	0	0	1	1	0	1	0	0	0	1	1	1	0	1	0	0	1	0	0	0	0	0	0	0	0	0	1	0	1	0	2	1	0	0	0	0	0	0
hsa-miR-4744	0	0	0	0	0	0	0	0	0	0	0	0	0	0	0	0	1	0	0	0	0	0	0	0	0	0	0	0	0	0	0	0	0	0	0	0	0	0	0	0	0	0	0	0	0	0	0	0	0
hsa-miR-4748	0	0	0	1	0	0	0	0	0	0	0	0	0	0	0	0	0	0	0	0	0	0	0	0	0	0	0	0	0	0	2	0	0	0	0	0	0	0	0	0	0	0	1	0	0	0	0	0	0
hsa-miR-4749-5p	0	0	0	0	0	0	0	0	0	0	0	2	2	0	0	0	0	0	0	0	0	0	0	0	0	0	0	0	0	0	0	0	0	0	0	0	0	0	0	0	0	0	0	0	0	0	0	0	0
hsa-miR-4794	0	0	0	0	0	0	0	0	0	0	0	0	0	0	0	0	0	0	0	0	0	0	0	0	0	0	0	0	0	0	0	0	0	0	0	0	0	0	0	0	0	0	0	0	0	0	0	0	0
hsa-miR-5092	0	0	0	0	0	0	0	0	0	0	0	0	0	0	0	0	0	0	0	0	0	0	0	0	0	0	0	0	0	0	0	0	0	0	0	0	0	0	0	0	0	0	0	0	0	0	0	0	0
hsa-miR-5580-3p	0	0	0	0	1	0	0	0	0	0	0	0	0	0	0	0	0	0	0	0	0	1	0	0	0	0	0	0	0	0	0	0	0	0	0	0	0	0	0	0	0	0	0	1	0	0	0	0	0
hsa-miR-5583-5p	0	0	0	0	0	0	0	0	0	0	0	0	0	0	0	0	0	0	0	0	0	0	0	0	0	0	0	0	0	0	0	0	0	0	0	0	0	0	0	0	0	0	0	0	0	0	0	0	0
hsa-miR-548az-5p	0	0	0	0	0	0	0	0	0	0	0	0	0	0	0	0	0	0	0	0	0	0	0	0	0	0	0	0	0	0	0	0	1	0	0	0	0	0	0	0	0	0	0	0	0	0	0	0	0
hsa-miR-6509-3p	0	1	1	0	0	0	0	0	0	0	0	0	0	0	0	0	0	0	0	0	0	0	0	0	0	0	0	0	0	0	0	0	0	0	0	0	0	0	0	0	0	0	0	0	0	0	0	0	0
hsa-miR-95-5p	0	0	0	0	0	0	0	0	0	0	0	0	0	0	0	0	0	0	0	0	0	0	0	0	0	0	0	0	0	0	0	0	0	0	0	0	0	0	0	0	0	0	0	0	0	0	0	0	0
hsa-miR-487b-5p	0	0	0	0	1	0	0	0	2	1	0	2	0	0	0	0	0	0	0	0	1	1	0	1	0	0	0	0	0	0	0	0	0	0	0	0	0	0	0	0	0	0	0	0	0	0	0	0	0
hsa-miR-1537-5p	0	0	0	0	0	0	0	0	0	0	0	0	0	0	0	0	0	0	0	0	0	0	0	0	0	0	0	0	0	0	0	0	0	1	0	0	0	0	0	1	0	0	0	0	0	0	0	0	0
hsa-miR-5088-3p	0	0	0	2	0	0	0	0	0	0	0	0	0	0	0	0	0	0	0	0	0	0	0	0	0	0	0	0	0	0	0	0	0	0	0	0	0	0	0	0	0	0	0	0	0	0	0	0	0
hsa-miR-6739-3p	0	0	0	0	0	0	0	0	0	0	0	0	1	0	0	0	2	0	0	0	0	0	0	0	0	0	0	0	0	0	0	0	0	0	0	0	0	0	0	0	0	0	0	0	0	0	0	0	0
hsa-miR-6771-5p	0	0	0	0	0	0	0	0	0	0	0	0	0	0	0	0	0	0	0	0	0	0	0	0	0	0	0	0	0	0	0	0	0	0	0	0	0	0	0	0	0	0	0	0	0	0	0	0	0
hsa-miR-6773-5p	0	0	0	0	0	0	0	0	0	0	0	0	0	1	0	0	0	0	0	0	0	0	0	0	1	0	0	0	0	0	0	0	0	0	0	0	0	0	0	0	0	0	0	0	0	0	0	0	0
hsa-miR-6775-5p	0	0	0	0	0	0	0	0	0	0	0	0	0	0	0	0	0	0	0	2	0	0	0	0	0	0	0	0	0	0	0	0	0	0	0	0	0	0	0	0	0	0	0	0	0	0	0	0	0
hsa-miR-6783-3p	0	1	0	0	2	0	0	0	0	1	0	0	0	0	0	0	1	0	1	0	0	0	1	0	0	0	0	0	2	0	0	0	0	0	0	1	0	1	0	0	0	0	0	1	0	0	0	0	0
hsa-miR-6789-3p	0	0	0	3	0	0	0	0	0	0	0	0	0	0	0	0	0	0	0	0	0	0	0	0	0	0	0	0	0	0	0	0	0	0	0	0	0	0	0	0	0	0	0	0	0	0	0	0	0
hsa-miR-6814-5p	0	0	0	0	0	0	0	0	0	0	0	0	0	0	0	0	0	0	0	0	0	0	0	0	0	0	0	0	0	0	0	0	0	0	0	0	0	0	0	0	0	0	0	0	0	0	0	0	0
hsa-miR-6825-5p	0	0	0	0	0	0	0	0	0	0	0	0	0	0	0	0	0	0	0	0	0	0	0	0	0	0	0	0	0	0	0	0	0	0	1	0	0	0	0	0	0	0	0	0	0	0	0	0	0
hsa-miR-6780b-3p	0	0	0	0	1	0	0	0	0	0	0	0	0	0	0	0	0	0	0	1	0	0	0	0	0	0	0	0	0	0	0	0	0	0	0	0	0	2	0	0	0	0	0	0	0	0	0	0	0
hsa-miR-6844	0	0	0	0	0	0	0	0	0	0	1	0	0	0	0	0	0	0	0	0	0	0	0	0	0	0	0	0	0	0	0	0	0	0	0	0	0	0	0	0	0	2	0	1	0	0	0	0	0
hsa-miR-6846-3p	0	0	0	0	0	0	0	0	0	0	0	0	0	0	0	0	0	0	0	0	0	0	0	0	0	0	0	0	0	0	0	0	0	0	0	0	0	0	0	0	0	0	0	0	0	0	0	0	0
hsa-miR-6862-5p	0	0	0	0	0	0	1	0	0	0	1	0	0	0	0	0	0	0	0	0	0	0	0	0	0	0	0	1	0	0	1	0	0	0	0	0	0	0	0	0	0	0	0	0	0	0	0	0	0
hsa-miR-6885-5p	0	0	0	1	1	0	0	0	0	0	0	0	0	0	0	1	0	0	0	0	0	0	0	0	0	0	0	0	0	0	0	0	0	0	0	0	0	0	0	0	0	0	0	1	1	0	0	0	0
hsa-miR-6886-3p	0	0	0	0	0	0	0	0	0	0	0	0	0	0	0	0	0	0	0	1	0	0	0	0	0	0	0	0	0	0	0	0	0	0	0	0	0	0	0	0	0	0	0	0	0	0	0	0	0
hsa-miR-7110-5p	0	0	0	0	1	0	0	0	0	0	0	0	0	0	0	0	1	0	0	0	0	0	0	0	0	0	0	0	0	0	0	0	0	0	0	0	0	0	0	0	0	0	0	0	0	0	0	0	0
hsa-miR-1249-5p	0	0	0	2	0	0	0	0	0	0	0	1	0	0	0	0	0	0	0	0	0	0	0	0	0	0	0	0	0	0	0	0	0	0	0	0	0	0	0	0	0	0	0	0	0	0	0	0	0
hsa-miR-622	0	0	0	0	0	0	0	0	0	0	0	0	0	0	0	0	0	0	0	0	0	0	0	0	0	0	0	0	0	0	0	0	0	0	0	0	0	0	0	0	0	0	0	0	0	0	0	0	0
hsa-miR-662	0	0	0	0	0	0	0	0	0	0	0	0	0	0	0	0	0	0	0	0	0	0	0	0	1	0	1	0	0	0	0	0	0	0	0	0	0	0	0	1	0	0	0	0	0	0	0	0	0
hsa-miR-891b	0	0	0	0	0	0	0	0	0	0	0	0	0	0	0	0	0	0	0	0	0	0	0	0	0	0	0	0	0	0	0	0	0	0	0	0	0	0	0	0	0	0	0	0	0	0	0	0	0
hsa-miR-888-5p	0	0	0	0	0	0	0	0	0	0	0	0	0	0	0	0	0	0	0	0	0	0	2	0	0	0	0	0	0	0	0	0	0	0	0	0	0	1	0	0	0	1	0	0	0	0	0	0	0
hsa-miR-2682-3p	0	0	0	0	0	0	0	0	0	0	0	0	0	0	0	0	0	0	0	0	0	0	0	0	0	0	0	0	0	0	0	0	0	0	0	0	0	0	0	0	0	0	0	0	0	0	0	0	0
hsa-miR-3129-5p	0	0	0	0	0	0	1	0	0	1	0	0	1	0	0	0	0	0	0	0	0	0	0	2	0	0	0	1	0	0	0	0	0	0	0	0	1	0	0	0	0	0	0	0	0	0	0	0	0
hsa-miR-3150a-3p	0	0	0	0	0	0	0	0	0	0	0	0	0	0	0	0	0	0	0	0	1	0	0	0	0	0	0	0	0	0	0	1	0	0	0	0	0	0	0	0	0	0	0	0	0	0	0	0	0
hsa-miR-4254	0	0	0	0	0	0	0	0	0	0	0	0	0	0	0	0	0	0	0	0	0	0	0	0	0	0	0	0	0	0	0	0	0	0	0	0	0	0	0	0	0	0	0	0	0	0	0	0	0
hsa-miR-3200-5p	0	0	0	0	0	0	0	0	0	2	0	0	0	0	0	0	0	0	0	2	0	0	0	0	0	0	0	0	0	0	0	0	0	0	0	1	0	0	0	0	0	0	0	0	0	0	0	0	0
hsa-miR-4466	0	0	0	0	0	0	0	0	0	0	0	0	0	0	0	0	0	0	0	0	0	0	0	0	0	0	0	0	0	0	0	0	1	1	0	0	0	0	0	0	0	0	0	1	0	0	0	0	0
hsa-miR-4519	0	1	0	0	0	0	0	0	0	0	0	0	0	0	0	0	0	0	0	0	0	0	0	0	0	0	0	0	0	0	0	0	0	0	0	0	0	0	0	0	0	0	0	0	0	0	0	0	0
hsa-miR-4446-5p	0	0	0	0	0	0	0	0	0	0	0	0	0	0	0	0	0	0	0	0	0	0	0	0	0	0	0	0	0	0	0	0	0	0	0	0	0	0	0	0	0	0	1	0	0	0	0	0	0
hsa-miR-4649-5p	0	0	0	0	0	0	0	0	0	0	0	0	0	0	0	0	1	0	0	2	0	0	0	0	0	0	0	0	0	0	1	0	0	0	0	0	0	0	0	0	0	0	0	0	0	0	0	0	0
hsa-miR-4661-3p	0	0	0	0	0	0	0	0	0	0	0	0	0	0	0	0	0	0	0	0	0	0	0	0	0	0	0	0	0	0	0	0	0	0	0	0	0	0	0	0	0	0	0	0	0	0	0	0	0
hsa-miR-4680-5p	0	0	0	0	0	0	0	0	0	1	0	0	1	0	0	0	1	0	0	0	1	2	0	0	0	0	0	0	0	0	0	0	0	0	1	0	0	0	0	0	0	0	0	1	0	0	0	0	0
hsa-miR-4714-5p	0	0	0	0	0	0	1	0	1	0	0	0	0	0	0	0	0	0	0	0	1	0	1	0	0	0	0	0	0	0	0	1	0	0	0	1	0	0	0	0	0	0	0	0	0	0	0	0	0
hsa-miR-4716-5p	0	0	0	0	0	0	0	0	0	0	0	0	0	0	0	0	1	0	0	0	0	0	0	0	0	0	0	0	1	0	0	0	0	0	0	0	0	0	0	0	0	0	0	0	1	0	0	0	0
hsa-miR-4723-5p	0	0	0	0	0	0	1	0	0	1	0	0	0	0	0	0	0	0	0	0	0	0	0	0	0	0	0	0	0	0	0	0	0	0	0	0	0	0	0	0	0	0	0	0	0	0	0	0	0
hsa-miR-4758-5p	0	0	0	0	0	0	0	0	0	0	0	0	0	1	0	0	0	0	1	0	0	0	0	0	0	0	0	0	0	0	0	0	0	2	0	0	0	0	0	0	0	0	0	1	0	0	0	0	0
hsa-miR-670-3p	0	0	0	0	0	0	0	0	0	0	0	0	0	0	0	0	0	0	0	0	0	0	0	0	0	0	0	0	0	0	0	0	0	0	0	0	0	0	0	0	0	0	0	0	0	0	0	0	0
hsa-miR-6738-3p	0	0	0	1	0	0	0	0	0	0	0	0	0	0	0	0	0	0	0	0	0	0	0	0	0	0	0	0	2	0	0	0	0	0	0	0	0	0	0	0	0	0	0	0	3	0	0	0	0
hsa-miR-6741-5p	0	0	0	0	0	0	0	0	0	0	0	0	0	0	0	0	0	0	0	0	0	0	0	0	0	0	0	0	1	0	0	0	0	0	0	0	0	0	0	0	0	0	0	0	0	0	0	0	0
hsa-miR-6749-3p	0	0	0	1	2	0	0	0	0	0	0	2	0	0	0	0	1	0	0	0	0	0	0	0	0	0	0	0	0	0	1	0	1	0	1	0	0	0	1	0	0	0	0	0	0	0	0	0	0
hsa-miR-6801-3p	0	0	0	0	0	0	0	0	0	0	0	0	0	0	0	0	0	0	0	0	0	0	0	0	0	0	0	0	0	0	0	0	0	0	0	0	0	0	0	0	0	0	0	0	0	0	0	0	0
hsa-miR-6807-5p	0	1	0	0	1	0	2	0	0	0	1	0	0	0	0	1	0	0	1	0	0	0	0	0	1	0	0	0	0	0	0	0	1	0	0	0	0	0	0	1	0	0	0	0	0	0	0	0	0
hsa-miR-6807-3p	0	0	0	0	0	0	0	0	0	0	0	0	0	0	0	0	0	0	0	0	0	0	0	0	0	0	0	0	0	0	0	0	0	0	0	0	0	0	0	0	0	0	0	0	0	0	0	0	0
hsa-miR-6849-5p	0	0	0	0	0	1	1	0	0	0	0	0	0	0	0	0	0	0	0	0	0	0	0	0	0	0	0	0	0	0	0	0	0	0	0	0	0	0	0	0	0	0	0	0	0	0	0	0	0
hsa-miR-6869-5p	0	0	0	0	0	0	0	0	0	0	0	0	0	0	0	0	0	0	0	0	0	0	0	0	0	0	0	0	0	0	0	0	0	0	0	0	0	0	0	0	0	0	0	0	0	0	0	0	0
hsa-miR-6874-5p	0	0	0	0	0	0	0	0	0	0	0	0	2	1	0	0	0	0	1	0	0	1	1	0	0	0	0	0	0	0	0	0	1	0	0	0	0	0	1	0	0	0	0	0	0	0	0	0	0
hsa-miR-7703	0	0	0	0	0	0	0	0	0	0	0	0	0	0	0	0	0	0	0	0	0	0	0	0	0	0	0	1	0	0	0	0	0	0	0	0	0	0	0	0	0	0	0	0	0	0	0	0	0
hsa-miR-770-5p	0	0	0	0	0	0	0	0	0	1	0	0	1	0	0	0	1	0	0	0	2	0	0	1	0	0	0	0	0	0	0	0	0	0	0	0	0	0	0	0	0	0	0	0	0	0	0	0	0
hsa-miR-187-5p	0	0	0	2	0	0	1	0	0	0	0	3	1	0	0	0	0	0	0	1	0	0	0	0	0	1	0	1	0	0	0	0	0	0	0	0	0	1	0	0	0	0	0	0	0	0	0	0	0
hsa-miR-323a-5p	0	0	0	0	0	0	1	0	0	0	0	0	0	0	0	0	0	0	0	2	0	0	0	0	0	0	0	0	0	0	0	0	0	0	2	0	0	0	0	0	0	0	0	0	0	0	0	0	0
hsa-miR-1224-3p	0	0	0	0	0	0	0	0	0	0	0	0	0	0	0	0	0	0	0	1	0	0	0	0	0	0	0	0	0	0	2	0	0	0	0	0	0	0	0	0	0	0	0	0	0	0	0	0	0
hsa-miR-1278	0	0	0	0	0	0	0	0	0	0	0	0	0	0	0	0	0	0	1	0	0	0	0	0	0	0	0	0	0	0	0	0	0	0	0	0	0	0	0	1	0	0	1	0	0	0	0	0	0
hsa-miR-3622b-5p	0	0	0	0	0	0	0	0	0	0	0	0	0	0	1	0	0	0	0	0	0	0	0	0	0	0	0	0	0	0	0	0	0	0	0	0	0	0	0	0	0	0	0	0	0	0	0	0	0
hsa-miR-3661	0	0	0	0	0	0	0	0	0	0	0	0	0	0	0	0	0	0	0	0	0	0	0	0	0	0	0	0	0	0	0	0	0	0	0	0	0	0	0	0	0	0	0	0	0	0	0	0	0
hsa-miR-3921	0	0	0	0	0	0	0	0	0	0	0	0	0	0	0	0	0	0	0	0	0	0	0	0	0	0	0	0	0	0	0	0	0	0	0	0	0	0	0	0	0	0	0	0	0	0	0	0	0
hsa-miR-4496	0	0	0	0	0	0	0	0	0	0	0	0	0	0	0	0	0	0	0	0	0	0	0	0	0	0	0	0	0	0	0	0	0	0	0	0	0	0	0	0	0	0	0	0	0	0	0	0	0
hsa-miR-4512	0	0	0	0	0	0	0	0	0	0	0	0	0	0	0	0	0	0	1	0	0	0	0	0	0	0	0	0	0	1	0	0	0	0	0	0	0	0	0	0	0	0	0	0	0	0	0	0	0
hsa-miR-4646-5p	0	0	0	1	1	0	0	0	0	0	0	0	0	0	0	0	1	0	0	3	0	0	0	0	0	0	0	0	1	0	1	0	0	0	1	0	0	0	0	0	0	0	0	0	0	0	0	0	0
hsa-miR-4659a-3p	0	0	0	0	0	0	0	0	0	0	0	0	0	0	0	0	0	0	0	0	1	0	0	0	0	0	0	0	0	0	0	0	0	0	0	0	2	1	0	0	0	0	1	0	0	0	0	0	0
hsa-miR-4666a-5p	0	0	0	0	0	0	1	0	0	0	0	0	0	0	0	0	0	0	0	0	0	0	0	1	0	0	0	0	0	0	0	0	0	0	0	0	0	0	0	0	0	0	0	0	0	0	0	0	0
hsa-miR-4674	0	0	0	1	0	0	1	0	0	1	0	4	0	1	0	0	1	0	0	3	0	0	0	0	0	0	0	0	2	1	0	0	0	0	0	0	0	0	0	0	0	0	0	3	0	0	0	0	0
hsa-miR-4687-5p	0	0	0	0	2	0	0	0	0	0	0	0	0	0	0	0	0	0	0	1	0	0	1	0	0	0	0	0	0	0	1	0	0	1	1	0	0	0	0	0	0	1	0	0	0	0	0	0	0
hsa-miR-4715-5p	0	0	0	0	0	0	1	0	0	0	0	0	0	0	0	0	0	0	0	0	1	0	0	0	0	0	0	0	2	0	0	0	0	0	0	0	0	0	1	0	0	0	0	0	0	0	0	0	0
hsa-miR-4731-5p	0	0	0	0	0	0	0	0	0	0	0	0	0	0	0	0	0	0	0	0	0	0	0	0	0	0	0	0	0	0	0	0	0	0	0	0	0	0	0	0	0	0	1	0	0	0	0	0	0
hsa-miR-4749-3p	0	0	0	0	0	0	0	0	0	0	0	1	0	0	0	0	0	0	1	0	0	0	0	0	0	0	0	0	0	0	0	0	0	0	0	0	0	0	0	0	0	0	0	0	0	0	0	0	0
hsa-miR-4752	0	0	1	0	0	0	0	0	0	0	0	0	0	0	0	0	0	0	1	0	0	0	0	0	0	0	0	0	0	0	0	0	0	0	0	0	1	1	0	0	1	0	1	0	0	0	0	0	0
hsa-miR-5188	0	1	0	0	0	0	0	0	1	0	0	0	0	0	0	0	0	1	0	0	0	0	1	0	0	0	0	0	0	0	0	0	0	0	0	0	0	0	0	0	0	1	0	0	0	0	0	0	0
hsa-miR-204-3p	0	0	0	1	1	0	0	0	0	0	0	2	0	0	0	0	0	0	0	1	0	0	1	0	0	0	0	0	0	0	2	0	0	0	1	0	0	0	0	0	0	0	1	1	0	0	0	0	0
hsa-miR-450a-1-3p	0	0	0	0	0	0	0	0	0	0	0	0	0	0	0	0	0	1	0	1	0	0	0	0	0	0	0	0	0	0	0	0	0	0	0	0	1	0	0	0	0	0	0	1	0	0	0	0	0
hsa-miR-3190-3p	0	0	0	0	0	0	0	1	1	0	0	0	0	1	0	0	0	0	0	0	0	0	0	0	0	0	0	0	0	1	0	1	0	0	0	0	0	0	0	2	0	0	0	0	0	0	0	0	0
hsa-miR-937-5p	0	0	0	0	0	0	0	0	0	0	0	0	0	0	0	0	0	0	0	0	0	0	0	0	0	0	0	0	0	0	1	1	0	0	0	0	0	0	0	0	0	0	0	0	0	0	0	0	0
hsa-miR-1292-3p	0	0	0	2	0	0	0	0	0	0	0	0	0	0	0	0	0	0	1	0	0	0	0	0	0	0	0	0	0	0	0	0	0	0	0	0	0	0	0	0	0	0	0	0	0	0	0	0	0
hsa-miR-4743-3p	0	0	0	0	0	0	0	0	0	0	0	0	0	0	0	0	0	0	0	0	0	0	0	0	0	0	0	0	0	0	0	0	0	0	0	0	1	0	0	1	0	0	0	0	0	0	0	0	0
hsa-miR-4750-3p	0	0	0	0	0	0	0	0	0	0	0	0	0	0	0	0	0	0	0	0	0	0	0	0	0	0	0	0	0	0	0	1	0	0	0	0	0	0	0	0	0	0	0	0	0	0	0	0	0
hsa-miR-6715a-3p	0	0	0	2	0	0	0	1	0	0	1	0	0	1	0	0	0	1	0	0	0	2	0	0	0	1	0	0	0	0	0	1	0	0	0	0	1	0	0	0	0	0	0	0	0	0	0	0	0
hsa-miR-656-5p	0	0	0	0	0	0	0	0	0	0	0	0	0	0	0	0	0	0	0	0	1	0	0	0	1	0	0	0	0	0	0	0	0	0	0	0	0	0	0	0	0	0	0	0	1	0	0	0	0
hsa-miR-6731-3p	0	0	0	0	0	0	0	0	0	0	0	0	0	0	0	0	1	0	0	0	0	0	0	0	0	0	0	0	1	0	0	0	0	0	0	0	0	0	0	0	0	0	0	1	0	0	0	0	0
hsa-miR-6732-3p	0	0	0	0	1	0	0	0	0	0	0	0	0	0	0	0	0	0	0	0	0	0	0	0	0	0	0	0	0	0	0	0	0	0	0	0	0	0	0	0	0	0	0	0	0	0	0	0	0
hsa-miR-6735-5p	0	0	0	0	1	0	0	1	1	1	0	2	1	0	0	0	0	1	0	0	1	0	0	0	0	0	0	0	3	0	1	1	0	0	1	0	0	0	0	1	1	0	0	0	1	0	0	0	0
hsa-miR-6735-3p	0	0	0	1	0	0	0	0	0	0	0	0	0	0	0	0	0	0	0	0	0	0	0	0	0	0	0	0	1	0	0	0	0	0	0	0	0	0	0	0	0	0	0	0	0	0	0	0	0
hsa-miR-6736-3p	0	0	0	0	0	0	0	0	0	0	0	0	0	0	0	0	0	0	0	0	0	0	0	0	0	0	0	0	0	0	0	0	0	0	0	0	0	0	0	0	0	0	0	0	0	0	0	0	0
hsa-miR-6748-3p	1	0	0	0	0	0	0	0	0	0	0	0	0	0	0	0	2	0	0	1	0	0	0	0	0	0	0	0	2	0	1	1	0	0	0	0	2	0	0	1	0	0	0	0	0	0	0	0	0
hsa-miR-6753-3p	0	0	0	0	0	0	0	0	0	1	0	0	0	0	0	0	0	0	0	0	0	0	0	0	0	0	0	0	0	0	0	0	0	1	0	0	0	0	0	0	0	0	0	0	0	0	0	0	0
hsa-miR-6757-5p	1	0	0	1	0	0	0	0	0	0	0	2	0	0	0	0	0	0	1	0	0	0	0	0	0	0	0	0	0	0	0	0	0	1	0	0	0	0	0	0	0	0	0	1	0	0	0	0	0
hsa-miR-6758-3p	1	0	0	0	0	0	0	0	0	0	0	0	0	0	0	0	0	0	1	0	0	0	1	0	1	0	0	0	0	0	0	0	0	0	0	0	0	0	0	2	0	0	0	1	0	0	0	0	0
hsa-miR-6766-3p	0	0	0	0	0	1	0	0	0	0	0	1	0	0	0	0	1	0	0	2	1	0	0	1	2	0	0	0	0	0	0	0	0	0	0	0	0	0	0	1	0	0	1	1	0	0	0	0	0
hsa-miR-6767-5p	0	0	0	0	0	0	2	0	0	0	0	0	1	0	0	0	0	0	0	0	1	0	0	0	0	0	0	0	2	0	0	0	1	0	0	0	0	0	0	0	0	0	0	0	0	0	0	0	0
hsa-miR-6779-3p	0	0	0	0	0	0	0	0	0	0	0	0	0	0	0	0	0	0	0	2	0	0	0	0	0	0	0	0	0	0	0	0	0	0	0	0	0	0	0	0	0	0	0	0	0	0	0	0	0
hsa-miR-6786-3p	0	0	0	0	2	0	0	0	0	0	0	0	0	0	0	0	0	0	0	0	0	0	0	0	0	0	0	0	0	0	0	0	0	0	0	0	0	0	0	0	0	0	1	0	0	0	0	0	0
hsa-miR-6821-5p	0	0	0	0	0	0	0	0	0	0	0	0	0	0	0	0	0	0	0	0	0	0	0	0	0	0	0	0	0	0	0	0	0	0	0	0	0	0	0	0	0	0	0	0	0	0	0	0	0
hsa-miR-6832-3p	0	0	0	0	0	0	0	0	0	0	0	0	0	0	0	0	0	1	1	0	0	0	0	0	0	0	0	0	0	0	0	0	1	0	1	0	0	0	0	0	0	0	0	0	0	0	0	0	0
hsa-miR-6851-5p	0	0	0	0	0	0	0	0	0	0	0	0	0	0	0	0	0	0	0	0	0	0	0	0	0	0	0	0	0	0	0	0	0	0	0	0	0	0	0	0	0	0	0	0	0	0	0	0	0
hsa-miR-6884-3p	0	0	0	0	1	0	0	0	0	0	0	2	0	0	0	0	0	0	0	0	0	0	0	0	0	0	0	0	0	0	0	0	0	0	0	0	0	0	0	1	0	0	0	0	0	0	0	0	0
hsa-miR-6894-5p	0	0	0	1	0	0	1	0	0	1	0	1	0	0	0	0	0	1	0	0	0	0	0	0	0	0	0	0	0	0	0	0	0	0	0	0	0	0	0	0	0	0	0	0	0	0	0	0	0
hsa-miR-7114-3p	0	0	0	0	2	0	0	0	0	0	0	0	0	0	0	0	0	0	0	0	0	0	0	0	0	0	0	0	1	0	0	0	0	0	0	0	0	0	0	0	0	0	0	0	0	0	0	0	0
hsa-miR-7975	0	0	0	0	0	0	0	0	0	0	0	0	0	0	0	0	0	0	0	0	0	0	0	0	0	0	0	0	0	0	0	0	0	0	0	0	0	0	0	0	0	0	0	0	0	0	0	0	0
hsa-miR-561-3p	0	0	0	0	0	0	0	0	0	0	0	0	0	0	0	0	0	0	0	0	0	0	0	0	0	0	0	0	0	0	0	0	0	0	0	0	0	0	0	0	0	0	0	0	0	0	0	0	0
hsa-miR-572	0	0	0	0	0	0	0	0	0	0	0	0	0	0	0	0	0	0	1	0	1	0	0	0	0	0	0	0	0	0	0	0	0	0	0	0	0	0	0	0	0	0	0	0	0	0	0	0	0
hsa-miR-647	0	0	0	0	0	0	0	0	0	0	0	0	0	0	0	0	0	0	0	0	0	0	0	0	0	0	0	0	1	0	0	0	0	0	0	0	0	0	0	0	0	0	0	0	0	0	0	0	0
hsa-miR-219a-2-3p	0	0	0	0	0	0	1	0	0	0	0	0	0	0	0	1	1	0	0	0	1	1	0	0	1	2	0	0	0	1	0	0	0	0	0	0	0	1	1	0	0	0	0	1	0	0	0	0	0
hsa-miR-1234-3p	0	0	0	0	1	1	0	0	0	0	0	0	0	0	1	0	0	0	0	3	1	0	0	0	0	1	0	0	0	0	2	0	0	0	1	0	1	0	0	0	0	0	1	0	0	0	0	0	0
hsa-miR-1285-3p	0	0	0	0	0	0	0	0	0	0	0	0	0	0	0	0	0	0	0	0	0	0	0	0	0	0	0	0	0	0	0	0	0	0	0	0	0	0	0	0	0	0	0	0	0	0	0	0	0
hsa-miR-1245a	0	0	0	0	0	0	0	0	1	0	0	0	0	0	0	0	0	0	0	0	0	0	0	1	0	1	1	0	0	0	0	0	0	0	0	0	0	0	0	0	0	0	0	0	0	0	0	0	0
hsa-miR-1910-5p	1	0	0	1	0	0	0	0	0	0	0	2	0	0	0	1	0	0	0	3	0	0	0	0	1	0	0	0	0	1	1	0	0	0	0	0	0	0	0	0	0	0	0	0	0	0	0	0	0
hsa-miR-196b-3p	0	0	0	0	0	0	0	0	0	0	0	0	0	0	0	0	0	0	0	0	0	0	0	0	0	0	0	0	0	0	0	0	0	0	0	0	0	0	0	0	0	0	0	0	0	0	0	0	0
hsa-miR-2115-5p	1	0	0	0	0	0	0	0	0	0	0	0	0	0	0	0	0	0	0	0	1	0	0	0	0	0	0	0	0	1	0	0	0	3	0	0	1	1	0	0	0	0	2	0	1	0	0	0	0
hsa-miR-2276-3p	0	0	0	0	0	0	0	0	0	1	0	0	0	0	0	0	0	0	1	0	0	0	0	0	0	0	0	0	0	0	0	0	1	0	0	1	0	1	0	0	0	0	1	0	0	0	0	0	0
hsa-miR-3116	0	0	0	0	0	0	0	1	0	0	0	0	0	0	0	0	0	0	0	0	0	0	0	0	0	0	0	0	0	0	0	0	0	0	0	0	0	0	0	0	0	0	0	0	0	0	0	0	0
hsa-miR-3137	0	0	0	0	0	0	0	0	0	0	0	0	0	0	0	0	0	0	0	0	0	0	0	0	0	0	0	0	0	0	0	0	0	0	0	0	0	0	0	0	0	0	0	0	0	0	0	0	0
hsa-miR-4422	0	0	0	0	0	0	0	0	0	0	0	0	0	0	0	0	0	0	0	0	0	0	0	0	0	0	0	0	0	0	0	0	0	0	0	0	1	0	0	0	0	0	0	0	0	0	0	0	0
hsa-miR-4505	0	0	0	1	0	1	1	0	0	0	0	0	0	0	0	0	0	0	0	0	0	0	0	0	0	0	0	0	0	0	0	0	0	0	0	0	0	1	0	0	0	0	0	0	0	0	0	0	0
hsa-miR-4638-5p	0	0	0	0	0	0	0	0	0	0	0	0	2	0	0	0	0	0	0	0	0	0	0	0	0	0	0	1	0	0	0	0	0	0	1	0	0	0	1	0	0	0	0	1	0	0	0	0	0
hsa-miR-4645-5p	1	0	0	0	0	0	0	0	0	1	0	0	0	0	0	0	0	0	0	0	0	0	0	0	0	0	0	0	0	0	0	0	0	0	0	0	0	0	0	0	0	0	0	0	0	0	0	0	0
hsa-miR-4689	0	0	0	0	0	0	0	0	0	0	0	0	0	0	0	0	0	0	0	0	0	0	0	0	0	0	0	0	0	1	0	0	0	0	0	0	0	0	0	0	0	0	0	0	0	0	0	0	0
hsa-miR-4730	0	0	0	0	0	0	0	0	0	0	0	0	0	0	0	0	0	0	1	0	0	0	0	0	0	0	0	0	0	0	0	0	0	0	0	0	0	0	0	0	0	0	0	0	0	0	0	0	0
hsa-miR-499b-3p	0	0	0	0	0	0	0	0	0	0	0	0	0	0	0	0	0	0	0	0	0	0	0	0	0	0	0	0	0	0	0	0	0	0	0	0	0	0	0	0	0	0	0	0	0	0	0	0	0
hsa-miR-4757-5p	0	0	0	0	0	0	0	0	0	0	0	1	0	1	0	1	0	0	0	1	0	0	0	0	0	0	0	1	1	0	0	0	0	1	1	0	0	1	1	0	0	0	0	0	0	0	0	0	0
hsa-miR-4804-3p	0	0	0	0	0	0	0	0	0	0	0	0	0	0	0	0	0	0	0	0	0	0	0	0	0	0	0	0	0	0	0	0	0	1	0	0	0	0	0	0	0	0	0	0	0	0	0	0	0
hsa-miR-5088-5p	0	0	1	0	0	0	0	0	0	0	0	0	0	0	0	0	0	1	0	0	0	0	0	0	0	0	0	0	4	0	1	0	0	1	0	0	0	0	0	0	0	0	0	0	0	0	0	0	0
hsa-miR-1237-5p	0	0	0	0	0	0	0	0	0	0	0	0	0	0	0	0	0	0	0	0	0	0	0	0	0	0	0	0	0	0	0	0	0	0	0	0	0	0	0	0	0	0	0	0	0	0	0	0	0
hsa-miR-433-5p	0	0	0	0	0	0	0	0	0	0	0	0	0	0	1	0	0	0	1	0	0	0	0	1	0	0	0	0	0	0	0	0	0	0	0	0	0	0	0	0	0	0	0	0	0	0	0	0	0
hsa-miR-494-5p	1	0	0	0	0	0	0	0	0	0	0	2	0	0	0	1	0	0	0	0	0	0	0	2	0	0	0	0	0	0	0	0	0	0	0	0	0	0	0	0	0	0	0	0	0	0	0	0	0
hsa-miR-1910-3p	0	0	0	0	0	0	0	0	0	0	0	0	0	0	0	0	0	0	0	0	0	0	0	0	0	0	0	0	0	0	0	0	0	0	0	0	0	0	0	0	0	0	0	0	0	0	0	0	0
hsa-miR-6727-3p	0	0	0	0	0	0	0	0	0	0	0	0	0	0	0	0	0	0	0	0	0	0	0	0	0	0	0	0	0	0	0	0	0	0	2	0	0	0	0	0	0	0	0	0	0	0	0	0	0
hsa-miR-6734-3p	0	0	0	0	1	0	0	1	0	0	0	0	0	0	0	0	0	0	0	0	1	0	0	0	0	0	0	0	2	0	0	0	0	0	0	0	0	0	0	0	0	0	0	0	0	0	0	0	0
hsa-miR-6774-5p	0	0	0	0	0	0	0	0	0	0	1	0	0	0	0	0	0	0	0	0	0	0	0	0	0	0	0	0	0	0	0	1	0	0	0	0	0	0	0	0	0	0	0	0	0	0	0	0	0
hsa-miR-6784-5p	0	0	0	0	1	0	0	0	0	0	0	0	0	0	0	0	0	0	0	0	0	0	0	0	0	0	0	0	0	0	0	0	0	0	0	0	0	0	0	0	0	0	0	0	0	0	0	0	0
hsa-miR-6787-3p	0	0	0	0	0	0	0	0	0	0	1	0	0	0	0	0	0	0	0	0	0	0	0	0	0	0	0	0	0	0	0	0	0	0	0	0	0	0	0	0	0	0	0	0	0	0	0	0	0
hsa-miR-6788-5p	1	0	0	2	1	0	0	0	0	1	0	0	0	1	0	0	0	0	0	0	1	1	1	0	0	0	0	0	0	0	1	0	0	0	0	0	0	0	0	0	0	0	0	0	1	0	0	0	0
hsa-miR-6795-5p	0	0	0	0	0	0	0	0	0	0	0	0	0	0	0	0	0	0	0	0	0	0	0	0	1	0	0	0	0	0	0	0	0	1	0	0	0	0	0	0	0	0	0	0	0	0	0	0	0
hsa-miR-6813-3p	1	0	0	3	0	0	0	0	0	0	0	1	0	0	1	1	2	0	0	2	0	1	1	0	1	0	1	0	3	0	1	0	2	1	1	0	0	1	0	1	0	0	2	0	0	0	0	0	0
hsa-miR-6822-3p	0	0	0	0	0	0	0	0	0	0	0	0	0	0	0	0	0	0	0	0	0	0	0	0	0	0	0	0	0	0	0	0	0	0	0	0	0	0	0	0	0	0	0	0	0	0	0	0	0
hsa-miR-6839-3p	0	0	0	0	0	0	0	0	0	0	0	0	0	0	1	0	0	0	0	0	0	0	0	0	0	0	0	0	0	0	0	0	0	0	0	0	0	0	0	0	0	0	0	0	0	0	0	0	0
hsa-miR-6855-5p	0	0	0	0	0	0	0	0	0	0	0	0	0	0	0	0	0	0	0	0	1	0	0	0	0	0	0	0	0	0	1	0	0	2	0	1	0	0	0	0	0	0	0	0	0	0	0	0	0
hsa-miR-6855-3p	0	0	0	0	0	0	1	0	0	1	0	0	0	0	0	0	0	0	0	0	0	0	0	0	0	1	0	0	0	0	0	0	0	0	1	0	0	0	1	0	0	0	1	0	0	0	0	0	0
hsa-miR-6769b-3p	0	0	0	1	0	1	0	0	0	0	0	0	0	0	0	0	0	0	0	0	0	0	0	0	0	0	0	0	2	0	0	0	0	0	0	0	0	0	0	0	0	0	0	0	0	0	0	0	0
hsa-miR-6862-3p	0	0	0	0	0	0	0	0	0	0	0	0	0	0	0	0	0	0	0	0	0	0	0	0	0	0	0	0	0	0	0	0	0	0	0	0	0	0	0	0	0	0	0	0	0	0	0	0	0
hsa-miR-6871-5p	0	0	0	2	0	0	1	0	0	0	0	1	0	0	0	0	0	0	0	1	0	0	0	0	0	0	0	0	0	0	0	0	0	0	1	0	0	0	0	0	0	0	0	0	0	0	0	0	0
hsa-miR-6873-3p	0	0	0	0	0	0	1	1	0	0	0	0	0	0	0	0	0	0	0	0	0	0	0	0	0	0	0	0	0	0	0	0	0	0	0	0	0	0	0	0	0	0	0	0	0	0	0	0	0
hsa-miR-6888-3p	1	1	0	0	0	0	1	0	0	0	0	0	0	0	1	0	0	0	1	0	1	0	0	0	0	0	0	0	0	0	0	1	0	0	0	0	0	0	0	0	2	0	0	0	0	0	0	0	0
hsa-miR-6891-5p	0	0	0	2	0	0	0	0	0	0	0	1	0	0	0	0	0	0	1	1	0	0	0	0	0	0	0	0	0	0	3	0	0	0	0	0	0	0	0	0	1	0	0	0	0	0	0	0	0
hsa-miR-6894-3p	0	0	0	0	2	0	0	0	0	1	0	5	0	0	1	0	0	0	0	2	0	0	0	0	0	0	0	0	1	0	0	0	0	0	0	0	0	1	0	0	0	0	1	1	1	0	0	0	0
hsa-miR-7155-5p	1	0	0	0	2	0	0	1	0	0	0	3	0	0	0	0	0	0	0	2	0	0	1	0	0	0	0	0	3	1	0	0	0	0	1	0	1	1	0	0	1	0	0	0	0	0	0	0	0
hsa-miR-7161-5p	0	0	0	0	0	0	0	1	0	0	0	0	0	0	0	0	0	0	0	0	1	0	0	0	0	0	0	0	0	0	0	1	0	0	0	0	0	0	0	0	0	0	0	0	0	0	0	0	0
hsa-miR-450a-2-3p	0	1	0	0	0	0	2	0	0	0	0	0	0	0	0	0	0	0	0	0	0	1	1	0	1	1	0	1	0	0	0	0	0	0	0	0	0	0	0	0	0	0	0	0	0	0	0	0	0
hsa-miR-302b-3p	0	0	0	0	0	0	0	0	0	0	0	0	0	0	0	0	0	0	0	0	0	0	0	0	0	0	0	0	0	0	0	0	0	0	0	0	0	0	0	0	0	0	0	0	0	0	0	0	0
hsa-miR-515-5p	1	0	0	0	0	0	0	0	0	0	0	1	0	0	0	0	0	0	0	2	1	0	1	0	0	0	0	0	0	0	2	0	0	1	0	0	0	0	0	0	0	0	0	0	0	0	0	0	0
hsa-miR-519c-3p	0	0	0	3	0	0	0	0	0	0	0	1	0	0	0	0	0	0	0	3	0	0	0	0	0	0	0	0	0	0	3	0	0	0	0	0	0	0	0	0	0	0	1	0	0	0	0	0	0
hsa-miR-519b-3p	0	0	0	0	1	0	0	0	0	0	0	0	0	0	0	0	0	0	0	0	0	0	0	0	0	0	0	0	0	0	0	0	0	0	0	0	0	0	0	1	0	0	0	0	0	0	0	0	0
hsa-miR-520b-3p	0	0	0	0	0	0	0	0	0	0	0	1	0	0	0	0	0	0	0	1	0	0	0	0	0	0	0	0	0	0	0	0	1	1	0	0	0	0	0	0	0	0	0	0	2	0	0	0	0
hsa-miR-520c-3p	0	0	0	0	0	0	0	0	0	0	0	1	0	0	0	0	0	0	0	1	0	0	0	0	0	0	0	0	0	0	0	0	1	1	0	0	0	0	0	0	0	0	0	0	2	0	0	0	0
hsa-miR-520g-3p	0	0	0	1	0	0	0	0	0	0	1	0	1	0	0	0	0	0	0	1	1	0	0	0	0	1	0	1	2	0	0	1	1	1	0	0	1	0	0	0	0	0	0	0	1	0	0	0	0
hsa-miR-527	0	0	0	1	1	0	0	0	0	0	0	0	0	0	0	0	0	0	0	2	1	0	0	0	0	0	1	0	1	0	1	0	0	0	0	0	0	0	0	0	0	0	1	0	0	0	0	0	0
hsa-miR-517c-3p	0	0	0	2	0	0	0	0	0	0	0	1	0	0	0	0	0	0	0	2	0	1	0	0	0	0	0	0	3	0	0	0	0	0	0	0	1	0	0	0	0	0	1	0	0	0	0	0	0
hsa-miR-520h	0	0	0	1	0	0	0	0	0	0	1	0	0	0	0	0	0	0	0	1	1	0	0	0	0	1	0	0	0	0	0	1	1	1	0	0	1	0	0	0	0	1	0	0	1	0	0	0	0
hsa-miR-519a-3p	1	0	0	1	2	0	0	0	0	0	1	1	0	1	1	0	0	0	1	3	1	1	1	0	1	2	0	1	1	0	1	2	0	1	0	0	1	0	2	2	1	1	0	0	1	0	0	0	0
hsa-miR-659-3p	0	0	0	0	0	0	0	0	0	0	0	0	0	0	0	0	0	0	0	0	0	0	0	0	0	0	0	0	0	0	0	0	0	0	0	0	0	0	0	0	0	0	0	0	0	0	0	0	0
hsa-miR-548a-5p	0	0	0	0	0	1	0	0	0	0	0	0	0	0	0	0	0	0	0	0	0	0	0	0	0	0	0	0	0	0	0	0	0	0	0	1	0	0	0	0	0	0	0	0	0	0	0	0	0
hsa-miR-518a-5p	0	0	0	1	1	0	0	0	0	0	0	0	0	0	0	0	0	0	0	2	1	0	0	0	0	0	1	0	1	0	1	0	0	0	0	0	0	0	0	0	0	0	1	0	1	0	0	0	0
hsa-miR-670-5p	0	0	0	0	0	0	0	0	0	0	0	0	0	0	0	0	0	0	0	1	0	0	0	0	0	0	0	0	0	0	0	0	0	0	0	0	0	0	0	0	0	0	1	0	0	0	0	0	0
hsa-miR-3128	0	0	0	0	0	0	0	1	0	0	0	0	0	0	0	0	0	0	0	0	0	0	0	0	0	0	0	0	0	0	0	0	0	0	0	0	0	1	0	0	0	1	0	0	0	0	0	0	0
hsa-miR-3139	0	0	0	0	0	0	0	0	0	0	1	0	0	0	0	0	0	0	0	0	0	0	1	1	0	0	0	0	0	0	0	0	0	0	0	0	0	0	0	1	0	0	0	0	0	0	0	0	0
hsa-miR-3188	1	0	1	1	1	0	1	0	0	1	1	2	0	0	0	0	0	1	2	0	0	0	1	0	0	0	0	0	2	0	0	1	0	2	1	0	0	1	1	1	0	1	2	0	0	0	0	0	0
hsa-miR-3622a-5p	0	0	1	0	0	0	1	0	0	0	0	1	0	0	0	0	0	0	0	0	0	0	0	0	0	1	0	0	0	0	1	0	0	0	0	1	0	0	0	0	0	0	0	0	0	0	0	0	0
hsa-miR-3622b-3p	0	1	0	0	1	0	0	0	0	0	0	0	0	0	1	0	0	0	0	4	0	0	0	0	0	0	0	0	0	0	0	0	0	0	1	0	0	0	0	0	0	0	0	0	0	0	0	0	0
hsa-miR-3925-5p	0	0	0	0	0	0	0	0	0	0	0	0	0	0	0	0	0	0	0	0	0	0	0	0	0	0	0	0	0	0	0	0	0	0	0	0	0	1	0	0	0	0	0	0	0	0	0	0	0
hsa-miR-4701-5p	1	0	0	0	1	1	0	0	0	0	0	0	0	0	0	0	0	0	1	0	0	1	0	0	0	0	0	0	2	0	0	0	0	0	0	0	0	0	0	0	0	0	0	0	0	0	0	0	0
hsa-miR-4742-5p	0	0	0	0	0	0	0	0	0	0	0	0	0	0	0	0	1	0	0	0	0	0	0	0	0	0	0	1	0	0	0	1	1	0	0	0	0	0	0	0	0	1	0	0	0	0	0	0	0
hsa-miR-4743-5p	1	0	0	0	1	0	0	0	0	0	0	0	0	0	0	0	0	0	0	0	0	0	0	0	0	0	0	1	1	0	0	1	1	0	0	0	1	0	0	0	0	0	0	0	0	0	0	0	0
hsa-miR-4782-5p	0	0	0	0	0	0	0	0	0	0	0	0	0	0	0	0	0	0	1	0	0	0	0	0	0	0	0	0	0	0	0	0	0	0	0	0	0	0	0	0	0	0	0	0	0	0	0	0	0
hsa-miR-1245b-3p	0	0	0	0	0	0	0	0	1	1	0	0	1	0	1	0	0	0	0	0	0	0	0	0	0	0	0	0	0	0	0	0	0	0	0	0	0	0	0	0	0	0	0	0	0	0	0	0	0
hsa-miR-5590-3p	0	0	0	0	0	0	0	0	0	0	0	0	0	0	0	0	0	0	0	0	0	0	0	0	0	0	0	0	0	0	0	0	0	0	0	0	0	0	0	0	0	0	0	0	0	0	0	0	0
hsa-miR-5702	0	0	0	0	0	0	0	0	0	0	0	0	0	0	0	0	0	0	0	0	0	0	1	0	0	0	0	0	0	0	0	0	0	0	0	0	0	0	0	0	0	0	0	0	0	0	0	0	0
hsa-miR-6501-3p	1	0	0	0	0	0	0	0	1	1	1	0	1	0	0	0	0	0	0	0	1	1	1	0	0	0	0	0	1	0	3	1	1	0	1	0	0	0	1	1	0	0	1	1	0	0	0	0	0
hsa-miR-6727-5p	0	0	0	1	0	0	0	0	0	0	0	1	0	0	0	1	0	0	0	0	0	0	0	0	0	0	0	0	0	0	2	0	1	0	0	0	0	0	0	0	0	0	0	0	0	0	0	0	0
hsa-miR-6772-5p	0	0	0	0	0	0	1	0	0	0	0	0	0	0	0	0	0	0	0	0	0	0	0	0	0	1	0	0	0	0	0	0	0	0	2	0	0	0	0	0	0	0	0	0	0	0	0	0	0
hsa-miR-6810-5p	0	0	0	0	0	0	0	0	0	0	0	0	0	0	0	0	0	0	0	0	0	0	0	0	0	0	0	0	0	0	0	0	0	0	0	0	0	0	0	0	0	0	0	0	0	0	0	0	0
hsa-miR-6812-3p	0	0	0	0	0	0	0	0	0	0	0	1	0	0	0	0	0	0	0	0	0	0	0	0	0	0	0	0	0	0	4	1	0	0	1	0	0	0	0	0	0	0	0	0	0	0	0	0	0
hsa-miR-6819-5p	0	0	0	0	1	0	0	0	0	0	0	0	0	0	0	0	0	0	0	0	0	0	0	0	0	0	0	0	0	0	0	0	0	0	0	0	0	0	0	0	0	0	0	0	0	0	0	0	0
hsa-miR-6867-5p	0	0	0	0	0	0	0	0	0	0	0	0	0	0	0	0	0	0	0	0	0	0	0	0	0	0	0	0	0	0	0	0	0	0	0	0	0	0	0	0	0	0	0	0	0	0	0	0	0
hsa-miR-6868-5p	0	0	0	0	0	0	0	0	0	0	0	0	0	0	0	0	0	0	0	0	0	0	0	0	0	0	0	0	0	0	0	0	0	0	0	0	0	0	0	0	0	0	0	0	0	0	0	0	0
hsa-miR-7114-5p	0	0	0	0	0	0	0	0	0	0	0	0	0	0	0	0	0	0	0	0	0	0	0	0	0	1	0	0	0	0	0	0	0	0	0	0	0	0	0	0	0	0	0	0	0	0	0	0	0
hsa-miR-7161-3p	0	0	0	0	0	0	0	0	0	0	0	0	0	0	0	0	0	0	0	0	0	0	0	0	0	0	0	0	0	0	0	0	0	0	0	0	0	0	0	0	0	0	0	0	0	0	0	0	0
hsa-miR-498-5p	0	0	0	0	0	0	0	0	0	0	0	0	0	0	0	0	0	0	0	0	1	0	0	0	1	0	0	0	0	0	1	0	1	0	0	0	0	0	0	0	0	0	1	0	0	0	0	0	0
hsa-miR-520f-3p	0	0	1	1	0	0	0	0	0	0	1	0	0	0	0	0	0	0	0	2	0	0	1	0	0	1	0	0	0	0	1	0	0	0	0	0	0	0	1	0	0	0	2	0	1	0	0	0	0
hsa-miR-518a-3p	0	0	0	1	1	0	0	0	0	0	0	2	0	1	1	0	0	0	0	2	1	1	0	0	0	1	0	1	2	0	2	0	0	0	0	0	1	0	0	1	0	1	0	0	1	0	0	0	0
hsa-miR-19b-2-5p	0	0	0	0	0	0	0	0	0	0	0	0	0	0	0	0	0	0	0	0	0	0	0	0	0	0	0	0	0	0	0	0	0	0	0	0	0	0	0	0	0	0	0	0	0	0	0	0	0
hsa-miR-7-2-3p	0	0	0	0	0	1	1	0	0	0	0	0	0	0	0	0	0	0	0	0	0	0	0	1	0	0	0	1	0	0	0	0	1	0	0	0	0	0	0	0	0	1	0	0	0	0	0	0	0
hsa-miR-1238-3p	0	0	0	0	0	0	0	0	0	0	0	0	0	0	0	0	0	0	0	0	0	0	0	0	1	0	0	0	2	0	0	0	0	0	0	0	0	1	0	0	0	0	0	0	0	0	0	0	0
hsa-miR-2113	0	0	0	0	0	0	0	0	0	0	0	0	0	0	0	0	0	0	0	0	0	0	0	0	0	0	0	0	0	0	0	0	0	0	0	0	0	0	0	0	0	0	0	0	0	0	0	0	0
hsa-miR-3144-5p	0	0	0	0	0	0	0	0	0	0	0	0	0	0	0	0	0	0	0	0	0	0	0	0	0	0	0	0	0	0	0	0	0	0	0	0	0	0	0	0	0	0	0	0	0	0	0	0	0
hsa-miR-3171	0	0	0	0	0	0	0	0	0	0	0	0	0	0	0	0	0	0	0	0	0	0	0	0	0	0	0	0	0	0	0	0	0	0	0	0	0	0	0	0	0	0	0	0	0	0	0	0	0
hsa-miR-3938	0	0	0	0	0	0	0	0	0	0	0	0	0	0	0	0	0	0	0	0	0	0	0	0	0	0	0	0	0	0	0	0	0	0	3	0	0	1	0	0	0	0	1	0	0	0	0	0	0
hsa-miR-4427	0	0	0	0	0	0	0	0	0	0	0	0	0	0	0	0	0	0	0	0	0	0	0	0	0	0	0	0	0	0	0	0	0	0	0	0	0	0	0	0	0	0	0	0	0	0	0	0	0
hsa-miR-378h	0	0	0	0	0	0	0	0	0	0	0	0	0	0	0	0	0	0	0	0	0	0	0	0	0	0	0	0	0	0	0	0	0	0	0	0	0	0	0	0	0	0	0	0	0	0	0	0	0
hsa-miR-4502	0	0	0	0	0	0	0	0	0	0	0	0	0	0	0	0	0	0	0	0	0	0	0	0	0	0	0	0	0	0	0	0	0	0	0	0	0	0	0	0	0	0	0	0	0	0	0	0	0
hsa-miR-4536-5p	0	0	0	0	0	2	1	1	0	0	0	0	0	2	1	0	0	0	2	0	1	0	0	1	1	1	0	0	0	0	0	2	0	0	0	0	1	3	1	0	0	0	0	1	0	0	0	0	0
hsa-miR-3121-5p	0	0	0	0	0	0	0	0	0	0	0	0	0	0	0	0	0	0	0	0	0	0	0	0	0	0	0	0	0	0	0	0	0	0	0	0	0	0	0	0	0	0	0	0	0	0	0	0	0
hsa-miR-4726-3p	1	0	0	0	0	0	0	0	0	0	0	0	0	0	0	0	0	0	0	0	0	0	0	0	0	0	0	0	0	0	0	0	0	0	0	1	0	0	0	0	0	0	0	1	0	0	0	0	0
hsa-miR-4796-3p	0	0	0	0	0	0	0	0	1	0	0	0	1	0	0	0	0	0	0	0	0	0	0	0	0	0	0	0	0	0	0	0	0	0	0	0	0	0	0	0	0	0	0	0	0	0	0	0	0
hsa-miR-5004-3p	0	0	0	0	0	0	0	0	0	0	0	0	0	0	0	0	0	0	0	0	0	0	0	0	0	0	0	0	0	0	0	0	0	0	0	0	0	0	0	0	0	0	0	0	0	0	0	0	0
hsa-miR-5589-5p	0	0	0	0	0	0	0	0	0	0	0	0	0	0	0	0	0	0	0	0	0	0	0	0	0	0	0	0	0	0	0	0	0	0	0	0	0	0	0	0	0	0	0	0	0	0	0	0	0
hsa-miR-5589-3p	0	0	0	0	0	0	0	0	0	0	0	0	0	0	0	0	0	0	0	0	0	0	0	0	0	0	0	0	0	0	0	0	0	0	0	0	0	0	0	0	0	0	0	0	0	0	0	0	0
hsa-miR-548av-5p	0	0	0	0	0	0	0	0	0	0	0	0	0	0	0	0	0	0	0	0	0	0	0	0	0	0	0	0	0	0	0	0	0	0	0	0	0	0	0	0	0	0	0	0	0	0	0	0	0
hsa-miR-655-5p	0	0	0	0	0	0	0	0	0	0	0	0	0	0	0	0	0	0	0	0	0	0	0	0	0	0	0	0	0	0	0	0	0	0	0	0	0	0	0	0	0	0	0	0	0	0	0	0	0
hsa-miR-6754-3p	0	0	0	0	0	0	0	0	0	0	0	0	0	0	0	0	0	0	0	0	0	0	0	0	0	2	0	0	0	0	0	0	0	0	0	0	0	0	1	0	0	0	0	0	0	0	0	0	0
hsa-miR-6871-3p	0	0	0	0	0	0	0	0	0	0	0	0	0	0	0	0	0	0	0	0	0	0	0	0	0	0	0	0	0	0	2	0	0	0	0	0	0	0	0	0	0	0	0	0	0	0	0	0	0
hsa-miR-7157-3p	0	0	0	0	0	0	0	0	0	0	0	0	0	0	0	0	0	0	0	0	0	0	0	0	0	0	0	0	0	0	0	0	0	0	0	0	0	0	0	0	0	0	0	0	0	0	0	0	0
hsa-miR-371a-3p	0	0	0	0	0	0	0	0	0	0	0	1	0	0	0	0	0	0	0	0	0	0	0	0	0	0	0	0	0	1	1	0	0	0	0	0	0	0	0	0	0	0	0	0	0	0	0	0	0
hsa-miR-507	0	1	0	0	0	0	2	0	0	0	0	0	0	0	0	0	0	0	1	0	0	0	0	1	0	0	0	0	0	1	0	0	0	0	0	0	0	0	0	0	0	0	0	0	0	0	0	0	0
hsa-miR-588	0	0	0	0	0	0	0	0	0	0	0	0	0	0	0	0	0	0	0	0	0	0	0	0	0	0	0	0	0	0	0	0	0	0	0	0	0	0	0	0	0	0	0	0	0	0	0	0	0
hsa-miR-597-5p	0	0	0	0	0	0	0	0	0	0	0	0	0	0	0	0	0	0	0	0	0	0	0	0	0	0	0	0	0	0	0	0	0	0	0	0	0	0	0	0	0	0	0	0	0	0	0	0	0
hsa-miR-1289	0	0	0	0	0	0	0	0	0	0	0	0	0	0	0	0	0	0	0	0	0	0	0	0	0	0	0	0	0	0	0	0	0	0	0	0	0	0	0	0	0	0	0	0	0	0	0	0	0
hsa-miR-1197	0	0	0	0	0	0	0	0	0	1	0	0	0	0	0	0	0	0	0	0	0	0	0	0	0	0	0	0	0	0	0	0	0	0	0	0	1	0	0	0	0	0	0	0	0	0	0	0	0
hsa-miR-1914-5p	0	0	0	0	0	0	0	0	0	0	0	0	0	0	0	0	0	0	0	2	0	0	0	0	0	0	0	0	0	0	0	0	0	1	0	0	0	0	0	0	0	0	0	0	0	0	0	0	0
hsa-miR-3181	0	3	0	0	0	0	0	0	0	0	0	0	0	0	0	0	0	0	0	0	0	0	0	0	0	0	0	0	0	0	0	0	0	0	0	0	0	1	0	0	0	1	0	0	0	0	0	0	0
hsa-miR-3680-5p	0	0	0	0	0	1	0	0	0	0	0	0	0	0	0	0	1	0	0	0	1	0	0	0	0	0	0	0	0	0	0	0	0	0	0	0	0	0	0	0	0	0	0	0	0	0	0	0	0
hsa-miR-4433a-3p	0	0	0	1	0	0	0	0	0	1	0	1	0	0	0	0	0	0	0	0	0	0	0	0	0	0	0	0	0	0	0	0	0	0	1	0	0	0	0	0	0	0	0	0	1	0	0	0	0
hsa-miR-4478	0	0	0	0	0	0	0	0	0	0	0	0	0	0	0	0	0	0	0	0	0	0	0	0	0	0	0	0	0	0	0	0	0	0	0	0	0	0	0	0	0	0	0	0	0	0	0	0	0
hsa-miR-4494	0	0	0	0	0	0	0	0	0	0	0	0	0	0	0	0	0	0	0	0	0	0	0	0	0	0	0	0	0	0	0	0	0	0	0	0	0	0	0	0	0	0	0	0	0	0	0	0	0
hsa-miR-4690-3p	0	0	0	0	0	0	0	0	0	0	1	0	0	0	0	0	0	0	0	0	1	0	0	0	1	0	0	0	0	0	0	1	0	0	0	0	0	0	0	0	0	0	0	1	0	0	0	0	0
hsa-miR-4436b-5p	0	0	0	1	0	0	0	0	0	0	0	0	0	0	0	0	0	0	0	0	0	0	0	0	0	0	0	0	0	0	1	0	0	0	0	0	0	0	0	0	0	0	0	0	0	0	0	0	0
hsa-miR-4795-3p	0	0	0	0	0	0	0	0	0	1	0	0	0	0	1	1	0	1	0	0	0	0	0	0	0	1	0	0	0	0	0	0	1	0	0	0	1	0	0	0	0	0	1	0	0	0	0	0	0
hsa-miR-5587-3p	0	0	0	0	0	0	0	0	0	0	0	0	0	0	0	0	0	0	0	0	0	0	0	0	1	0	0	0	0	0	0	0	0	0	0	0	0	0	0	0	0	0	0	0	0	0	0	0	0
hsa-miR-3620-5p	1	0	0	1	0	0	0	0	0	0	0	0	0	0	1	0	0	0	0	0	0	0	0	0	0	0	0	0	2	0	0	0	0	0	2	0	0	0	0	1	0	0	0	1	0	0	0	0	0
hsa-miR-513b-3p	0	0	0	0	0	0	0	0	0	0	0	0	0	0	0	0	0	0	0	0	0	0	0	0	0	0	0	0	0	0	0	0	0	0	0	0	0	0	0	0	0	0	0	0	0	0	0	0	0
hsa-miR-6729-3p	0	0	0	0	0	1	0	0	0	0	0	0	0	0	0	0	0	0	0	0	0	0	1	0	0	0	0	0	0	0	2	0	0	0	0	0	0	0	0	0	0	0	0	0	0	0	0	0	0
hsa-miR-6743-3p	0	1	0	0	0	0	0	0	0	0	0	1	0	0	0	0	0	0	0	0	0	0	0	0	0	0	0	0	2	0	2	0	0	0	0	0	0	0	0	0	0	0	0	0	0	0	0	0	0
hsa-miR-6750-5p	0	0	0	0	0	0	0	0	0	0	0	0	0	0	0	0	0	0	0	0	1	0	0	0	0	0	0	0	0	0	0	0	0	0	0	0	0	0	0	0	0	0	0	0	0	0	0	0	0
hsa-miR-6753-5p	0	0	0	0	0	0	0	0	0	0	0	0	0	0	0	0	0	0	0	0	0	0	0	0	0	0	0	0	0	0	2	0	0	0	0	0	0	0	0	0	0	0	0	0	0	0	0	0	0
hsa-miR-6777-3p	0	0	0	0	0	0	0	0	0	0	0	0	0	0	0	0	0	0	0	0	1	0	1	0	0	0	0	0	0	0	0	0	0	0	0	0	0	0	0	0	0	0	0	0	0	0	0	0	0
hsa-miR-6779-5p	0	0	0	1	1	0	0	0	0	0	0	0	0	2	0	0	0	0	0	1	0	0	0	0	0	0	0	0	0	0	0	0	0	2	0	0	0	0	0	0	0	0	1	0	0	0	0	0	0
hsa-miR-6787-5p	0	0	0	0	0	0	0	0	0	0	0	0	0	0	0	0	0	0	0	0	0	0	0	0	0	0	0	0	0	0	0	0	0	0	0	0	0	0	0	0	0	0	0	0	0	0	0	0	0
hsa-miR-6793-3p	0	0	0	2	1	1	1	0	0	0	0	0	0	0	0	0	0	0	0	1	0	0	0	1	0	0	0	0	1	0	1	0	0	0	0	0	0	0	0	0	0	1	1	1	0	0	0	0	0
hsa-miR-6796-5p	0	0	0	1	0	0	0	0	0	0	0	1	1	1	0	0	0	0	0	0	0	0	0	0	0	0	0	0	0	0	0	0	0	0	0	0	0	0	0	0	0	0	0	0	0	0	0	0	0
hsa-miR-6827-5p	0	1	0	0	0	1	0	0	1	0	0	0	0	0	0	0	1	0	0	0	0	0	0	0	0	1	0	0	0	0	0	0	0	0	2	0	1	0	0	0	0	0	0	0	0	0	0	0	0
hsa-miR-6870-3p	1	0	0	0	0	0	0	0	0	0	0	0	0	0	0	0	0	0	0	0	0	0	0	1	0	0	0	0	0	0	0	0	0	0	0	0	0	0	0	0	0	0	0	0	0	0	0	0	0
hsa-miR-6878-3p	0	0	0	0	0	0	0	0	0	0	0	0	0	0	0	0	0	0	0	0	0	0	0	0	0	0	0	0	0	0	0	0	0	0	0	0	0	0	0	0	0	0	0	0	0	0	0	0	0
hsa-miR-8066	0	0	0	0	0	0	0	0	0	0	0	0	0	0	0	0	0	0	0	0	0	0	0	0	0	0	0	0	0	0	0	0	0	0	0	0	0	0	0	0	0	0	0	0	0	0	0	0	0
hsa-miR-7976	0	0	0	0	0	0	0	0	0	0	0	0	1	0	2	0	0	1	0	1	0	1	0	0	0	0	0	0	0	0	0	0	0	0	1	0	1	0	1	0	0	0	0	1	0	0	0	0	0
hsa-miR-363-5p	0	0	0	0	0	0	1	0	0	0	0	0	0	0	0	0	0	0	0	0	0	0	0	0	0	0	0	0	0	0	2	0	0	0	0	0	0	0	0	0	0	1	0	0	1	0	0	0	0
hsa-miR-4423-3p	1	1	0	0	0	1	2	0	0	0	0	0	0	0	0	0	0	2	1	0	3	0	0	1	0	0	0	0	0	1	0	0	0	0	0	0	0	1	0	0	0	0	0	0	2	0	0	0	0
hsa-miR-3925-3p	0	0	1	0	0	0	0	0	0	0	0	0	0	0	0	0	0	0	0	0	0	0	0	0	0	0	0	0	0	0	0	0	0	0	0	0	0	0	0	0	0	0	0	0	1	0	0	0	0
hsa-miR-4529-5p	0	0	0	0	0	0	0	0	0	0	0	0	1	0	0	0	0	0	0	0	0	0	0	0	0	0	0	0	0	0	0	0	0	0	0	0	0	0	0	0	0	0	0	0	1	0	0	0	0
hsa-miR-5100	0	0	0	0	0	0	0	0	0	0	0	0	0	0	0	0	0	0	0	0	0	0	0	0	0	0	1	0	0	0	0	0	0	0	0	0	0	0	0	0	0	0	0	0	1	0	0	0	0
hsa-miR-5693	0	0	0	0	0	0	0	0	0	0	0	0	0	0	0	0	0	0	0	0	0	0	0	0	1	0	0	0	0	0	0	0	0	0	0	0	0	0	0	0	0	1	0	0	1	0	0	0	0
hsa-miR-939-3p	0	0	0	0	1	0	0	0	0	0	0	0	0	0	0	0	0	0	0	0	0	0	0	0	0	0	0	0	0	0	0	0	0	0	0	0	0	2	0	0	0	0	0	0	1	0	0	0	0
hsa-miR-614	0	0	0	0	0	0	0	0	0	0	0	0	0	0	0	0	0	0	0	0	0	0	0	0	0	0	0	0	0	0	0	0	0	0	0	0	0	0	0	0	0	1	0	0	0	0	0	0	0
hsa-miR-624-3p	0	0	0	0	0	0	0	0	0	0	0	0	0	0	0	1	0	0	0	0	0	0	0	0	0	0	0	0	0	0	0	0	0	0	0	1	0	0	0	0	0	0	0	0	0	0	0	0	0
hsa-miR-3675-5p	0	0	0	0	0	0	0	0	0	0	0	0	0	0	0	0	0	1	0	0	0	0	0	0	0	0	0	0	0	0	0	0	0	0	0	0	0	0	0	0	0	0	0	0	0	0	0	0	0
hsa-miR-3919	0	1	0	0	0	0	0	0	0	0	0	0	0	0	0	0	0	0	0	0	0	0	0	0	0	0	0	0	0	0	0	0	0	0	0	0	0	0	0	0	0	1	0	0	0	0	0	0	0
hsa-miR-3117-5p	0	0	0	0	0	0	0	0	0	0	0	0	0	0	0	0	0	0	0	0	0	0	0	0	0	0	0	0	0	0	0	0	0	0	0	0	0	0	0	0	0	0	0	0	0	0	0	0	0
hsa-miR-3124-3p	0	1	0	0	0	0	0	0	0	0	0	0	0	0	0	1	0	0	0	0	0	0	0	0	0	0	0	1	1	1	0	1	0	0	0	0	0	0	0	0	0	0	0	0	0	0	0	0	0
hsa-miR-3942-3p	0	0	0	0	0	0	1	0	0	1	0	0	0	0	0	0	0	0	1	0	0	0	0	0	0	0	0	0	0	0	0	0	0	0	0	0	0	0	0	0	0	0	0	0	0	0	0	0	0
hsa-miR-4667-3p	0	0	0	0	3	0	0	0	0	0	0	0	0	0	0	0	0	0	1	0	0	0	0	0	0	0	1	0	0	0	0	0	0	0	0	0	0	0	0	0	0	0	1	1	0	0	0	0	0
hsa-miR-4680-3p	0	0	0	0	0	0	0	0	0	0	0	0	0	0	0	0	0	0	1	0	0	0	0	0	0	2	0	0	0	0	0	0	0	0	0	0	0	1	0	0	0	0	0	0	0	0	0	0	0
hsa-miR-4712-3p	0	0	0	0	0	0	0	0	0	0	0	0	0	0	0	0	0	0	0	0	1	0	0	0	0	0	0	0	0	0	0	0	0	0	0	0	0	1	0	0	0	0	0	0	0	0	0	0	0
hsa-miR-4755-5p	0	0	0	0	0	0	0	0	0	0	0	0	1	0	0	0	1	0	1	1	0	0	0	0	0	0	0	0	0	0	1	0	0	0	0	0	1	0	0	0	0	0	0	1	0	0	0	0	0
hsa-miR-4793-3p	0	0	0	0	0	0	0	0	0	0	0	0	0	0	0	0	0	0	0	1	0	0	0	0	0	0	0	0	0	1	0	0	0	0	0	0	0	0	0	0	0	0	0	0	0	0	0	0	0
hsa-miR-5006-3p	0	0	0	0	1	0	0	0	0	0	0	2	0	0	0	0	0	0	1	0	0	0	0	0	0	0	0	0	0	0	0	0	0	0	0	0	0	0	0	0	0	0	0	0	0	0	0	0	0
hsa-miR-5588-5p	1	0	0	0	0	0	1	0	0	0	0	0	0	1	0	0	1	0	0	0	0	0	1	0	0	0	0	0	0	0	0	0	0	0	0	0	0	0	0	0	0	1	0	0	0	0	0	0	0
hsa-miR-5588-3p	1	1	0	0	2	1	1	0	0	1	0	0	1	0	1	0	1	0	1	0	2	1	1	0	0	1	0	1	0	0	0	1	2	1	0	0	0	1	0	1	1	0	1	1	0	0	0	0	0
hsa-miR-6505-5p	0	0	0	0	0	0	0	0	0	0	0	0	0	0	0	0	0	0	0	0	0	0	0	0	0	0	0	0	0	0	0	0	0	0	0	0	0	0	0	0	0	0	0	0	0	0	0	0	0
hsa-miR-1250-3p	0	0	0	0	0	0	0	0	0	0	0	0	0	0	0	0	0	0	0	0	0	0	0	0	0	0	0	0	0	0	0	0	0	0	0	0	0	0	0	0	0	0	0	0	0	0	0	0	0
hsa-miR-6757-3p	1	0	0	0	0	0	0	0	0	0	0	1	0	0	0	0	0	0	0	0	0	0	0	0	0	0	1	0	0	0	0	0	0	0	0	0	0	0	0	0	0	0	1	0	0	0	0	0	0
hsa-miR-6794-3p	0	0	0	0	0	0	0	0	0	0	0	0	0	0	0	0	0	0	0	0	0	0	0	0	0	0	0	0	0	0	0	0	0	0	0	0	0	0	0	0	0	0	0	0	0	0	0	0	0
hsa-miR-6856-3p	0	0	0	0	0	0	0	0	0	0	0	0	0	0	0	0	0	0	0	1	0	0	0	0	0	0	0	0	0	0	0	0	0	0	0	0	0	0	0	0	0	0	0	0	0	0	0	0	0
hsa-miR-7160-5p	0	0	0	0	0	0	0	0	0	0	0	0	0	0	0	0	0	0	0	0	0	1	0	0	0	0	0	0	0	0	1	0	0	0	0	0	0	0	0	0	0	0	0	0	0	0	0	0	0
hsa-miR-378b	0	0	1	0	0	0	0	0	0	0	0	0	0	0	0	0	0	0	0	0	0	0	0	0	0	0	0	0	0	0	0	0	0	0	0	0	0	0	0	1	0	0	1	0	0	0	0	0	0
hsa-miR-514b-3p	0	0	0	0	0	0	0	0	0	0	0	0	0	0	1	0	0	0	0	0	0	0	0	0	0	0	0	0	0	0	0	0	0	0	0	0	0	0	0	0	1	0	0	0	0	0	0	0	0
hsa-miR-4504	0	0	0	0	0	0	0	0	0	0	0	0	0	0	0	0	0	0	0	0	0	0	0	0	0	0	0	1	0	0	0	0	0	0	0	0	0	0	0	0	0	0	0	0	0	0	0	0	0
hsa-miR-4653-5p	0	0	0	0	0	0	0	0	0	0	0	0	0	0	0	0	0	0	0	0	0	0	0	0	0	0	0	0	0	0	0	0	0	0	0	0	0	0	0	0	0	0	0	0	0	0	0	0	0
hsa-miR-4670-3p	0	0	0	0	0	0	0	0	0	0	0	0	0	0	0	0	0	0	0	0	0	1	0	0	0	0	0	0	0	0	0	0	0	0	0	0	0	1	0	0	0	0	0	0	0	0	0	0	0
hsa-miR-5000-5p	0	0	0	0	0	0	0	0	0	0	0	0	0	0	1	0	0	0	0	0	0	0	0	0	0	0	0	0	0	0	0	0	0	0	0	0	0	0	0	0	0	0	1	0	0	0	0	0	0
hsa-miR-548ar-3p	0	0	0	0	0	0	0	0	0	0	0	0	0	0	0	0	0	0	0	0	1	0	0	0	0	0	0	0	0	0	0	1	0	0	0	0	0	0	0	0	0	0	0	1	0	0	0	0	0
hsa-miR-5584-3p	0	0	0	0	0	0	0	0	0	0	0	0	0	0	0	1	0	0	0	0	0	0	0	0	0	0	0	0	0	0	0	0	0	0	0	0	0	0	0	0	0	0	0	0	0	0	0	0	0
hsa-miR-6508-3p	0	0	0	0	0	0	0	0	0	1	0	0	0	0	0	0	0	0	0	0	1	0	0	0	0	0	0	0	0	0	0	0	0	0	0	0	1	0	0	0	0	0	0	0	0	0	0	0	0
hsa-miR-6765-3p	0	0	0	0	0	0	0	0	0	0	0	0	0	0	0	0	0	0	0	0	0	0	0	0	0	0	0	0	0	0	0	0	0	0	0	0	0	0	0	0	0	0	0	0	0	0	0	0	0
hsa-miR-6770-3p	0	0	0	0	0	0	0	0	0	0	0	0	0	0	0	0	1	0	0	0	0	0	0	0	0	0	0	1	0	0	0	0	1	0	0	0	0	0	0	0	0	0	0	0	0	0	0	0	0
hsa-miR-6775-3p	0	0	0	0	0	0	0	0	0	0	0	0	0	0	0	0	0	0	0	0	0	0	0	0	0	0	0	0	1	0	0	0	0	0	0	0	0	0	0	0	0	0	0	0	0	0	0	0	0
hsa-miR-6811-3p	0	0	0	0	0	0	2	0	0	0	0	0	0	0	1	0	0	0	0	0	0	0	0	0	0	0	0	0	0	0	0	0	0	0	0	0	1	0	0	0	0	0	0	0	0	0	0	0	0
hsa-miR-6813-5p	0	1	0	0	0	0	0	0	0	0	0	0	0	0	0	0	0	1	0	0	0	0	0	0	0	0	0	0	0	0	0	0	0	0	1	0	1	0	0	0	0	0	0	0	0	0	0	0	0
hsa-miR-4659a-5p	0	0	0	0	0	0	0	0	0	1	0	0	0	0	0	0	0	0	0	0	0	0	0	0	0	0	0	0	0	0	0	0	0	0	0	0	0	0	0	1	0	0	0	1	0	0	0	0	0
hsa-miR-4667-5p	0	0	0	0	0	0	0	0	1	0	1	0	0	0	0	0	0	0	0	1	0	0	0	0	0	0	0	0	2	0	0	0	0	0	0	0	0	0	0	0	0	0	0	0	0	0	0	0	0
hsa-miR-4701-3p	0	0	0	0	0	0	0	0	0	0	0	0	0	0	0	0	0	0	0	0	0	0	0	0	0	0	0	0	0	0	0	0	0	0	0	0	0	0	0	0	0	0	0	0	0	0	0	0	0
hsa-miR-203b-5p	0	0	0	0	0	0	0	0	0	0	0	0	0	0	0	0	0	0	0	0	0	0	0	0	0	0	0	0	0	0	0	0	0	0	0	0	0	0	0	0	0	0	0	0	0	0	0	0	0
hsa-miR-1227-5p	0	0	0	0	0	0	0	0	0	0	0	0	0	0	0	0	0	0	0	0	0	0	0	0	0	0	0	0	0	0	0	0	0	0	0	0	0	0	0	0	0	0	0	0	0	0	0	0	0
hsa-miR-6768-3p	0	0	0	0	0	0	0	0	0	0	0	0	0	0	0	0	0	0	0	0	0	0	0	0	0	0	0	0	0	0	0	0	0	0	0	0	0	0	0	0	0	0	0	0	0	0	0	0	0
hsa-miR-6776-5p	0	0	0	0	0	0	0	0	0	0	0	0	0	0	0	0	0	0	0	0	0	0	0	0	0	0	0	0	0	0	0	0	0	0	0	0	0	0	0	0	0	0	0	0	0	0	0	0	0
hsa-miR-6804-5p	0	0	0	0	0	0	1	0	0	0	0	0	0	0	0	0	0	0	0	0	0	0	0	0	0	0	0	0	0	0	0	0	0	0	0	0	0	0	0	0	0	0	0	0	0	0	0	0	0
hsa-miR-544a	0	0	0	0	0	0	0	0	0	0	0	0	0	0	0	0	0	0	0	0	0	0	0	0	0	0	0	0	0	0	0	0	0	0	0	0	0	0	0	0	0	0	0	0	0	0	0	0	0
hsa-miR-604	0	0	0	0	0	0	0	0	0	0	0	0	0	0	0	0	0	0	0	0	0	0	0	0	0	0	0	0	0	0	0	0	0	0	0	0	0	0	0	0	0	0	0	0	0	0	0	0	0
hsa-miR-1225-5p	0	0	0	0	0	0	0	0	0	0	0	0	0	0	0	0	0	0	0	0	0	0	0	0	0	0	0	0	0	0	1	0	0	0	0	1	1	0	0	0	0	0	0	0	0	0	0	0	0
hsa-miR-1539	0	0	0	0	0	0	0	0	0	0	0	0	0	0	0	0	0	0	0	1	0	0	0	0	0	0	0	0	0	0	0	0	0	0	0	0	0	0	0	0	0	0	0	0	0	0	0	0	0
hsa-miR-3907	0	0	0	0	0	0	0	0	0	0	0	0	0	0	0	0	0	0	0	0	0	0	0	0	0	0	0	0	0	0	0	0	0	0	0	0	0	0	0	0	0	0	0	0	0	0	0	0	0
hsa-miR-4429	0	0	0	0	0	0	0	0	0	0	0	0	0	0	0	0	0	0	0	0	0	0	0	0	0	0	0	0	0	0	0	0	0	0	0	0	0	0	0	0	0	0	0	0	0	0	0	0	0
hsa-miR-548al	0	0	0	0	0	0	0	0	0	0	0	0	0	0	0	0	0	0	1	0	0	0	1	0	0	0	0	0	0	0	0	0	0	0	0	0	0	0	0	0	0	0	0	0	0	0	0	0	0
hsa-miR-4708-3p	0	0	0	0	0	0	0	0	0	0	0	2	0	0	0	0	0	0	0	0	0	0	0	1	0	0	0	1	0	0	0	0	0	0	0	0	0	0	0	0	0	0	0	0	0	0	0	0	0
hsa-miR-5187-3p	0	1	0	0	0	0	0	0	0	0	0	0	0	0	1	0	0	0	0	0	0	0	0	0	0	0	0	0	0	0	0	0	0	0	0	0	0	1	0	0	0	0	1	0	0	0	0	0	0
hsa-miR-5691	0	0	0	0	0	0	0	0	0	0	0	0	0	0	0	0	1	0	0	0	1	0	0	0	0	0	0	0	0	0	0	2	0	0	0	0	0	0	0	0	0	0	0	0	0	0	0	0	0
hsa-miR-329-5p	0	0	0	0	0	0	0	0	0	0	0	0	0	0	0	0	0	0	0	0	0	0	0	0	0	0	0	0	0	0	0	0	0	0	0	0	0	0	0	0	0	0	0	0	0	0	0	0	0
hsa-miR-6773-3p	0	0	0	0	0	0	0	0	0	0	0	0	0	0	0	0	0	0	0	0	0	2	1	0	0	0	0	0	0	0	0	0	0	0	0	0	0	0	0	0	0	0	0	0	0	0	0	0	0
hsa-miR-6782-5p	0	0	0	0	0	0	0	0	0	0	0	0	0	0	0	0	0	0	0	0	0	0	0	0	0	0	0	0	0	0	0	0	0	0	0	0	0	0	0	0	0	0	0	0	0	0	0	0	0
hsa-miR-6780b-5p	0	0	0	0	0	0	0	0	0	0	0	0	0	0	0	0	0	0	0	0	0	0	0	0	0	0	0	0	0	0	0	0	0	0	0	0	0	0	0	0	0	0	0	0	0	0	0	0	0
hsa-miR-6849-3p	0	1	0	0	0	0	0	0	0	0	0	0	0	0	0	0	0	0	0	0	0	0	0	0	0	0	0	0	1	0	0	0	0	0	0	0	0	0	0	0	0	0	0	0	0	0	0	0	0
hsa-miR-6865-5p	0	0	0	0	0	0	0	0	0	0	0	0	0	0	0	0	1	0	0	0	0	0	0	0	0	0	0	0	0	0	0	0	0	0	0	0	0	0	0	0	0	0	0	0	0	0	0	0	0
hsa-miR-6878-5p	0	0	0	0	0	0	0	0	0	1	0	0	0	0	0	0	0	0	0	0	0	0	0	0	0	0	0	0	0	0	0	0	0	0	0	0	0	0	0	0	0	0	0	0	0	0	0	0	0
hsa-miR-513a-3p	0	0	0	0	0	0	0	0	0	0	0	0	0	0	0	0	0	0	0	0	0	0	0	0	0	0	0	0	0	0	0	0	0	0	0	0	0	0	0	0	0	0	0	0	0	0	0	0	0
hsa-miR-509-5p	1	0	0	0	0	1	1	0	0	0	0	0	0	1	0	0	0	0	0	0	0	0	0	1	0	0	1	0	0	1	0	0	0	0	0	0	0	0	0	0	0	0	1	0	0	0	0	0	0
hsa-miR-890	0	0	0	0	0	0	0	0	0	0	0	0	0	0	0	0	0	0	0	0	0	0	0	0	0	0	0	0	0	0	0	0	0	0	0	0	0	0	0	0	0	0	0	0	0	0	0	0	0
hsa-miR-3164	0	0	0	0	0	0	0	0	0	0	0	0	0	0	0	0	0	0	0	0	0	0	0	0	0	0	0	0	0	0	0	0	0	0	0	0	0	0	0	0	0	0	0	0	0	0	0	0	0
hsa-miR-3918	0	0	0	0	0	0	0	0	0	1	0	0	0	0	0	0	0	0	1	0	0	0	0	0	0	0	0	0	0	0	0	1	0	0	0	0	1	0	0	1	0	0	0	0	0	0	0	0	0
hsa-miR-378g	0	0	0	0	0	0	0	0	1	0	0	0	0	0	0	0	0	0	0	0	0	0	0	0	0	0	0	0	0	0	0	0	0	0	0	0	0	0	0	0	0	0	0	0	0	0	0	0	0
hsa-miR-4669	0	0	0	0	0	0	0	0	0	0	0	0	0	0	0	0	1	0	0	0	0	0	1	0	0	1	0	0	0	0	0	0	0	0	0	0	0	0	0	0	0	0	0	0	0	0	0	0	0
hsa-miR-4671-5p	0	0	0	0	0	0	0	0	0	0	0	0	0	0	0	0	0	0	0	0	0	0	0	0	0	0	0	0	0	0	0	0	0	0	0	0	0	0	0	0	0	0	0	0	0	0	0	0	0
hsa-miR-5697	0	0	0	0	0	0	0	0	1	0	1	0	0	1	0	0	1	0	0	0	0	0	0	0	0	0	0	0	0	0	0	0	0	0	0	0	1	0	0	0	0	1	0	0	0	0	0	0	0
hsa-miR-1185-2-3p	0	0	0	0	0	0	0	0	0	0	0	0	0	0	0	0	0	1	0	0	0	0	0	0	0	0	0	0	0	0	0	0	0	0	0	0	0	0	0	0	0	0	0	1	0	0	0	0	0
hsa-miR-513c-3p	0	0	0	0	0	0	0	0	0	0	0	0	0	0	0	0	0	0	0	0	0	0	0	0	0	0	0	0	0	0	0	0	0	0	0	0	0	0	0	0	0	0	0	0	0	0	0	0	0
hsa-miR-1236-5p	0	0	0	0	0	0	0	0	0	0	0	0	0	0	0	0	0	0	0	0	0	0	0	0	0	0	0	0	0	0	0	0	0	0	0	0	0	0	0	0	0	0	0	0	0	0	0	0	0
hsa-miR-510-3p	0	0	0	1	0	0	0	0	0	0	0	0	0	0	0	0	0	0	1	0	0	0	0	0	0	0	0	0	0	0	0	0	0	0	0	0	0	0	0	0	0	0	1	0	0	0	0	0	0
hsa-miR-1251-3p	0	0	0	0	1	0	0	0	0	0	0	0	0	0	1	0	0	1	0	0	0	1	1	0	0	0	0	0	0	1	0	0	0	0	1	0	1	0	0	0	0	0	0	0	0	0	0	0	0
hsa-miR-6769a-5p	0	0	0	0	0	0	0	0	0	0	0	0	0	0	0	0	1	0	0	0	0	0	0	0	0	0	0	0	0	0	0	0	0	0	0	0	0	0	0	0	0	0	0	0	0	0	0	0	0
hsa-miR-6817-3p	1	0	0	0	0	0	0	0	0	0	0	0	0	0	0	0	0	0	0	0	0	0	0	0	0	0	0	0	0	0	0	0	1	0	0	0	0	0	0	0	0	2	0	0	0	0	0	0	0
hsa-miR-6882-3p	0	0	0	0	0	0	0	0	0	0	0	0	0	0	0	0	0	0	0	1	0	0	0	0	0	0	0	0	1	0	2	0	0	0	0	0	0	0	0	0	0	0	0	1	0	0	0	0	0
hsa-miR-6886-5p	0	0	0	0	0	0	0	0	0	0	0	0	0	0	0	0	0	0	0	0	0	0	0	0	0	0	0	0	0	0	0	0	0	0	0	0	0	0	0	0	0	0	0	0	0	0	0	0	0
hsa-miR-488-5p	0	0	0	0	0	0	2	0	1	0	0	0	0	0	0	0	0	0	0	0	1	1	0	0	0	0	0	1	0	0	0	0	1	0	0	0	0	1	0	0	0	0	1	0	0	0	0	0	0
hsa-miR-545-3p	0	0	0	0	0	0	0	0	0	0	0	0	0	0	0	0	1	0	0	0	0	0	0	0	0	0	0	0	0	0	0	0	0	0	0	0	0	0	0	0	0	0	0	0	0	0	0	0	0
hsa-miR-602	0	0	0	0	0	0	0	0	0	0	0	0	0	0	0	0	0	0	0	0	0	0	0	0	0	0	0	0	0	0	0	0	0	0	0	0	0	0	0	0	0	0	0	0	0	0	0	0	0
hsa-miR-2861	0	0	0	2	0	0	0	0	0	0	0	0	0	0	0	0	0	0	0	0	0	0	0	0	0	0	0	0	0	0	0	0	0	0	0	0	0	0	0	0	0	0	0	0	0	0	0	0	0
hsa-miR-3121-3p	0	0	0	0	0	0	0	0	0	0	0	0	0	0	0	0	0	0	0	0	0	0	0	0	0	0	0	0	0	0	0	0	0	0	0	0	0	0	0	0	0	0	0	0	0	0	0	0	0
hsa-miR-3189-5p	0	0	0	0	0	0	0	0	0	0	0	0	0	0	0	0	0	0	0	0	0	0	0	0	0	0	0	0	0	0	0	0	0	0	0	0	0	0	0	0	0	0	0	1	0	0	0	0	0
hsa-miR-3944-5p	0	0	0	0	0	0	0	0	0	0	0	0	0	0	0	0	0	1	0	0	0	0	0	0	0	0	0	0	0	0	1	0	0	0	0	1	0	0	0	0	0	0	0	0	0	0	0	0	0
hsa-miR-122b-5p	0	0	0	0	0	0	0	0	0	0	0	0	0	0	0	0	0	0	0	0	0	0	0	0	0	0	0	0	0	0	0	0	0	0	0	0	0	0	0	0	0	0	0	0	0	0	0	0	0
hsa-miR-4482-3p	0	0	1	0	0	0	0	0	0	0	0	0	0	0	0	1	0	0	0	0	0	0	0	0	0	0	0	0	0	0	0	0	0	0	0	0	0	0	0	1	0	0	0	0	0	0	0	0	0
hsa-miR-5196-3p	0	0	0	0	0	0	0	0	0	0	0	0	0	1	0	0	0	0	1	2	0	0	0	0	0	0	0	0	0	0	0	0	0	0	0	0	0	0	0	0	0	0	0	0	0	0	0	0	0
hsa-miR-6508-5p	1	0	0	0	0	0	0	0	0	0	0	0	0	0	0	0	0	0	0	0	0	0	0	0	0	0	0	0	0	0	0	0	0	0	0	0	0	0	0	0	0	0	0	0	0	0	0	0	0
hsa-miR-3912-5p	0	0	0	0	0	1	0	0	0	0	0	0	0	0	0	0	0	1	0	0	0	0	0	1	0	1	0	0	0	1	0	0	0	0	0	0	0	0	1	1	0	0	0	1	0	0	0	0	0
hsa-miR-6729-5p	0	0	0	0	0	0	0	0	0	0	0	0	0	0	0	0	0	0	0	0	0	0	0	0	0	0	0	1	0	0	0	0	0	0	0	0	0	0	0	0	0	0	0	0	0	0	0	0	0
hsa-miR-6747-5p	0	0	0	0	0	0	0	0	0	0	0	0	0	0	0	0	0	0	0	0	0	0	0	0	0	0	0	0	0	0	0	0	0	0	1	0	0	0	0	0	0	0	0	0	0	0	0	0	0
hsa-miR-6838-5p	0	0	0	0	0	0	0	0	0	0	0	0	0	0	0	0	0	0	0	0	0	0	0	0	0	0	0	0	0	0	0	0	0	0	0	0	0	0	0	0	0	0	0	0	0	0	0	0	0
hsa-miR-448	0	0	0	0	0	0	1	0	0	0	0	0	0	0	0	0	0	0	0	0	0	0	0	0	0	0	0	0	0	0	0	0	0	0	0	0	0	0	0	0	0	0	0	0	0	0	0	0	0
hsa-miR-564	0	0	0	0	0	0	0	0	0	0	0	0	0	0	0	0	0	0	0	0	0	0	0	0	0	0	0	0	0	0	0	0	0	0	0	0	0	1	0	0	0	0	0	0	0	0	0	0	0
hsa-miR-551b-5p	0	2	0	0	0	0	0	0	0	0	0	0	0	0	0	1	0	0	0	0	0	0	0	0	0	0	0	0	0	0	0	0	0	0	0	0	0	0	0	0	0	0	0	0	0	0	0	0	0
hsa-miR-1236-3p	0	0	0	0	0	0	0	0	0	0	0	0	0	0	0	0	0	0	0	0	0	0	0	0	0	0	0	0	0	0	0	0	0	0	0	0	0	0	0	0	0	0	0	0	0	0	0	0	0
hsa-miR-1257	1	0	0	0	0	0	0	0	0	0	0	0	0	0	0	0	0	0	0	0	0	0	0	0	0	0	0	0	0	0	0	0	0	0	0	0	0	0	0	0	0	0	0	0	0	0	0	0	0
hsa-miR-3135a	0	1	0	0	0	0	0	1	0	0	0	0	0	0	0	0	1	2	0	0	0	0	1	0	0	0	0	1	0	0	0	0	0	0	0	0	0	0	0	0	0	0	0	0	0	0	0	0	0
hsa-miR-3685	0	0	0	0	0	0	0	0	0	0	0	0	0	0	0	0	0	0	0	0	0	0	0	0	0	0	0	0	0	0	0	0	0	0	0	0	0	0	0	0	0	0	0	0	0	0	0	0	0
hsa-miR-4439	0	1	0	0	0	0	0	0	0	0	0	0	0	0	0	0	0	0	0	0	0	0	0	0	0	0	0	0	0	0	0	0	0	0	0	0	0	1	0	0	0	0	0	0	0	0	0	0	0
hsa-miR-4448	0	0	0	0	0	0	0	0	1	0	0	0	0	0	0	0	0	0	0	0	0	0	0	0	0	0	0	0	0	0	0	0	1	0	0	0	0	0	0	0	0	0	0	0	0	0	0	0	0
hsa-miR-4507	0	0	0	0	0	0	0	0	0	0	0	0	0	0	0	0	0	0	0	0	1	0	0	0	0	0	0	0	0	0	0	0	0	0	0	0	0	0	0	0	0	0	0	0	0	0	0	0	0
hsa-miR-4511	0	0	0	0	0	0	0	1	0	0	0	0	1	0	0	1	0	0	0	0	1	0	0	0	0	0	0	0	0	0	0	0	0	0	0	0	0	0	0	0	0	2	0	0	0	0	0	0	0
hsa-miR-4538	0	0	0	0	0	0	0	0	0	0	0	0	0	0	0	0	0	0	0	0	0	0	0	0	0	0	0	0	0	0	0	0	0	0	0	0	0	0	0	0	0	0	0	0	0	0	0	0	0
hsa-miR-3150b-5p	0	0	0	0	0	0	0	0	0	0	0	0	0	0	0	0	0	0	0	2	0	0	1	0	0	0	0	0	0	0	0	0	0	0	0	0	0	0	0	0	0	0	0	0	0	0	0	0	0
hsa-miR-4708-5p	0	0	0	0	1	0	0	0	0	0	0	0	0	0	0	0	0	0	0	0	0	0	0	0	0	0	0	0	0	0	0	0	0	0	0	0	0	0	0	0	0	0	0	0	0	0	0	0	0
hsa-miR-4710	0	0	0	0	1	0	0	0	0	0	0	1	0	0	0	0	0	0	0	0	0	0	0	0	0	0	0	0	0	0	0	0	0	0	1	0	0	0	0	0	0	0	0	0	0	0	0	0	0
hsa-miR-4735-5p	0	0	0	0	0	0	0	1	0	0	0	0	0	0	0	0	0	0	0	0	0	0	0	0	0	0	0	0	0	0	0	0	0	0	0	0	0	1	0	0	0	0	0	0	0	0	0	0	0
hsa-miR-4767	0	0	0	0	0	0	0	0	0	0	0	0	0	0	0	0	0	0	0	0	0	0	0	0	0	0	0	0	0	0	0	0	0	0	0	0	0	0	0	0	0	0	0	0	0	0	0	0	0
hsa-miR-4774-5p	0	0	0	0	0	0	0	1	0	0	0	0	0	0	0	0	0	0	0	0	0	0	0	0	0	0	0	0	0	0	0	0	0	0	0	0	0	0	0	0	0	0	0	0	0	0	0	0	0
hsa-miR-4781-5p	0	0	0	0	0	0	0	0	0	0	0	0	0	0	0	0	0	0	0	0	0	0	0	0	0	0	0	0	0	0	0	0	0	0	0	0	0	0	0	0	0	0	0	0	0	0	0	0	0
hsa-miR-4798-5p	0	0	0	0	0	0	0	0	0	0	0	0	0	0	1	0	0	0	0	0	0	0	0	0	0	0	0	0	0	0	0	0	0	0	0	0	0	0	0	0	0	0	0	0	0	0	0	0	0
hsa-miR-548aq-5p	0	0	0	0	0	0	0	0	0	0	0	0	0	0	0	0	0	0	0	0	0	0	0	0	0	0	0	0	0	0	0	0	0	0	0	0	0	0	0	0	0	0	0	0	0	0	0	0	0
hsa-miR-5581-5p	0	0	0	0	0	0	0	0	0	0	0	0	0	0	0	0	0	0	0	0	0	0	0	0	0	0	0	0	0	0	0	0	0	0	0	0	0	0	0	0	0	0	0	0	0	0	0	0	0
hsa-miR-6805-3p	0	0	0	0	0	0	0	0	0	0	0	0	0	0	0	0	0	0	0	0	0	0	0	0	0	0	0	0	0	0	0	0	0	0	0	0	0	0	0	0	0	0	0	0	0	0	0	0	0
hsa-miR-6769b-5p	0	0	0	0	0	0	0	0	0	0	0	0	0	0	0	0	0	0	0	0	0	0	0	0	0	0	0	0	0	0	0	0	0	0	0	0	0	0	0	0	0	0	0	0	0	0	0	0	0
hsa-miR-921	0	0	0	0	0	0	0	0	0	0	0	0	0	0	0	0	0	0	0	0	0	0	0	0	0	0	0	0	0	0	0	0	0	0	0	0	0	0	0	0	0	0	0	0	0	0	0	0	0
hsa-miR-1303	0	0	0	0	0	0	0	0	0	0	0	0	0	0	0	0	0	0	0	2	0	0	0	0	0	0	0	0	0	0	0	0	0	0	0	0	0	0	0	0	0	0	0	0	0	0	0	0	0
hsa-miR-4426	0	0	0	0	0	0	0	0	0	0	0	0	0	0	0	0	0	0	0	0	0	0	0	0	0	0	0	0	0	0	0	0	0	0	0	0	0	1	0	0	0	0	0	0	0	0	0	0	0
hsa-miR-3689f	0	0	1	0	0	0	0	0	0	0	0	0	0	0	0	0	0	0	0	0	0	0	0	0	0	0	0	0	0	0	0	0	0	0	0	0	0	0	0	0	0	0	0	0	0	0	0	0	0
hsa-miR-4488	0	0	0	0	0	0	0	0	0	0	0	0	0	0	0	0	0	0	0	0	0	0	0	0	0	0	0	0	0	0	0	0	0	0	0	0	0	0	0	0	0	0	0	0	0	0	0	0	0
hsa-miR-4655-5p	0	0	0	0	0	0	0	0	0	0	0	0	0	0	0	0	0	0	1	1	0	0	0	0	0	0	0	0	0	0	0	0	0	0	0	0	0	0	0	0	1	0	0	0	0	0	0	0	0
hsa-miR-4655-3p	0	0	0	0	0	0	0	0	0	0	0	0	0	0	0	0	0	0	0	0	0	0	0	0	0	0	0	0	0	0	0	0	0	0	0	0	0	0	0	0	0	0	0	0	0	0	0	0	0
hsa-miR-5189-3p	0	0	0	0	0	0	0	0	0	0	0	0	0	0	0	0	0	0	0	0	0	0	0	0	0	0	0	0	0	0	0	0	0	0	0	0	1	0	0	0	0	0	0	0	0	0	0	0	0
hsa-miR-6756-5p	0	0	0	0	0	0	0	0	0	0	0	0	0	0	0	0	0	0	0	0	0	0	0	0	0	0	0	0	0	0	0	0	0	0	0	0	0	0	0	0	0	0	0	0	0	0	0	0	0
hsa-miR-6785-3p	0	0	0	0	1	0	0	0	0	0	0	0	0	0	0	0	0	0	0	0	0	0	0	0	0	0	0	0	0	0	0	0	0	0	0	0	0	0	0	0	0	0	0	0	0	0	0	0	0
hsa-miR-1231	0	0	0	0	0	0	0	0	0	0	0	0	0	0	0	0	0	0	0	0	0	0	0	0	0	0	0	0	0	0	0	0	0	0	0	0	0	0	0	0	0	0	0	0	0	0	0	0	0
hsa-miR-3939	1	0	0	0	0	0	2	0	1	0	0	0	0	1	0	0	0	0	0	0	2	0	0	0	1	1	0	0	0	0	0	1	0	0	0	0	0	0	0	0	0	0	0	0	0	0	0	0	0
hsa-miR-4524a-5p	0	0	0	0	0	0	0	0	0	0	0	0	0	0	1	0	0	0	0	0	2	0	0	0	0	0	0	0	0	0	0	0	0	0	0	0	0	0	0	0	0	0	1	0	0	0	0	0	0
hsa-miR-4684-5p	0	0	0	0	0	0	0	0	0	0	0	0	0	0	0	0	0	0	0	0	0	0	0	0	0	0	0	0	0	0	0	0	0	0	0	0	0	0	0	0	0	0	0	0	0	0	0	0	0
hsa-miR-3928-5p	0	0	0	0	0	0	0	0	0	0	0	0	0	0	0	0	0	0	0	0	1	0	0	0	0	0	0	0	0	0	0	0	0	0	0	0	0	0	0	0	0	0	1	0	0	0	0	0	0
hsa-miR-6740-3p	0	0	0	0	0	0	0	0	0	0	0	1	0	0	0	0	0	0	0	0	0	0	0	0	0	0	0	0	0	0	0	0	0	0	0	0	0	0	0	0	0	0	0	0	0	0	0	0	0
hsa-miR-6754-5p	0	0	0	0	0	0	0	0	0	0	0	0	0	0	1	0	0	0	0	0	0	0	0	0	0	0	0	0	0	0	0	1	0	0	0	0	0	0	0	0	0	0	0	0	0	0	0	0	0
hsa-miR-6824-3p	0	0	0	0	0	0	0	1	0	0	0	0	0	0	0	1	0	0	0	0	0	0	0	0	0	0	0	0	1	0	0	1	0	0	0	0	1	0	0	0	0	2	0	0	0	0	0	0	0
hsa-miR-6832-5p	0	0	0	0	0	0	0	0	0	0	0	0	0	0	0	0	0	0	0	0	0	0	0	0	0	0	0	0	0	0	0	0	0	0	0	0	0	0	0	0	0	0	0	0	0	0	0	0	0
hsa-miR-3689e	0	0	0	0	0	0	0	0	0	0	0	0	0	0	0	0	0	0	0	0	0	0	0	0	0	0	0	0	0	0	0	0	0	0	0	0	0	0	0	0	0	0	0	0	0	0	0	0	0
hsa-miR-6499-3p	0	0	0	0	0	0	0	0	0	0	0	0	0	0	1	0	0	0	0	0	0	0	0	0	0	0	0	0	0	0	0	0	0	0	0	0	0	0	0	0	0	0	0	0	0	0	0	0	0
hsa-miR-3136-3p	0	0	0	0	0	0	0	0	0	0	0	0	0	0	0	0	0	0	0	0	0	0	0	0	0	0	0	0	0	0	0	0	0	0	0	0	0	0	0	0	0	0	0	0	0	0	0	0	0
hsa-miR-4671-3p	0	0	0	0	0	0	0	0	0	0	0	0	0	0	0	0	0	0	0	0	0	0	0	0	0	0	0	0	0	0	0	0	0	0	0	0	0	0	0	0	0	0	0	0	0	0	0	0	0
hsa-miR-371b-3p	0	0	0	0	0	0	0	0	0	0	0	0	0	0	0	0	0	0	0	0	0	0	0	0	0	0	0	0	0	0	0	0	0	0	0	0	0	0	0	0	0	0	0	0	0	0	0	0	0
hsa-miR-4778-3p	0	0	0	0	0	0	0	0	0	0	0	0	0	0	0	0	0	0	0	0	0	0	0	0	0	0	0	0	0	0	0	0	0	0	0	0	0	0	0	0	0	0	0	0	0	0	0	0	0
hsa-miR-570-5p	0	1	0	0	0	0	0	0	0	0	0	0	0	0	0	0	0	0	0	0	0	0	0	0	0	0	0	0	0	0	0	0	0	0	0	0	0	0	0	0	0	0	0	1	0	0	0	0	0
hsa-miR-6728-3p	0	0	0	0	0	0	0	0	0	0	0	0	0	0	0	0	0	0	0	0	0	0	0	0	0	0	0	0	1	0	0	0	0	0	0	0	0	0	0	0	0	0	0	0	0	0	0	0	0
hsa-miR-6782-3p	0	0	0	1	0	0	0	0	0	0	0	1	0	0	0	0	0	0	0	0	0	0	0	0	1	0	0	0	0	0	0	0	0	0	0	0	0	0	0	0	0	0	0	0	0	0	0	0	0
hsa-miR-6840-5p	0	0	0	0	0	0	1	0	0	0	0	0	0	0	0	0	0	0	0	0	0	0	0	0	0	0	0	0	0	0	0	0	0	0	0	0	0	1	0	0	0	0	0	0	0	0	0	0	0
hsa-miR-7106-5p	0	0	0	0	0	0	0	0	0	0	0	0	0	0	0	0	0	0	0	0	0	0	0	0	0	0	0	0	0	0	0	0	0	0	0	0	0	0	0	0	0	0	0	0	0	0	0	0	0
hsa-miR-412-3p	0	0	0	0	0	0	0	0	0	0	0	0	0	0	0	0	0	0	0	0	0	0	0	0	0	0	0	0	0	0	0	0	0	0	0	0	0	0	0	0	0	0	0	0	0	0	0	0	0
hsa-miR-449c-3p	0	0	0	0	0	0	0	0	0	0	0	0	0	0	0	0	0	0	0	0	0	0	0	0	0	0	0	0	0	0	0	0	0	0	0	0	0	0	0	0	0	0	0	0	0	0	0	0	0
hsa-miR-4420	0	0	0	0	0	0	0	0	0	0	0	0	0	0	0	0	0	0	0	0	0	0	0	0	0	0	0	0	0	0	0	0	0	0	0	0	0	0	0	0	0	0	0	0	0	0	0	0	0
hsa-miR-548ai	0	0	0	0	0	0	0	0	0	0	0	0	0	0	0	0	0	0	0	0	0	0	0	0	0	0	0	0	0	0	0	0	0	0	0	0	0	0	0	0	0	0	0	0	0	0	0	0	0
hsa-miR-4704-3p	0	0	0	0	0	0	0	0	0	0	0	0	0	0	0	0	0	0	0	0	0	0	0	0	0	0	0	0	0	0	0	0	0	0	0	0	0	0	0	0	0	0	0	0	0	0	0	0	0
hsa-miR-215-3p	0	0	0	0	1	0	0	0	0	0	0	0	0	0	0	0	0	0	0	0	0	0	0	0	0	0	0	0	0	0	0	0	0	0	0	0	0	0	0	0	0	0	0	0	0	0	0	0	0
hsa-miR-6846-5p	0	0	0	0	0	0	0	0	0	0	0	0	0	0	0	0	0	0	0	0	0	0	0	0	0	0	0	0	0	0	0	0	0	0	0	0	0	0	0	0	0	0	0	0	0	0	0	0	0
hsa-miR-6876-3p	0	0	0	0	0	0	0	0	0	0	0	0	0	0	0	0	0	0	0	0	0	0	0	0	0	0	0	0	0	0	0	0	0	0	0	0	0	0	0	0	0	0	0	0	0	0	0	0	0
hsa-miR-7852-3p	0	0	0	0	0	0	0	0	0	0	0	0	0	0	0	0	0	0	0	0	0	0	0	0	0	0	0	0	0	0	0	0	0	0	0	0	0	0	0	0	0	0	0	0	0	0	0	0	0
hsa-miR-3147	0	0	0	0	0	0	0	0	0	0	0	0	0	0	0	0	0	0	0	0	0	0	0	0	0	0	0	0	0	0	0	0	0	0	0	0	0	0	0	0	0	0	0	0	0	0	0	0	0
hsa-miR-3162-5p	0	0	0	0	2	0	0	0	0	0	0	0	0	0	0	0	0	0	0	0	0	0	0	0	0	0	0	0	0	0	0	0	0	0	0	0	0	0	0	0	0	0	0	0	0	0	0	0	0
hsa-miR-3927-3p	0	0	0	0	0	0	0	0	0	0	0	0	0	0	0	0	0	0	0	0	0	0	0	0	0	0	0	0	0	0	0	0	0	0	0	0	0	0	0	0	0	0	0	0	0	0	0	0	0
hsa-miR-4445-5p	0	0	0	0	0	0	3	0	0	0	0	0	0	0	0	0	0	0	0	0	0	0	0	0	0	0	0	0	0	0	0	0	0	0	0	0	0	0	0	0	0	0	0	0	0	0	0	0	0
hsa-miR-4465	0	0	1	0	0	0	0	0	0	1	0	0	0	0	0	0	0	0	1	0	0	0	0	0	0	0	0	0	0	0	0	0	0	0	0	0	0	0	0	0	1	1	0	0	0	0	0	0	0
hsa-miR-4525	0	0	0	0	0	0	0	0	0	0	0	0	0	0	0	0	0	0	0	0	0	0	0	0	0	0	0	0	0	0	0	0	0	0	0	0	0	0	0	0	0	0	0	0	0	0	0	0	0
hsa-miR-3177-5p	0	0	0	0	0	0	0	0	0	0	0	0	0	0	0	0	0	0	0	0	0	0	0	0	0	0	0	0	0	0	0	0	0	0	0	0	0	0	0	0	0	0	0	0	0	0	0	0	0
hsa-miR-4722-3p	0	0	0	0	0	0	0	0	0	0	0	0	0	0	0	0	0	0	0	0	0	0	0	0	0	0	0	0	0	0	0	0	0	0	0	0	0	0	0	0	0	0	0	0	0	0	0	0	0
hsa-miR-4747-3p	0	0	0	0	0	0	0	0	0	0	0	0	0	0	0	0	0	0	0	0	0	0	0	0	0	0	0	0	0	0	0	0	0	0	0	0	0	0	0	0	0	0	0	0	0	0	0	0	0
hsa-miR-5087	0	0	0	0	0	0	0	0	0	1	0	0	0	0	0	0	0	0	0	0	0	0	0	1	1	0	0	0	0	0	0	1	1	0	0	0	0	1	0	0	0	0	0	0	0	0	0	0	0
hsa-miR-6512-3p	0	0	0	0	0	0	0	0	0	0	0	0	0	0	0	0	0	0	0	0	0	0	0	0	0	0	0	0	0	0	0	0	0	0	0	0	0	0	1	0	0	0	0	0	0	0	0	0	0
hsa-miR-6721-5p	0	0	0	1	0	0	0	0	0	0	0	0	0	0	0	1	0	0	0	1	0	0	0	0	0	0	0	0	0	0	2	0	0	0	0	0	0	0	0	0	0	0	1	0	0	0	0	0	0
hsa-miR-1296-3p	0	0	0	0	0	0	0	0	0	0	0	0	0	0	0	0	0	0	0	0	0	0	0	0	0	0	0	0	0	0	0	0	0	0	0	0	0	0	0	0	0	0	0	0	0	0	0	0	0
hsa-miR-6739-5p	0	0	0	0	0	0	0	0	0	0	0	0	0	0	0	0	0	0	0	0	0	0	0	0	0	0	0	0	0	0	0	0	0	0	0	0	0	0	0	0	0	0	0	0	0	0	0	0	0
hsa-miR-6800-5p	0	0	0	0	0	0	0	0	0	0	0	0	0	0	0	0	0	0	0	0	0	0	0	0	0	0	0	0	0	0	0	0	0	0	0	0	0	0	0	0	0	0	0	0	0	0	0	0	0
hsa-miR-6804-3p	0	0	0	0	0	0	0	0	0	0	0	1	0	0	1	0	0	0	0	0	0	0	0	0	0	0	0	0	0	0	0	0	0	0	0	0	0	0	0	0	0	0	0	0	0	0	0	0	0
hsa-miR-6819-3p	0	0	0	0	0	0	0	0	0	0	0	1	0	0	0	0	0	0	0	0	0	0	0	0	0	0	0	0	0	0	0	0	0	0	0	0	0	0	0	0	0	0	0	0	0	0	0	0	0
hsa-miR-6861-5p	0	0	0	0	0	0	0	0	0	0	0	0	0	0	0	0	0	0	0	0	0	0	0	0	0	0	0	0	0	0	0	0	0	0	0	0	0	0	0	0	0	0	0	0	0	0	0	0	0
hsa-miR-6864-3p	0	0	0	0	0	0	0	0	0	0	0	0	0	0	0	0	0	0	0	0	0	0	0	0	0	0	0	0	0	0	0	0	0	0	0	0	0	0	0	0	0	0	0	0	0	0	0	0	0
hsa-miR-6887-5p	0	0	0	0	0	0	0	0	0	0	0	0	0	0	0	0	0	0	0	0	0	0	0	0	0	0	0	0	0	0	0	0	0	0	0	0	0	0	0	0	0	0	0	0	0	0	0	0	0
hsa-miR-6889-3p	0	0	0	0	0	0	0	0	0	0	0	2	0	0	0	0	0	0	0	0	0	0	0	0	0	0	0	0	0	0	0	0	0	0	0	0	0	0	0	0	0	0	0	0	0	0	0	0	0
hsa-miR-7848-3p	0	0	0	2	0	0	0	0	0	0	0	0	0	0	0	0	0	0	0	0	0	0	0	0	0	0	0	0	1	0	0	0	1	0	0	0	0	0	0	0	0	0	0	0	0	0	0	0	0
hsa-miR-610	0	0	0	0	0	0	0	0	0	0	0	0	0	0	0	0	0	0	0	0	0	0	0	0	0	0	0	0	0	0	0	0	0	0	0	0	0	0	0	0	0	0	0	0	0	0	0	0	0
hsa-miR-1182	0	0	0	0	0	0	0	0	0	0	0	0	0	0	0	0	0	0	0	0	0	0	0	0	0	0	0	0	0	0	0	0	0	0	0	0	0	0	0	0	0	0	0	0	0	0	0	0	0
hsa-miR-1267	0	0	0	0	0	0	0	0	0	0	0	0	0	0	0	0	0	0	0	0	0	0	0	0	0	0	0	0	0	0	0	0	0	0	0	0	0	0	0	0	0	0	0	0	0	0	0	0	0
hsa-miR-4284	0	0	0	0	0	0	0	0	0	0	0	0	0	0	0	0	0	0	0	0	0	0	0	0	0	0	0	0	0	0	0	0	0	0	0	0	0	0	0	0	0	0	0	0	0	0	0	0	0
hsa-miR-3659	0	0	0	0	0	0	0	0	0	0	0	0	0	0	0	0	0	0	0	0	0	0	0	0	0	0	0	0	0	0	0	0	0	0	0	0	0	0	0	0	0	0	0	0	0	0	0	0	0
hsa-miR-3689a-5p	0	0	0	0	0	0	0	0	0	0	0	0	0	0	0	0	0	0	0	0	0	0	0	0	0	0	0	0	0	0	0	0	0	0	0	0	0	0	0	0	0	0	0	0	0	0	0	0	0
hsa-miR-3689b-5p	0	0	0	0	0	0	0	0	0	0	0	0	0	0	0	0	0	0	0	0	0	0	0	0	0	0	0	0	0	0	0	0	0	0	0	0	0	0	0	0	0	0	0	0	0	0	0	0	0
hsa-miR-3689c	0	0	0	0	0	0	0	0	0	0	0	0	0	0	0	0	0	0	0	0	0	0	0	0	0	0	0	0	0	0	0	0	0	0	0	0	0	0	0	0	0	0	0	0	0	0	0	0	0
hsa-miR-6799-5p	0	0	0	0	0	0	0	0	0	0	0	0	0	0	0	0	0	0	0	0	0	0	0	0	0	0	0	0	0	0	0	0	0	0	0	0	0	0	0	0	0	0	0	0	0	0	0	0	0
hsa-miR-6850-3p	0	0	0	0	0	0	0	0	0	0	0	0	0	0	0	0	0	0	0	0	0	0	0	0	0	0	0	0	0	0	0	0	0	0	0	0	0	0	0	0	0	0	0	0	0	0	0	0	0
hsa-miR-8085	0	0	0	0	0	0	0	0	0	0	0	0	0	0	0	0	0	0	0	0	0	0	0	0	0	0	0	0	0	0	0	0	0	0	0	0	0	0	0	0	0	0	0	0	0	0	0	0	0
hsa-miR-208a-3p	0	0	0	0	0	0	0	0	0	0	0	0	0	0	0	0	0	0	0	0	0	0	0	0	0	0	0	0	0	0	0	0	0	0	0	0	0	0	0	0	0	0	0	0	0	0	0	0	0
hsa-miR-323b-5p	0	0	0	0	0	0	0	0	0	0	0	0	0	0	0	0	0	0	0	0	0	0	0	0	0	0	0	0	0	0	0	0	0	0	0	0	0	0	0	0	0	0	1	0	0	0	0	0	0
hsa-miR-524-5p	0	0	0	0	1	0	0	0	0	0	0	0	0	0	0	0	0	0	0	1	2	0	0	0	0	0	0	0	0	0	0	0	0	1	0	0	0	1	0	0	0	0	0	0	0	0	0	0	0
hsa-miR-600	0	0	0	0	0	0	0	0	0	0	0	0	0	0	0	0	0	0	0	0	0	0	0	0	0	0	0	0	0	0	0	0	0	0	0	0	0	0	0	0	0	0	0	0	0	0	0	0	0
hsa-miR-612	0	0	0	0	0	0	0	0	0	0	0	0	0	0	0	0	0	0	0	0	0	0	0	0	0	0	0	0	0	0	0	0	0	0	0	0	0	0	0	0	0	0	0	0	0	0	0	0	0
hsa-miR-19a-5p	0	0	0	0	0	0	0	0	0	0	0	0	0	0	0	0	0	0	0	0	0	0	0	0	0	0	0	0	0	0	0	0	0	0	0	0	0	1	0	0	0	0	0	0	0	0	0	0	0
hsa-miR-1226-5p	0	0	0	0	0	0	0	0	0	0	0	1	0	0	0	0	0	0	0	0	0	0	0	0	0	0	0	0	0	0	0	0	0	0	0	0	0	0	0	0	0	0	0	0	0	0	0	0	0
hsa-miR-3160-3p	0	0	0	0	0	0	0	1	0	0	0	0	0	0	0	0	0	0	0	0	0	0	0	0	0	0	0	1	0	0	0	0	0	0	0	0	0	0	0	0	0	0	0	0	0	0	0	0	0
hsa-miR-1193	0	0	0	0	0	0	0	0	0	0	0	0	0	0	0	0	0	0	0	0	0	0	0	0	0	0	0	0	0	0	0	0	0	0	0	0	0	0	0	0	0	0	0	0	0	0	0	0	0
hsa-miR-3916	0	0	0	0	0	0	0	0	0	0	0	0	1	0	0	0	0	0	0	2	0	0	0	0	1	1	0	0	1	1	0	0	0	1	3	0	0	0	0	0	0	1	0	0	0	0	0	0	0
hsa-miR-4498	0	0	0	0	0	0	0	0	1	0	0	0	0	0	0	0	0	0	0	0	0	0	0	0	1	0	0	0	0	0	0	0	0	0	0	0	0	0	0	0	0	1	0	0	0	0	0	0	0
hsa-miR-4637	0	0	0	0	0	0	0	0	0	0	0	0	0	0	0	0	0	0	0	0	0	0	0	0	0	0	0	0	0	0	0	0	0	0	0	0	0	0	0	1	0	0	0	1	0	0	0	0	0
hsa-miR-4646-3p	0	0	0	0	0	0	1	0	0	0	0	2	0	0	0	0	0	0	0	0	0	0	0	0	0	0	0	0	2	0	2	0	0	0	2	0	0	0	0	0	0	0	1	0	0	0	0	0	0
hsa-miR-4720-3p	0	0	0	0	0	0	0	0	0	0	0	0	0	0	0	0	0	0	0	0	0	0	0	0	0	0	0	0	0	0	0	0	0	0	0	0	0	0	0	0	0	0	0	0	0	0	0	0	0
hsa-miR-4778-5p	0	0	0	0	0	0	0	0	0	0	0	0	0	0	0	0	0	0	0	0	0	0	0	0	0	0	0	0	0	0	0	0	0	0	0	0	0	0	0	0	0	0	0	0	0	0	0	0	0
hsa-miR-6515-3p	0	1	0	0	0	0	0	0	0	0	0	0	0	1	0	0	0	0	0	0	0	0	0	0	0	0	0	0	0	0	0	0	0	0	0	0	0	0	0	0	0	0	0	0	0	0	0	0	0
hsa-miR-1343-5p	0	0	0	0	0	0	0	0	0	0	0	0	0	0	0	0	0	0	0	1	0	0	0	0	0	0	0	0	0	0	0	0	0	0	0	0	0	0	0	0	0	0	0	0	0	0	0	0	0
hsa-miR-6778-5p	0	0	0	0	0	0	0	0	0	0	0	0	0	0	0	0	0	0	0	0	0	0	0	0	0	0	0	0	0	0	0	0	0	0	0	0	0	0	0	0	0	0	0	0	0	0	0	0	0
hsa-miR-6790-5p	0	0	0	0	0	0	0	0	0	0	0	0	0	0	0	0	0	0	0	0	0	0	0	0	0	0	0	0	0	0	0	0	0	0	0	0	0	0	0	0	0	0	0	0	0	0	0	0	0
hsa-miR-6823-5p	0	0	0	0	0	0	0	0	0	0	0	0	0	0	0	0	0	0	0	0	0	0	0	0	0	0	0	0	0	0	0	0	0	0	0	0	1	0	0	0	0	0	0	0	0	0	0	0	0
hsa-miR-6825-3p	0	0	0	0	0	0	0	0	0	0	0	0	0	0	0	0	0	0	0	0	0	0	0	0	0	0	0	0	0	0	0	0	0	0	0	0	0	0	0	0	0	0	0	0	0	0	0	0	0
hsa-miR-6857-3p	0	0	0	0	0	0	0	0	0	0	0	0	0	0	0	0	0	0	0	0	0	0	0	0	0	0	0	0	0	0	0	0	0	0	0	0	0	0	0	0	0	0	0	0	0	0	0	0	0
hsa-miR-6865-3p	1	0	0	0	0	0	0	0	0	0	0	0	0	0	0	0	0	0	0	0	0	0	0	0	0	0	0	0	0	0	0	0	0	0	0	0	0	2	0	0	0	0	0	0	0	0	0	0	0
hsa-miR-6890-3p	0	0	0	0	0	0	0	0	0	0	0	0	0	0	0	0	0	0	0	0	0	0	0	0	0	0	0	0	0	0	0	0	0	0	0	0	0	0	0	0	0	0	0	0	0	0	0	0	0
hsa-miR-128-2-5p	0	0	0	0	0	0	0	0	0	0	0	0	0	0	0	0	0	0	0	0	0	0	0	0	0	0	0	0	0	0	0	0	0	0	0	0	0	0	0	0	0	0	0	0	0	0	0	0	0
hsa-miR-3178	0	0	0	0	0	0	0	0	0	0	0	1	0	0	1	0	0	0	0	0	0	0	0	0	0	0	0	0	0	0	0	0	0	0	0	0	0	0	0	0	0	0	0	1	0	0	0	0	0
hsa-miR-4693-3p	0	0	0	0	0	0	0	0	0	0	0	0	0	0	0	0	0	0	0	0	0	0	0	0	0	0	0	0	0	0	0	0	0	0	0	0	0	0	0	0	0	0	1	0	0	0	0	0	0
hsa-miR-1245b-5p	0	0	0	0	0	1	0	0	0	0	0	0	0	0	0	0	1	0	0	0	0	0	0	0	0	0	0	0	0	0	0	0	0	0	0	0	0	0	0	0	0	0	1	0	0	0	0	0	0
hsa-miR-6505-3p	0	0	0	0	0	0	0	0	1	0	0	0	0	0	0	0	0	0	1	0	0	0	0	0	0	0	0	0	0	0	0	0	0	0	0	0	0	0	0	0	0	0	0	0	0	0	0	0	0
hsa-miR-548j-3p	0	0	0	0	0	0	0	0	0	0	0	0	0	0	0	0	0	0	0	0	0	0	0	0	0	0	0	1	0	0	0	0	0	0	0	0	0	0	1	0	0	0	0	0	0	0	0	0	0
hsa-miR-6824-5p	0	0	0	0	1	0	0	0	0	0	0	0	0	0	0	0	0	0	0	0	0	0	0	0	0	0	0	0	0	1	0	0	0	0	0	1	0	0	0	0	0	0	0	0	0	0	0	0	0
hsa-miR-6856-5p	0	0	0	0	0	0	0	0	0	0	1	0	0	0	0	0	0	0	0	0	0	0	0	0	0	0	1	0	0	0	0	0	0	0	0	0	0	0	0	0	0	0	0	0	0	0	0	0	0
hsa-miR-6890-5p	0	0	1	0	0	0	0	0	0	0	0	0	0	0	0	0	0	0	0	0	0	0	0	1	0	0	0	0	0	0	0	0	0	0	0	0	0	0	0	0	0	0	0	0	0	0	0	0	0
hsa-miR-6891-3p	0	0	0	0	0	0	0	0	0	0	0	0	1	0	0	0	0	0	0	1	0	0	0	0	0	0	0	0	0	0	0	0	0	0	0	0	0	0	0	0	0	0	0	0	0	0	0	0	0
hsa-miR-7111-5p	0	0	0	0	0	0	0	0	0	0	0	0	0	0	0	0	0	0	0	0	0	0	0	0	0	0	0	0	0	0	0	0	0	0	0	0	0	0	0	0	0	0	0	0	0	0	0	0	0
hsa-miR-3663-3p	0	0	0	0	0	0	0	0	0	0	0	0	0	1	0	0	0	0	0	0	0	0	0	0	0	0	0	0	0	0	0	0	0	0	0	0	0	0	0	0	0	0	0	0	0	0	0	0	0
hsa-miR-4425	0	0	0	0	0	1	0	0	0	0	0	0	0	0	0	0	0	0	0	0	0	0	0	0	0	0	0	0	0	0	0	0	0	0	0	0	0	0	0	0	0	0	0	0	0	0	0	0	0
hsa-miR-4639-5p	0	0	0	0	0	0	0	0	0	0	0	0	0	0	0	0	0	0	0	0	0	0	0	0	0	0	0	0	0	0	0	0	0	0	0	0	0	0	0	0	0	0	0	0	0	0	0	0	0
hsa-miR-3529-5p	0	0	0	0	0	0	0	0	0	0	0	0	0	0	0	0	0	0	0	0	0	0	0	0	0	0	0	0	0	0	0	0	0	0	0	0	0	0	0	0	0	0	0	0	0	0	0	0	0
hsa-miR-4721	0	0	0	0	0	0	0	0	0	0	0	0	0	0	0	0	0	0	0	0	0	0	0	0	0	0	0	0	0	0	0	0	0	0	0	0	0	0	0	0	0	0	0	0	0	0	0	0	0
hsa-miR-5692c	0	0	0	0	0	0	0	0	0	0	0	0	0	0	0	0	0	0	0	0	0	0	0	0	0	0	0	0	0	0	0	0	0	0	0	0	0	0	0	0	0	0	0	0	0	0	0	0	0
hsa-miR-5707	0	0	0	0	0	0	0	0	0	0	0	0	0	0	0	0	0	0	0	0	0	0	0	0	0	0	0	0	0	0	0	0	0	0	0	0	0	0	0	0	0	0	0	0	0	0	0	0	0
hsa-miR-6719-3p	0	0	0	0	0	0	0	0	0	0	0	0	0	0	0	0	0	0	0	0	0	0	0	0	0	0	0	0	0	0	0	0	0	0	0	0	0	0	0	0	0	0	0	0	0	0	0	0	0
hsa-miR-6796-3p	0	0	0	0	0	0	0	0	0	0	0	0	0	0	0	0	0	0	0	0	0	0	0	0	0	0	0	0	0	0	0	0	0	0	0	0	0	0	0	0	0	0	0	0	0	0	0	0	0
hsa-miR-6836-5p	0	0	0	0	0	0	0	0	0	0	0	1	0	0	0	0	0	0	0	0	0	0	0	0	0	0	0	0	0	0	0	0	0	0	0	0	0	0	0	1	0	0	0	0	0	0	0	0	0
hsa-miR-6861-3p	0	0	0	0	0	0	1	0	0	0	0	0	0	0	0	0	0	0	0	0	0	0	0	0	0	0	0	0	0	0	0	0	0	0	0	0	0	0	0	0	0	0	0	0	0	0	0	0	0
hsa-miR-6834-3p	0	0	0	0	0	0	0	0	0	0	0	0	0	0	0	0	0	0	0	0	0	0	0	0	0	0	0	0	0	0	0	0	0	0	0	0	0	0	0	0	0	0	0	0	0	0	0	0	0
hsa-miR-518d-3p	0	0	0	0	0	0	0	0	0	0	0	0	0	0	0	0	0	0	0	0	0	0	0	0	0	0	0	0	0	0	0	0	0	0	0	0	0	0	0	0	0	0	0	0	0	0	0	0	0
hsa-miR-875-5p	0	0	0	0	0	0	0	0	0	1	0	0	0	0	0	0	0	0	0	0	0	0	0	0	0	0	0	0	0	0	0	0	0	0	0	0	0	0	0	0	0	0	0	0	0	0	0	0	0
hsa-miR-3160-5p	0	0	0	0	0	0	0	0	0	0	0	0	0	0	0	0	0	0	0	0	0	0	0	0	0	0	0	0	0	0	0	0	0	0	0	0	0	0	0	0	0	0	0	0	0	0	0	0	0
hsa-miR-3162-3p	0	0	0	0	0	0	0	0	0	0	0	0	0	0	0	0	0	0	0	0	0	0	0	0	0	0	0	0	0	0	1	0	0	0	0	0	0	0	0	0	0	0	0	0	0	0	0	0	0
hsa-miR-4729	0	0	0	0	0	0	0	0	0	0	0	0	0	0	0	1	0	0	0	0	0	0	0	0	0	0	0	0	0	0	0	0	0	0	0	0	0	0	0	0	0	0	0	0	0	0	0	0	0
hsa-miR-520g-5p	0	0	0	0	0	0	0	0	0	0	0	0	0	0	0	0	0	0	0	1	0	0	0	0	0	0	0	0	0	0	0	0	0	0	0	0	0	0	0	0	0	0	0	0	0	0	0	0	0
hsa-miR-1260a	0	0	0	0	0	0	0	0	0	0	0	0	0	0	0	0	0	0	0	0	1	0	0	0	0	0	0	0	0	0	0	0	0	0	0	0	0	0	0	0	0	0	0	0	0	0	0	0	0
hsa-miR-1827	0	0	0	0	0	0	0	0	0	0	0	0	0	0	0	0	0	0	0	0	0	0	0	0	0	0	0	0	0	0	0	0	0	0	0	0	0	0	0	0	0	0	0	0	0	0	0	0	0
hsa-miR-3192-5p	0	0	0	0	1	1	0	0	0	0	0	1	0	0	0	0	0	0	0	0	0	0	0	0	0	0	0	0	0	0	1	0	0	0	0	0	0	0	0	0	0	0	0	0	0	0	0	0	0
hsa-miR-3646	0	0	0	0	0	0	0	0	0	0	0	0	0	0	0	0	0	0	0	0	0	0	0	0	0	0	0	0	0	0	0	0	0	0	0	0	0	0	0	0	0	0	0	0	0	0	0	0	0
hsa-miR-4489	0	0	0	0	0	0	0	0	0	0	0	0	0	0	0	0	0	0	0	0	0	0	0	0	0	0	0	0	0	0	0	0	0	1	0	0	2	0	0	0	0	0	0	0	0	0	0	0	0
hsa-miR-4527	0	1	0	0	0	0	0	0	0	0	0	0	0	0	0	0	0	0	0	0	0	0	0	0	0	0	0	0	0	0	0	0	0	0	0	0	0	0	0	0	0	0	0	0	0	0	0	0	0
hsa-miR-4706	0	0	0	0	0	0	0	0	0	0	0	0	0	0	0	0	0	0	0	0	0	0	0	0	0	0	0	0	0	0	0	0	0	0	0	0	0	0	0	0	0	0	0	0	0	0	0	0	0
hsa-miR-5009-3p	0	0	0	0	0	0	0	0	0	0	0	0	0	0	0	0	0	0	0	0	0	0	0	0	0	0	0	0	0	0	0	0	0	0	0	0	0	0	0	0	0	0	0	0	0	0	0	0	0
hsa-miR-5572	0	0	0	0	0	0	0	0	0	0	0	0	0	0	0	0	0	0	0	0	0	0	0	0	0	0	0	0	0	0	0	0	0	0	0	0	0	0	0	0	0	0	0	0	0	0	0	0	0
hsa-miR-5682	0	0	0	0	0	0	0	0	0	0	0	0	0	0	0	0	0	0	0	0	0	0	0	0	0	0	0	0	0	0	0	0	0	0	0	0	0	0	0	0	0	0	0	0	0	0	0	0	0
hsa-miR-6504-5p	0	0	0	0	0	0	1	0	0	1	0	0	0	0	0	2	0	0	0	0	0	0	1	1	0	1	1	0	0	0	0	0	0	0	0	0	0	1	0	0	0	0	0	0	0	0	0	0	0
hsa-miR-6507-3p	0	0	0	0	0	0	0	0	0	1	1	0	0	0	0	0	0	2	0	0	1	0	0	1	0	0	0	0	0	0	0	0	0	0	0	0	0	1	0	0	0	0	0	0	0	0	0	0	0
hsa-miR-6755-3p	0	0	0	0	0	0	0	0	0	0	0	0	0	0	0	0	0	0	0	0	0	0	0	0	0	0	0	0	0	0	0	0	0	0	0	0	0	0	0	0	0	0	0	0	0	0	0	0	0
hsa-miR-6866-5p	0	0	0	0	0	0	0	0	0	0	0	0	0	0	0	0	1	0	0	0	0	0	0	0	0	0	0	0	0	0	0	0	0	0	0	0	0	0	0	0	0	0	0	0	0	0	0	0	0
hsa-miR-7851-3p	0	0	0	0	0	0	0	0	0	0	0	0	0	0	0	0	0	0	0	0	0	0	0	0	0	0	0	0	0	0	0	0	0	0	0	0	0	0	0	0	0	0	0	0	0	0	0	0	0
hsa-miR-512-5p	0	0	0	0	0	0	0	0	0	0	0	1	0	0	0	0	0	0	0	1	0	0	0	0	0	0	0	0	0	0	0	0	0	0	0	1	0	0	0	1	0	0	0	0	0	0	0	0	0
hsa-miR-515-3p	0	0	0	1	1	0	0	0	0	0	0	2	0	0	0	0	0	0	0	4	0	0	0	0	1	0	0	0	1	0	1	0	1	1	0	0	0	1	0	1	0	0	0	0	0	0	0	0	0
hsa-miR-802	0	0	0	0	0	0	0	0	0	0	0	0	0	0	0	0	0	0	0	0	0	0	0	0	0	0	0	0	0	0	0	0	0	1	0	0	0	0	0	0	0	0	0	0	0	0	0	0	0
hsa-miR-4480	0	0	0	0	0	0	0	0	0	0	0	0	0	0	0	0	0	0	0	0	0	0	0	0	0	0	0	0	0	0	0	0	0	0	0	0	0	0	0	0	0	0	0	0	0	0	0	0	0
hsa-miR-3140-5p	0	0	0	0	0	0	0	0	0	0	0	0	0	0	0	0	0	0	0	0	0	0	0	0	0	0	0	0	0	0	0	0	0	0	0	0	0	0	0	0	0	0	0	0	0	0	0	0	0
hsa-miR-374c-3p	0	0	0	0	0	0	0	0	0	0	0	0	0	0	0	0	0	0	0	0	0	0	0	0	0	0	0	0	0	0	0	0	0	0	0	0	0	0	0	0	0	0	0	0	0	0	0	0	0
hsa-miR-3924	0	0	0	0	0	0	0	0	0	0	0	0	0	0	0	0	0	0	0	0	0	0	0	0	0	0	0	0	0	0	0	0	0	0	0	0	0	0	0	0	0	0	0	0	0	0	0	0	0
hsa-miR-4699-5p	0	0	0	0	0	0	0	0	0	0	0	0	0	0	0	0	0	0	0	0	0	0	0	0	0	0	0	0	0	0	0	0	0	0	0	0	0	0	0	0	0	0	0	0	0	0	0	0	0
hsa-miR-4716-3p	0	0	0	0	0	0	0	0	0	0	0	1	0	0	0	0	0	0	0	0	0	0	1	0	0	0	0	0	0	0	0	0	0	0	0	0	0	0	0	1	0	0	0	0	0	0	0	0	0
hsa-miR-4717-5p	0	0	0	0	0	0	0	0	0	0	0	0	0	0	0	0	0	0	0	0	0	0	0	0	0	0	0	0	0	0	0	0	0	0	0	0	0	0	0	0	0	0	0	0	0	0	0	0	0
hsa-miR-4756-5p	0	0	0	0	0	0	0	0	0	0	0	0	0	0	0	0	0	0	0	0	0	0	0	0	0	0	0	0	0	0	0	0	0	0	0	0	0	0	0	0	0	0	0	0	0	0	0	0	0
hsa-miR-6740-5p	0	0	0	0	0	0	0	0	0	0	0	0	0	0	0	0	0	0	0	0	1	0	0	0	0	0	0	0	0	0	0	0	0	0	0	0	0	0	0	0	0	0	0	0	0	0	0	0	0
hsa-miR-6786-5p	0	0	0	0	0	0	0	0	0	0	0	0	0	0	0	0	0	0	0	0	0	0	0	0	0	0	0	0	0	0	0	0	0	0	0	0	0	0	0	0	0	0	0	0	0	0	0	0	0
hsa-miR-6830-3p	0	0	0	0	0	0	0	0	0	0	0	0	0	0	0	0	0	0	0	0	0	0	0	0	0	0	0	0	0	0	0	0	0	0	0	0	0	0	1	0	0	0	0	0	0	0	0	0	0
hsa-miR-6840-3p	0	0	0	0	0	0	0	0	0	0	0	0	0	0	0	0	0	0	0	0	0	0	0	0	0	0	0	0	0	0	0	0	0	0	0	0	0	0	0	0	0	0	0	0	0	0	0	0	0
hsa-miR-6877-3p	0	0	0	0	0	0	0	0	0	0	0	0	0	0	0	0	0	0	0	0	0	0	0	0	0	0	0	0	1	0	0	0	0	0	0	0	0	0	0	0	0	0	0	0	0	0	0	0	0
hsa-miR-6816-3p	0	0	0	0	0	0	0	0	0	0	0	0	0	0	0	0	0	0	0	0	0	0	0	0	0	0	0	0	0	0	0	0	0	0	0	0	0	0	0	0	0	0	0	0	0	0	0	0	0
hsa-miR-6888-5p	0	0	0	0	0	0	0	0	0	0	0	0	0	0	0	0	0	0	0	0	0	0	0	0	0	0	0	0	0	0	0	0	0	0	0	0	0	0	0	0	0	0	0	0	0	0	0	0	0
hsa-miR-7111-3p	0	0	0	0	0	0	0	0	0	0	0	0	0	0	0	0	0	0	0	0	0	0	0	0	0	0	0	0	0	0	0	0	0	0	0	0	0	0	0	0	0	0	0	1	0	0	0	0	0
hsa-miR-3168	0	0	0	0	0	0	0	0	0	0	0	0	0	0	0	0	0	0	0	0	0	0	0	0	0	0	0	0	0	0	0	0	0	0	0	0	0	0	0	0	0	0	0	0	0	0	0	0	0
hsa-miR-3692-3p	0	0	0	0	0	0	0	0	0	0	0	0	0	0	0	0	0	0	0	0	1	0	0	0	0	0	0	0	0	0	0	0	0	0	0	0	0	0	0	0	0	0	0	0	0	0	0	0	0
hsa-miR-4467	0	0	0	0	0	0	0	0	0	0	0	0	0	0	0	0	0	0	0	1	0	0	0	0	0	0	0	0	2	0	0	0	0	0	0	0	0	0	0	0	0	0	0	0	0	0	0	0	0
hsa-miR-4691-5p	0	0	0	0	0	0	0	0	0	0	0	0	0	0	0	0	0	0	0	0	0	0	0	0	0	0	0	0	0	0	0	0	0	0	0	0	0	0	0	0	0	0	0	0	0	0	0	0	0
hsa-miR-4769-3p	0	0	0	0	0	0	0	0	0	0	0	0	0	0	0	0	0	0	0	0	0	0	0	0	0	0	0	0	0	0	0	0	0	0	0	0	0	0	0	0	0	0	0	0	0	0	0	0	0
hsa-miR-6817-5p	0	0	0	0	0	0	0	0	0	0	0	0	0	0	0	0	0	0	0	0	0	0	0	0	0	0	0	0	0	0	0	0	0	0	0	0	0	0	0	0	0	0	0	0	0	0	0	0	0
hsa-miR-7106-3p	0	0	0	1	0	0	0	0	0	0	0	0	0	0	0	0	0	0	0	0	0	0	0	0	0	0	0	0	0	0	0	0	0	0	0	0	0	0	0	0	0	0	0	0	0	0	0	0	0
hsa-miR-548u	0	0	0	0	0	0	0	0	0	0	0	0	0	0	0	0	0	0	0	0	0	0	0	0	0	0	0	0	0	0	0	0	0	0	0	0	0	0	0	0	0	0	0	0	0	0	0	0	0
hsa-miR-3173-3p	0	0	0	0	2	0	0	0	0	0	0	1	0	0	0	0	0	0	0	0	0	0	0	0	0	0	0	0	0	0	0	0	0	0	0	0	0	0	0	0	0	0	0	0	0	0	0	0	0
hsa-miR-4763-3p	0	0	0	0	0	0	0	0	0	0	0	0	0	0	0	0	0	0	0	0	0	0	0	0	0	0	0	0	0	0	1	0	0	0	0	0	0	0	0	0	0	0	0	0	0	0	0	0	0
hsa-miR-4779	0	0	0	0	0	0	0	0	0	0	0	0	0	0	0	0	0	0	0	0	0	0	0	0	0	0	0	0	0	0	0	0	0	1	0	0	0	0	0	0	0	0	0	0	0	0	0	0	0
hsa-miR-6848-5p	0	0	0	0	0	0	0	0	0	0	0	0	0	0	0	0	0	0	0	0	0	0	0	0	0	0	0	0	0	0	0	0	0	0	0	0	0	0	0	0	0	0	0	0	0	0	0	0	0
hsa-miR-198	0	0	0	0	0	0	0	0	0	0	0	0	0	0	1	0	0	0	0	0	0	0	0	0	0	0	0	0	0	0	0	0	0	0	0	0	0	0	0	0	0	0	0	0	0	0	0	0	0
hsa-miR-599	0	0	0	0	0	0	0	0	1	0	0	0	0	0	0	0	0	0	0	0	0	0	0	0	0	0	0	0	0	0	0	0	0	0	0	0	0	1	0	0	0	0	0	0	0	0	0	0	0
hsa-miR-124-5p	0	0	0	0	0	0	0	0	0	0	0	0	0	0	0	0	0	0	0	0	0	0	0	0	0	0	0	0	0	0	0	0	0	0	0	0	0	0	0	1	0	0	0	0	0	0	0	0	0
hsa-miR-3606-5p	0	0	0	0	0	0	0	0	0	0	0	0	0	0	0	0	0	0	0	0	0	0	0	0	0	0	0	0	0	0	0	0	0	1	0	0	0	0	0	0	0	0	0	0	0	0	0	0	0
hsa-miR-3618	0	0	0	0	0	0	0	0	0	0	0	0	0	0	0	0	0	0	0	0	0	0	0	0	0	0	0	0	0	0	0	0	0	0	0	0	0	0	0	0	0	0	0	0	0	0	0	0	0
hsa-miR-4635	0	0	0	0	0	0	0	0	0	0	0	0	0	1	0	0	0	0	0	0	0	0	0	0	0	0	0	1	0	0	0	0	0	0	0	0	0	0	0	0	0	0	0	0	0	0	0	0	0
hsa-miR-4712-5p	0	0	0	0	0	0	0	0	0	0	0	0	0	0	0	0	0	0	0	0	1	0	0	0	0	0	0	0	0	0	0	0	0	0	0	0	0	0	0	0	0	0	0	0	0	0	0	0	0
hsa-miR-4764-5p	0	0	0	0	0	0	0	0	0	0	0	0	0	0	0	0	0	0	0	0	0	0	0	0	0	0	0	0	0	0	0	0	0	0	0	0	0	0	0	0	0	0	0	0	0	0	0	0	0
hsa-miR-4787-5p	0	0	0	0	1	0	0	0	0	0	0	0	0	0	0	0	0	0	0	0	0	0	0	0	0	0	0	0	0	0	0	0	0	0	0	0	0	0	0	0	0	0	0	0	0	0	0	0	0
hsa-miR-6792-3p	0	0	0	1	4	0	0	0	0	0	0	1	0	0	0	0	0	0	0	0	0	0	0	0	0	0	0	0	0	0	0	0	0	0	0	0	0	0	0	0	0	0	0	0	0	0	0	0	0
hsa-miR-6895-5p	0	0	0	0	0	0	0	0	0	0	0	0	0	0	0	0	0	0	0	0	0	0	0	0	0	0	0	0	0	0	0	0	0	0	0	1	0	0	0	0	0	0	0	0	0	0	0	0	0
hsa-miR-1911-3p	0	0	0	0	0	0	0	0	0	0	0	0	0	0	0	0	0	0	0	0	0	0	0	0	0	0	0	0	0	0	0	0	0	0	0	0	0	0	0	0	0	0	0	0	0	0	0	0	0
hsa-miR-3124-5p	0	0	0	0	0	0	0	0	0	0	0	0	0	0	0	0	0	1	0	0	0	0	0	1	0	0	0	0	0	0	0	0	0	1	0	0	0	0	0	0	0	0	0	0	0	0	0	0	0
hsa-miR-3657	0	0	0	0	0	0	0	0	0	0	0	0	0	0	0	0	0	0	0	0	0	0	0	0	0	0	0	0	0	0	0	0	0	0	0	0	0	0	0	0	0	0	0	0	0	0	0	0	0
hsa-miR-3936	0	0	0	0	0	0	0	0	0	0	0	0	0	0	0	0	0	0	0	0	0	0	1	0	0	0	0	0	0	0	0	0	0	0	0	0	0	0	0	0	0	0	1	0	0	0	0	0	0
hsa-miR-548ah-5p	0	0	0	0	0	0	0	0	0	0	0	0	0	0	0	0	0	0	0	0	0	0	0	0	0	0	0	0	0	0	0	0	0	0	0	0	0	0	0	0	0	0	0	0	0	0	0	0	0
hsa-miR-4656	0	0	0	0	0	0	0	0	0	0	0	0	0	0	0	0	0	0	0	0	0	0	0	0	0	0	0	0	2	0	0	0	0	0	0	0	0	0	0	0	0	0	0	0	0	0	0	0	0
hsa-miR-5591-3p	0	0	0	0	0	0	0	0	0	0	0	0	0	0	0	0	0	0	0	0	0	0	0	0	0	0	0	0	0	0	0	0	0	0	0	0	0	0	0	0	0	0	0	0	0	0	0	0	0
hsa-miR-6076	0	0	0	0	0	0	0	0	0	0	0	0	0	0	0	0	0	0	0	0	0	0	0	0	0	0	0	0	0	0	0	0	0	0	0	0	0	0	0	0	0	0	0	0	0	0	0	0	0
hsa-miR-6506-3p	0	0	0	0	0	0	0	0	0	0	0	0	0	0	0	0	0	0	0	0	0	0	0	0	0	0	0	0	0	0	0	0	0	0	0	0	0	0	0	0	0	0	0	0	0	0	0	0	0
hsa-miR-6771-3p	0	0	0	0	2	0	0	0	0	0	0	0	0	0	0	0	1	0	0	0	0	0	0	0	0	0	0	0	0	0	0	0	0	0	0	0	0	0	0	1	0	0	0	0	0	0	0	0	0
hsa-miR-6829-3p	0	0	0	0	0	0	0	0	0	0	0	0	0	0	0	0	0	0	0	0	0	0	0	0	0	0	0	0	0	0	0	0	0	0	0	0	0	0	0	0	0	0	0	0	0	0	0	0	0
hsa-miR-7108-5p	0	0	0	0	0	0	0	0	0	0	0	0	0	0	0	0	0	0	0	0	0	0	0	0	0	0	0	0	0	0	0	0	0	0	0	0	0	0	0	0	0	0	0	0	0	0	0	0	0
hsa-miR-519e-3p	0	0	0	0	0	0	0	0	0	0	0	0	0	0	0	0	0	0	0	0	0	0	1	0	0	0	0	0	0	0	0	0	0	0	0	0	0	0	0	0	0	0	0	0	0	0	0	0	0
hsa-miR-526b-3p	0	0	0	0	0	0	0	0	0	0	0	1	0	0	0	0	0	0	0	0	0	0	0	0	0	0	0	0	0	0	0	0	1	1	0	0	0	0	0	0	0	0	0	0	0	0	0	0	0
hsa-miR-510-5p	0	0	0	0	0	0	0	0	0	0	0	0	0	0	0	0	0	0	0	0	0	0	0	0	0	0	0	0	0	0	0	0	0	0	0	0	0	0	0	0	0	0	0	0	0	0	0	0	0
hsa-miR-4520-5p	0	0	0	0	0	0	0	0	0	0	0	0	0	0	0	0	0	0	0	0	0	0	0	0	0	0	0	0	0	0	0	0	1	0	0	0	0	0	0	0	0	0	0	0	0	0	0	0	0
hsa-miR-6084	0	0	0	0	0	0	0	0	0	0	0	0	0	0	0	0	0	0	0	0	0	0	0	0	0	0	0	0	0	0	0	0	1	0	0	0	0	0	0	0	0	0	0	0	0	0	0	0	0
hsa-miR-598-5p	0	0	0	0	0	0	0	0	0	0	0	0	0	0	0	0	0	0	0	1	1	0	0	0	0	0	0	0	0	0	0	0	0	0	0	0	0	0	0	1	0	0	0	0	0	0	0	0	0
hsa-miR-6835-3p	0	0	0	0	0	0	0	0	0	0	0	0	0	0	0	0	0	0	0	0	0	0	0	0	0	0	0	0	0	0	0	0	0	0	0	0	0	0	0	0	0	0	0	0	0	0	0	0	0
hsa-miR-6848-3p	0	0	0	0	0	0	0	0	0	0	0	0	0	0	0	0	0	0	0	0	0	0	0	0	0	0	0	0	0	0	0	0	0	0	0	0	0	0	0	0	0	0	0	0	0	0	0	0	0
hsa-miR-6852-3p	0	0	0	0	0	0	0	0	0	0	0	0	0	0	0	0	0	0	0	0	0	0	0	0	0	0	0	0	0	0	0	0	0	0	0	0	0	0	0	0	0	0	0	0	0	0	0	0	0
hsa-miR-6876-5p	0	0	0	0	0	0	0	0	0	0	0	0	0	0	0	0	0	0	0	0	0	0	0	0	0	0	0	0	0	0	0	0	0	0	0	0	0	0	0	0	0	0	0	0	0	0	0	0	0
hsa-miR-7855-5p	0	0	0	0	0	0	0	0	0	0	0	0	0	0	0	0	0	0	0	0	1	0	0	0	0	1	0	0	0	0	0	0	0	0	0	0	0	0	0	0	0	0	0	0	0	0	0	0	0
hsa-miR-4695-3p	0	0	0	0	0	0	0	0	0	0	0	0	0	0	0	0	0	0	0	2	0	0	0	0	0	0	0	0	0	0	0	0	0	0	0	0	0	0	0	0	0	0	0	0	0	0	0	0	0
hsa-miR-6845-3p	0	0	0	0	0	0	0	0	0	0	0	0	0	0	0	0	0	0	0	0	0	0	0	0	0	0	0	0	1	0	0	0	0	0	0	0	0	0	0	0	0	0	0	0	0	0	0	0	0
hsa-miR-3202	0	0	0	0	0	0	0	0	1	0	0	0	0	0	0	0	0	0	0	0	0	0	0	1	0	0	0	1	0	0	0	0	0	0	0	0	0	0	0	1	0	0	0	0	0	0	0	0	0
hsa-miR-3914	0	0	0	0	0	0	0	0	0	0	0	0	0	0	0	0	0	1	0	0	0	0	0	0	0	0	0	0	0	0	0	0	0	0	0	0	0	0	0	0	0	0	0	0	0	0	0	0	0
hsa-miR-6780a-5p	0	0	0	0	0	0	0	1	0	0	0	0	0	0	0	0	0	0	0	0	0	0	0	0	0	0	0	0	0	0	0	0	0	0	0	0	0	0	0	0	0	0	0	0	0	0	0	0	0
hsa-miR-122-3p	0	0	0	0	0	0	0	0	0	0	0	0	0	0	0	0	0	0	0	0	0	0	0	0	0	0	0	0	0	0	0	0	0	0	0	0	0	0	0	0	0	0	0	0	0	0	0	0	0
hsa-miR-922	0	0	0	0	0	0	0	0	0	0	0	0	0	0	0	0	0	0	0	0	0	0	0	0	0	0	0	0	0	0	0	0	0	0	0	0	0	0	0	0	0	0	0	0	0	0	0	0	0
hsa-miR-1915-5p	0	0	0	0	0	0	0	0	0	0	0	0	0	0	0	0	0	0	0	0	0	0	0	0	0	0	0	0	0	0	0	0	0	0	0	0	0	0	0	0	0	0	0	0	0	0	0	0	0
hsa-miR-4513	0	0	0	0	0	0	0	0	0	0	0	0	0	0	0	0	0	0	0	0	0	0	0	0	0	0	0	0	0	0	0	0	0	0	0	0	0	0	0	0	0	0	0	0	0	0	0	0	0
hsa-miR-3682-5p	0	0	0	0	0	0	0	1	0	0	0	0	0	0	0	0	0	0	0	0	0	0	0	0	0	0	0	0	0	0	0	0	0	0	0	0	0	0	0	0	0	0	0	0	0	0	0	0	0
hsa-miR-3688-5p	0	0	0	0	0	0	0	0	0	0	0	0	0	0	0	0	0	0	0	0	0	0	0	0	0	0	0	0	0	0	0	0	0	0	0	0	0	0	0	0	0	0	0	0	0	0	0	0	0
hsa-miR-122b-3p	0	0	0	0	0	0	0	0	0	0	0	0	0	0	0	0	0	0	0	0	0	0	0	0	0	0	0	0	0	0	0	0	0	0	0	0	0	0	0	0	0	0	0	0	0	0	0	0	0
hsa-miR-5194	0	0	0	0	0	0	0	0	0	0	0	0	0	0	0	0	0	0	0	0	0	0	0	0	0	0	0	0	0	0	0	0	0	0	0	0	0	0	0	0	0	0	0	0	0	0	0	0	0
hsa-miR-6791-5p	0	0	0	1	0	0	0	0	0	0	0	0	0	0	0	0	0	0	0	0	0	0	0	0	0	0	0	0	0	0	0	0	0	0	0	0	0	0	0	0	0	0	0	0	0	0	0	0	0
hsa-miR-6866-3p	0	0	0	0	0	0	0	0	0	0	0	0	0	1	0	0	0	0	0	0	0	0	0	0	0	0	0	1	0	0	0	0	0	0	0	0	0	0	0	0	0	0	0	0	0	0	0	0	0
hsa-miR-6893-3p	0	0	0	0	0	0	0	0	0	0	0	0	0	0	0	0	0	0	0	0	0	0	0	0	0	0	0	0	0	0	0	0	0	0	0	0	0	0	0	0	0	0	0	0	0	0	0	0	0
hsa-miR-373-5p	0	0	0	0	0	0	0	0	0	0	0	0	0	0	0	0	0	0	0	0	0	0	0	0	0	0	0	0	0	0	0	0	0	0	0	0	0	0	0	0	0	0	0	0	0	0	0	0	0
hsa-miR-3120-5p	0	0	0	0	0	0	0	0	0	0	0	0	0	0	0	0	0	1	0	0	0	0	0	0	0	0	0	0	0	0	0	0	0	0	0	0	0	0	0	0	0	0	0	0	0	0	0	0	0
hsa-miR-499b-5p	0	0	0	0	0	0	0	0	0	1	0	0	0	0	0	0	0	0	0	0	0	0	0	0	0	0	0	0	0	0	0	0	0	1	0	0	0	0	0	1	0	0	1	1	0	0	0	0	0
hsa-miR-5047	0	0	0	0	0	0	0	0	0	0	0	0	0	0	0	0	0	0	0	0	0	0	0	0	0	0	0	0	0	0	0	0	0	0	0	0	0	0	0	0	0	0	0	0	0	0	0	0	0
hsa-miR-5007-5p	0	0	0	0	0	0	0	0	0	0	0	0	0	0	0	0	0	0	0	0	0	0	0	0	0	0	0	0	0	0	0	0	0	0	0	0	0	0	0	0	0	0	0	0	0	0	0	0	0
hsa-miR-5681b	0	0	0	0	0	0	0	0	0	0	0	0	0	0	0	0	0	0	0	0	0	0	0	0	0	0	0	0	0	0	0	0	0	0	0	0	0	0	0	0	0	0	0	0	0	0	0	0	0
hsa-miR-372-5p	0	0	0	0	0	0	0	0	0	0	0	0	0	0	0	0	0	0	0	0	0	0	0	0	0	0	0	0	0	0	0	0	0	0	0	0	0	0	0	0	0	0	0	0	0	0	0	0	0
hsa-miR-7151-3p	0	0	0	0	0	0	0	0	0	0	0	0	0	0	0	0	0	0	0	0	0	0	0	0	0	0	0	0	0	0	0	0	0	0	0	0	0	0	0	0	0	0	0	0	0	0	0	0	0
hsa-miR-548ad-5p	0	0	0	0	0	0	0	0	0	0	0	0	0	0	0	0	0	0	0	0	0	0	0	0	0	0	0	0	0	0	0	0	0	0	0	0	0	0	0	0	0	0	0	0	0	0	0	0	0
hsa-miR-1281	0	0	0	0	0	0	1	0	0	0	0	0	0	0	0	0	0	0	0	0	0	0	0	0	0	0	0	0	0	0	0	1	0	0	0	0	0	0	0	0	0	0	0	0	0	0	0	0	0
hsa-miR-1909-5p	0	0	0	0	0	0	0	0	0	0	0	0	0	0	0	0	0	0	0	0	0	0	0	0	0	0	0	0	0	0	0	0	0	0	0	0	0	0	0	0	0	0	0	0	0	0	0	0	0
hsa-miR-4644	0	0	0	0	0	0	0	0	0	0	0	0	0	0	0	0	0	0	0	0	0	0	0	0	0	0	0	0	0	0	0	0	0	0	0	0	0	0	0	0	0	2	0	0	0	0	0	0	0
hsa-miR-4666a-3p	0	0	0	0	0	0	0	0	0	0	0	0	0	0	0	0	0	0	0	0	0	0	0	0	0	0	0	0	0	0	0	0	0	0	0	0	0	0	0	0	0	0	0	0	0	0	0	0	0
hsa-miR-6791-3p	0	0	0	0	0	0	0	0	0	0	0	0	0	0	0	0	0	0	0	0	1	0	0	0	0	0	0	0	0	0	0	0	0	0	0	0	0	0	0	0	0	0	0	0	0	0	0	0	0
hsa-miR-4682	0	0	0	0	0	0	0	0	0	0	0	0	0	0	0	0	0	0	0	0	0	0	0	0	0	0	0	0	0	0	0	0	0	0	0	0	0	0	0	0	0	0	0	0	0	0	0	0	0
hsa-miR-4764-3p	0	0	0	0	0	0	0	0	0	0	0	0	0	0	0	0	0	0	0	0	0	0	0	0	0	0	0	0	0	0	0	0	0	0	0	0	0	0	0	0	0	0	0	0	0	0	0	0	0
hsa-miR-6752-3p	0	0	0	0	0	0	0	0	0	0	0	0	0	0	0	0	0	0	0	0	0	0	0	0	0	0	0	0	0	0	0	0	0	0	0	0	0	0	0	0	0	0	0	0	0	0	0	0	0
hsa-miR-6864-5p	0	0	0	0	0	0	0	0	0	0	0	0	0	0	0	0	0	0	0	0	0	0	0	0	0	0	0	0	0	0	0	0	0	0	0	0	0	0	0	0	0	0	0	0	0	0	0	0	0
hsa-miR-520e-3p	0	0	0	0	1	0	0	0	0	0	0	0	0	0	0	0	0	0	0	1	0	0	0	0	0	0	0	0	0	0	0	0	0	0	0	0	0	0	0	0	0	0	0	0	0	0	0	0	0
hsa-miR-4520-3p	0	0	0	0	0	0	0	0	0	0	0	0	0	0	0	0	0	0	0	0	0	0	0	0	0	0	0	0	0	0	0	0	0	0	0	0	0	0	0	0	0	0	0	0	0	0	0	0	0
hsa-miR-4632-5p	0	0	0	0	0	0	0	0	0	0	0	0	0	0	0	0	0	0	0	0	0	0	0	0	0	0	0	0	0	0	0	0	0	0	0	0	0	0	0	0	0	0	0	0	0	0	0	0	0
hsa-miR-4424	0	0	0	0	0	0	0	0	0	0	0	0	0	0	0	0	0	0	0	0	0	0	0	0	0	0	0	0	0	0	0	0	0	0	0	0	0	0	0	0	0	0	0	1	0	0	0	0	0
hsa-miR-4751	0	0	0	2	0	0	0	0	0	0	0	0	0	0	0	1	0	0	0	0	0	0	0	0	0	0	0	0	0	0	0	0	0	0	0	0	0	0	0	1	0	0	0	1	0	0	0	0	0
hsa-miR-4296	0	0	0	0	0	0	0	0	0	0	0	0	0	0	0	0	0	0	0	0	0	0	0	0	0	0	0	0	0	0	0	0	0	0	0	0	0	0	0	0	0	0	0	0	0	0	0	0	0
hsa-miR-4685-5p	0	0	0	0	0	0	0	0	0	0	0	0	0	0	0	0	1	0	0	0	0	0	0	0	0	0	0	0	0	0	0	0	0	0	0	0	0	0	0	0	0	0	0	0	0	0	0	0	0
hsa-miR-6749-5p	0	0	0	0	0	0	0	0	0	0	0	0	0	0	0	0	0	0	0	0	0	0	0	0	0	0	0	0	0	0	0	0	0	0	0	0	0	0	0	0	0	0	0	0	0	0	0	0	0
hsa-miR-6893-5p	0	0	0	0	0	0	0	0	0	0	0	0	0	0	0	0	0	0	0	0	0	0	0	0	0	0	0	0	0	0	0	0	0	0	0	0	0	0	0	0	0	0	0	0	0	0	0	0	0
hsa-miR-4740-3p	0	0	0	0	0	0	0	0	0	0	0	0	0	0	0	0	0	0	0	0	0	0	0	0	0	0	0	0	0	0	0	0	0	0	0	0	0	0	0	0	0	0	0	0	0	0	0	0	0
hsa-miR-5587-5p	0	0	0	0	0	0	0	0	0	0	0	0	0	0	0	0	1	0	0	0	0	0	0	0	0	0	0	0	0	0	0	0	0	0	0	0	0	0	0	0	0	0	0	0	0	0	0	0	0
hsa-miR-6130	0	0	0	0	0	0	0	0	0	0	0	0	0	0	0	0	0	0	0	0	0	0	0	0	0	0	0	0	0	0	0	0	0	0	0	0	0	0	0	0	0	0	1	0	0	0	0	0	0
hsa-miR-3192-3p	0	0	0	0	0	0	0	0	0	0	0	0	0	0	0	0	0	0	0	0	0	0	0	0	0	0	0	0	0	0	0	0	0	0	0	0	0	0	0	0	0	0	0	0	0	0	0	0	0
hsa-miR-586	0	0	0	0	0	0	0	0	0	0	0	0	0	0	0	0	0	0	0	0	0	0	0	0	0	0	0	0	0	0	0	0	0	0	0	0	0	0	0	0	0	0	0	0	0	0	0	0	0
hsa-miR-3691-3p	0	0	0	0	0	0	0	0	0	0	0	0	0	0	0	0	0	0	0	0	0	0	0	0	0	0	0	0	0	0	0	0	0	0	0	0	0	0	0	0	0	0	0	0	0	0	0	0	0
hsa-miR-2467-5p	0	1	0	0	0	0	0	0	0	0	0	0	0	0	0	0	0	0	0	0	0	0	0	0	0	0	0	0	0	0	0	0	0	0	0	0	0	0	0	0	0	0	0	0	0	0	0	0	0
hsa-miR-1264	0	0	0	0	0	0	0	0	0	0	0	0	0	0	0	0	0	0	0	0	0	0	0	0	0	0	0	0	0	0	0	0	0	0	0	0	0	0	0	0	0	0	0	0	0	0	0	0	0
hsa-miR-548w	0	0	0	0	0	0	0	0	0	0	0	0	0	0	0	0	0	0	0	0	0	0	0	0	0	0	0	0	0	0	0	0	0	0	0	0	0	0	0	0	0	0	0	0	0	0	0	0	0
hsa-miR-4518	0	0	0	0	0	0	0	0	0	0	0	0	0	0	0	0	0	0	0	0	0	0	0	0	0	0	0	0	0	0	0	0	0	0	0	0	0	0	0	0	0	0	0	0	0	0	0	0	0
hsa-miR-1178-5p	0	0	0	0	0	0	0	0	0	0	0	0	0	0	0	0	0	0	0	0	0	0	0	0	0	0	0	0	0	0	0	0	0	0	0	0	0	0	0	0	0	0	0	0	0	0	0	0	0
hsa-miR-630	0	0	0	0	0	0	0	0	0	0	0	0	0	0	0	0	0	0	0	0	0	0	0	0	0	0	0	0	0	0	0	0	0	0	0	0	0	0	0	0	0	0	0	0	0	0	0	0	0
hsa-miR-1252-5p	0	0	0	0	0	0	0	0	0	0	0	0	0	0	0	0	0	0	0	0	0	0	0	0	0	0	0	0	0	0	0	0	0	0	0	0	0	0	0	0	0	0	0	0	0	0	0	0	0
hsa-miR-764	0	0	0	0	0	0	0	0	0	0	0	0	0	0	0	0	0	0	0	0	0	0	0	0	0	0	0	0	0	0	0	0	0	0	0	0	0	0	0	0	0	0	0	0	0	0	0	0	0
hsa-miR-3937	0	0	0	0	0	0	0	0	0	0	0	0	0	0	0	0	0	0	0	0	0	0	0	0	0	0	0	0	0	0	0	0	0	0	0	0	0	0	0	0	0	0	0	0	0	0	0	0	0
hsa-miR-4526	0	0	0	0	0	0	0	0	0	0	0	0	0	0	0	0	0	0	0	0	0	0	0	0	0	0	0	0	0	0	0	0	0	0	0	0	0	0	0	0	0	0	0	0	0	0	0	0	0
hsa-miR-4735-3p	0	0	0	0	0	0	0	0	0	0	0	0	0	0	0	0	0	0	0	0	0	0	0	0	0	0	0	0	0	0	0	0	0	0	0	0	0	0	0	0	0	0	0	0	0	0	0	0	0
hsa-miR-4760-5p	0	0	0	0	0	0	0	0	0	0	0	0	0	0	0	0	0	0	0	0	0	0	0	0	0	0	0	0	0	0	0	0	0	0	0	0	0	0	0	0	0	0	0	0	0	0	0	0	0
hsa-miR-4776-5p	0	0	0	0	0	0	0	0	0	0	0	0	0	0	0	0	0	0	0	0	0	0	0	0	0	0	0	0	0	0	0	0	0	0	0	0	0	0	0	0	0	0	0	0	0	0	0	0	0
hsa-miR-4780	0	0	0	0	2	0	0	0	0	0	0	0	0	0	0	0	0	0	0	0	0	0	0	0	0	0	0	0	0	0	0	0	0	0	0	0	0	0	0	0	0	0	0	0	0	0	0	0	0
hsa-miR-4783-5p	0	0	0	0	0	0	0	0	0	0	0	0	0	0	0	0	0	0	0	0	0	0	0	0	0	0	0	0	0	0	0	0	0	0	0	0	0	0	0	0	0	0	0	0	0	0	0	0	0
hsa-miR-548ao-3p	0	0	0	0	0	0	0	0	0	0	0	0	0	0	0	0	0	0	0	0	0	0	0	0	0	0	0	0	0	0	0	0	0	0	0	0	0	0	0	0	0	0	0	0	0	0	0	0	0
hsa-miR-6512-5p	0	0	0	0	0	0	0	0	0	0	0	0	0	0	0	0	0	0	0	0	0	0	1	0	0	0	0	0	0	0	0	0	0	0	0	0	0	0	0	0	0	0	0	0	0	0	0	0	0
hsa-miR-6873-5p	0	0	0	0	0	0	0	0	0	0	0	0	0	0	0	0	0	0	0	0	0	0	0	0	0	0	0	0	0	0	0	0	0	2	0	0	0	0	0	0	0	0	0	0	0	0	0	0	0
hsa-miR-611	0	0	0	0	0	0	0	0	0	0	0	0	0	0	0	0	0	0	0	0	0	0	0	0	0	0	0	0	0	0	0	0	0	0	0	0	0	0	0	0	0	0	0	0	0	0	0	0	0
hsa-miR-3166	0	0	0	0	0	0	0	0	0	0	0	0	0	0	0	0	0	0	0	0	0	0	0	0	0	0	0	0	0	0	0	0	0	0	0	0	0	0	0	0	0	0	0	0	0	0	0	0	0
hsa-miR-7853-5p	0	0	0	0	0	0	0	0	0	1	0	0	0	0	0	0	0	0	0	0	0	0	0	0	0	0	0	0	0	0	0	0	0	0	0	0	0	0	0	0	0	0	0	0	0	0	0	0	0
hsa-miR-6778-3p	0	0	0	0	0	0	0	0	0	0	0	0	0	0	0	0	0	0	0	0	0	0	0	0	0	0	0	0	0	0	0	0	0	0	0	0	0	0	0	0	0	0	0	0	0	0	0	0	0
hsa-miR-651-3p	0	0	0	0	0	0	0	0	0	0	0	0	0	0	0	0	0	0	0	0	0	0	0	0	0	0	0	0	0	0	0	0	0	0	0	0	0	0	0	0	0	0	0	0	0	0	0	0	0
hsa-miR-6829-5p	0	0	0	0	0	0	0	0	0	0	0	0	0	0	0	0	0	0	0	0	0	0	0	0	0	0	0	0	0	0	0	0	0	0	0	0	0	0	0	0	0	0	0	0	0	0	0	0	0
hsa-miR-4310	0	0	0	0	0	0	0	0	0	0	0	0	0	0	0	0	0	0	0	0	0	0	0	0	0	0	0	0	0	0	0	0	0	0	0	0	0	0	0	0	0	0	0	0	0	0	0	0	0
hsa-miR-5002-3p	0	0	0	0	0	0	0	0	0	0	0	1	0	0	1	0	0	0	0	0	0	0	0	0	0	0	0	0	0	0	0	0	1	0	0	0	0	0	0	0	0	1	0	0	0	0	0	0	0
hsa-miR-6872-3p	0	0	0	0	0	0	0	0	0	0	0	0	0	0	0	0	0	0	0	0	0	0	0	0	0	0	0	0	0	0	0	0	0	0	0	0	0	0	0	0	0	0	0	0	0	0	0	0	0
hsa-miR-6880-5p	0	0	0	0	0	0	0	0	0	0	0	0	0	0	0	0	0	0	0	0	0	0	0	0	0	0	0	0	0	0	0	0	0	0	0	0	0	0	0	0	0	0	0	0	0	0	0	0	0
hsa-miR-933	0	0	0	0	0	0	0	0	0	0	0	0	0	0	0	0	0	0	0	0	0	0	0	0	0	0	0	0	0	0	0	0	0	0	0	0	0	0	0	0	0	0	0	0	0	0	0	0	0
hsa-miR-3120-3p	0	0	0	0	0	0	0	0	0	0	0	0	0	0	0	0	0	0	0	0	0	0	0	0	0	0	0	0	0	0	0	0	0	0	0	0	0	0	0	0	0	0	0	0	0	0	0	0	0
hsa-miR-5687	0	0	0	0	0	0	0	0	0	0	0	0	0	0	0	0	0	0	0	0	0	0	0	0	0	0	0	0	0	0	0	0	0	0	0	0	0	1	0	0	0	0	0	0	0	0	0	0	0
hsa-miR-606	0	0	0	0	0	0	0	0	0	0	0	0	0	0	0	0	0	0	0	0	0	0	0	0	0	0	0	0	0	0	0	0	0	0	0	0	0	0	0	0	0	0	0	0	0	0	0	0	0
hsa-miR-3169	0	0	0	0	0	0	0	0	0	0	0	0	0	0	0	0	0	0	0	0	0	0	0	0	0	0	0	0	0	0	0	0	0	0	0	0	0	0	0	0	0	0	0	0	0	0	0	0	0
hsa-miR-3663-5p	0	0	0	0	0	0	0	0	0	0	0	0	0	0	0	0	0	0	0	0	0	0	0	0	0	0	0	0	0	0	0	0	0	0	0	0	0	0	0	0	0	0	0	0	0	0	0	0	0
hsa-miR-4476	0	0	0	0	0	0	0	0	0	0	0	0	0	0	0	0	0	0	0	0	0	0	0	0	0	0	0	0	0	0	0	0	0	0	0	0	0	0	0	0	0	0	0	0	0	0	0	0	0
hsa-miR-4719	0	0	0	0	0	0	0	0	0	0	0	0	0	0	0	0	0	0	0	0	0	0	0	0	0	0	0	0	0	0	0	0	0	0	0	0	0	0	0	0	0	0	0	0	0	0	0	0	0
hsa-miR-4720-5p	0	0	0	0	0	0	0	0	0	1	0	0	0	0	0	0	0	0	0	0	0	0	0	0	0	0	0	0	0	0	0	0	0	0	0	0	0	0	0	0	0	0	0	0	0	0	0	0	0
hsa-miR-4761-3p	0	0	0	0	0	0	0	0	0	0	0	0	0	0	0	0	0	0	0	0	0	0	0	0	0	0	0	0	0	0	0	0	0	0	0	0	0	0	0	0	0	0	0	0	0	0	0	0	0
hsa-miR-6841-5p	0	0	0	0	0	0	0	0	0	0	0	0	0	0	0	0	0	0	0	0	0	0	0	0	0	0	0	0	0	0	0	0	0	0	0	0	0	0	0	0	0	0	0	0	0	0	0	0	0
hsa-miR-7157-5p	0	0	0	0	0	0	0	0	0	0	0	0	0	0	0	0	0	0	0	0	0	0	0	0	0	0	0	0	0	0	0	1	0	0	0	0	0	0	0	0	0	0	0	0	0	0	0	0	0
hsa-miR-7978	0	0	0	0	0	0	0	0	0	0	0	0	0	0	0	0	0	0	0	0	0	0	0	0	0	0	0	0	0	0	0	0	0	0	0	0	0	0	0	0	0	0	0	0	0	0	0	0	0
hsa-miR-6845-5p	0	0	0	0	0	0	0	0	0	0	0	0	0	0	0	0	0	0	0	0	0	0	0	0	0	0	0	0	0	0	0	0	0	0	0	0	0	0	2	0	0	0	0	0	0	0	0	0	0
hsa-miR-7113-3p	0	0	0	0	0	0	0	0	0	1	0	0	0	0	0	0	1	0	0	0	0	0	0	0	0	0	0	0	0	0	0	0	0	0	0	0	0	0	0	0	0	0	0	0	0	0	0	0	0
hsa-miR-4725-5p	0	0	0	0	0	0	0	0	0	0	0	0	0	0	0	0	0	0	0	0	0	0	0	0	0	0	0	0	0	0	0	0	0	0	2	0	0	2	0	0	0	0	0	0	0	0	0	0	0
hsa-miR-7158-3p	0	0	0	0	0	0	0	0	0	0	0	1	0	0	0	0	0	0	0	0	0	1	0	0	0	0	0	0	0	0	0	0	0	0	0	0	0	0	0	0	0	0	0	0	0	0	0	0	0
hsa-miR-661	0	0	0	0	0	0	0	0	0	0	0	0	0	0	0	0	0	0	0	0	0	0	0	0	0	0	0	0	0	0	0	0	0	0	0	0	0	0	0	0	0	0	0	0	0	0	0	0	0
hsa-miR-548ab	0	0	0	0	0	0	0	0	0	0	0	0	0	0	0	0	0	0	0	0	0	0	0	0	0	0	0	0	0	0	0	0	0	0	0	0	0	0	0	0	0	0	0	0	0	0	0	0	0
hsa-miR-4490	0	0	0	0	0	0	0	0	0	0	0	0	0	0	0	0	0	0	0	0	0	0	0	0	0	0	0	0	0	0	0	0	0	0	0	0	0	0	0	0	0	0	0	0	0	0	0	0	0
hsa-miR-4697-5p	0	0	0	0	0	0	0	0	0	0	0	0	0	0	0	0	0	0	0	0	0	0	0	0	0	0	0	0	0	0	0	0	0	0	0	0	0	0	0	0	0	0	0	0	0	0	0	0	0
hsa-miR-5692a	0	0	0	0	0	0	0	0	0	0	0	0	0	0	0	0	0	0	0	0	0	0	0	0	0	0	0	0	0	0	0	0	0	0	0	0	0	0	0	0	0	0	0	0	0	0	0	0	0
hsa-miR-208a-5p	0	0	0	0	0	0	0	0	0	0	0	0	0	0	0	0	0	0	0	0	0	0	0	0	0	0	0	0	0	0	0	0	0	0	0	0	0	0	0	0	0	0	0	0	0	0	0	0	0
hsa-miR-6758-5p	0	0	0	0	0	0	0	0	0	0	0	0	0	0	0	0	0	0	0	0	0	0	0	0	0	0	0	0	0	0	0	0	0	0	0	0	0	0	0	0	0	0	0	0	0	0	0	0	0
hsa-miR-6759-5p	0	0	0	0	0	0	0	0	0	0	0	0	0	0	0	0	0	0	0	0	0	0	0	0	0	0	0	0	0	0	0	0	0	0	0	0	0	0	0	0	0	0	0	0	0	0	0	0	0
hsa-miR-6789-5p	0	0	0	0	0	0	0	0	0	0	0	0	0	0	0	0	0	0	0	0	0	0	0	0	0	0	0	0	0	0	0	0	0	0	0	0	0	0	0	0	0	0	0	0	0	0	0	0	0
hsa-miR-6790-3p	0	0	0	0	0	0	0	0	0	0	0	0	0	0	0	0	0	0	0	0	0	0	0	0	0	0	0	0	0	0	0	0	0	0	0	0	0	0	0	0	0	0	0	0	0	0	0	0	0
hsa-miR-6831-3p	0	0	0	0	0	0	0	0	0	0	0	0	0	0	0	0	0	0	0	0	0	0	0	0	0	0	0	0	0	0	0	0	0	0	0	0	0	0	0	0	0	0	0	0	0	0	0	0	0
hsa-miR-6857-5p	0	0	0	0	0	0	0	0	0	0	0	0	0	0	0	0	0	0	0	0	0	0	0	0	0	0	0	0	0	0	0	0	0	0	0	0	0	0	0	0	0	0	0	0	0	0	0	0	0
hsa-miR-6881-5p	0	0	0	0	0	0	0	0	0	0	0	0	0	0	0	0	0	0	0	0	0	0	0	0	0	0	0	0	0	0	0	0	0	0	0	0	0	0	0	0	0	0	0	0	0	0	0	0	0
hsa-miR-6881-3p	0	0	0	0	0	0	0	0	0	0	0	0	0	0	0	0	0	0	0	1	1	0	0	0	0	0	0	0	2	0	0	0	0	0	0	0	0	0	0	0	0	0	0	0	0	0	0	0	0
hsa-miR-4715-3p	0	0	0	0	1	0	0	0	0	0	0	0	0	0	0	0	0	0	0	0	0	0	1	0	0	0	0	0	0	0	0	0	0	0	0	0	0	0	0	0	0	0	1	0	0	0	0	0	0
hsa-miR-6883-5p	0	0	0	0	0	0	0	0	0	0	0	0	0	0	0	0	0	0	0	0	0	0	0	0	0	0	0	0	0	0	0	0	0	0	0	0	0	0	0	0	0	0	1	0	0	0	0	0	0
hsa-miR-6746-5p	0	0	0	0	0	0	0	0	0	0	0	0	0	0	0	0	0	0	0	0	0	0	0	0	0	0	0	0	0	0	0	0	0	0	0	0	0	0	0	0	0	0	0	0	0	0	0	0	0
hsa-miR-6762-5p	0	0	0	0	0	0	0	0	0	0	0	0	0	0	0	0	0	0	0	0	0	0	0	0	0	0	0	0	0	0	0	0	0	0	0	0	0	0	0	0	0	0	0	0	0	0	0	0	0
hsa-miR-7973	0	0	0	0	0	0	0	0	0	0	0	0	0	0	0	0	0	0	0	0	0	0	0	0	0	0	0	0	0	0	0	0	0	0	0	0	0	0	0	0	0	0	0	0	0	0	0	0	0
hsa-miR-4693-5p	0	0	0	0	0	0	0	0	0	0	0	0	0	0	0	0	0	0	0	0	0	0	0	0	0	0	0	0	0	0	0	0	0	0	0	0	0	0	0	0	0	0	0	0	0	0	0	0	0
hsa-miR-4776-3p	0	0	0	0	0	0	0	0	0	0	0	0	0	0	0	0	0	0	0	0	0	0	0	0	0	0	0	0	0	0	0	0	0	0	0	0	0	0	0	0	0	0	0	0	0	0	0	0	0
hsa-miR-650	0	0	0	0	0	0	0	0	0	0	0	0	0	0	0	0	0	0	0	0	0	0	0	0	0	0	0	0	0	0	0	0	0	0	0	0	0	0	0	0	0	0	0	0	0	0	0	0	0
hsa-miR-3929	0	0	0	0	0	0	0	0	0	0	0	0	0	0	0	0	0	0	0	0	0	0	0	0	0	0	0	0	0	0	0	0	0	0	0	0	0	0	0	0	0	0	0	0	0	0	0	0	0
hsa-miR-4711-5p	0	0	0	0	0	0	0	0	0	0	0	0	0	0	0	0	0	0	0	0	0	0	0	0	0	0	0	0	0	0	0	0	0	0	0	0	0	0	0	0	0	0	0	0	0	0	0	0	0
hsa-miR-548ax	0	0	0	0	0	0	1	0	0	0	0	0	0	0	0	0	0	0	0	0	0	0	1	0	0	0	0	0	0	0	0	0	0	0	0	0	0	0	0	0	0	0	0	0	0	0	0	0	0
hsa-miR-892c-3p	0	0	0	0	0	0	0	0	0	0	0	0	0	0	0	0	0	0	0	0	0	0	0	0	0	0	0	0	0	0	0	0	0	0	0	0	0	0	0	0	0	0	0	0	0	0	0	0	0
hsa-miR-596	0	0	0	0	0	0	0	0	0	0	0	0	0	0	0	0	0	0	0	0	0	0	0	0	0	0	0	0	0	0	0	0	0	0	0	0	0	0	0	0	0	0	0	0	0	0	0	0	0
hsa-miR-4761-5p	0	0	0	0	0	0	0	0	0	0	0	0	0	0	0	0	0	0	0	0	0	0	0	0	0	0	0	0	0	0	0	0	0	0	0	0	0	0	0	0	0	0	0	0	0	0	0	0	0
hsa-miR-6080	0	0	0	0	0	0	0	0	0	0	0	0	0	0	0	0	0	0	0	0	0	0	0	0	0	0	0	0	0	0	0	0	0	0	0	0	0	0	0	0	0	0	0	0	0	0	0	0	0
hsa-miR-7109-5p	0	0	0	0	0	0	0	0	0	0	0	0	0	0	0	0	0	0	0	0	0	0	0	0	0	0	0	0	0	0	0	0	0	0	0	0	0	0	0	0	0	0	0	0	0	0	0	0	0
hsa-miR-7704	0	0	0	0	0	0	0	0	0	0	0	1	0	0	0	0	0	0	1	0	0	0	0	0	0	0	0	0	0	0	0	0	0	0	0	0	0	0	0	0	0	1	0	0	0	0	0	0	0
hsa-miR-7856-5p	0	0	0	0	0	0	0	0	0	0	0	0	0	0	0	0	0	0	0	0	0	0	0	0	0	0	0	0	0	0	0	0	0	0	0	0	0	0	0	0	0	0	0	0	0	0	0	0	0
hsa-miR-524-3p	0	0	0	0	0	0	0	0	0	0	0	1	0	0	0	0	0	0	0	1	0	0	0	0	0	0	0	0	0	0	0	0	0	0	0	0	0	0	0	0	0	1	0	0	0	0	0	0	0
hsa-miR-4662b	0	0	1	0	0	0	0	0	0	0	0	0	0	0	0	0	0	0	0	0	0	1	0	0	0	0	0	0	0	0	0	0	0	0	0	0	0	0	0	1	0	1	0	0	0	0	0	0	0
hsa-miR-1290	0	0	0	0	0	0	0	0	0	0	0	0	0	0	0	0	0	0	0	0	0	0	0	0	0	0	0	0	0	0	0	0	0	0	0	0	0	0	0	0	0	0	0	0	0	0	0	0	0
hsa-miR-4747-5p	0	0	0	0	0	0	0	0	0	0	0	0	0	0	0	0	1	0	0	0	0	0	0	0	0	0	0	0	0	0	0	0	0	0	0	0	0	0	0	0	0	0	0	0	0	0	0	0	0
hsa-miR-6780a-3p	0	0	0	0	1	0	0	0	0	0	0	0	0	0	0	0	0	0	0	0	0	0	0	0	0	0	0	0	0	0	0	0	0	0	0	0	0	0	0	0	0	0	0	0	0	0	0	0	0
hsa-miR-6808-5p	0	0	0	0	0	0	0	0	0	0	0	0	0	0	0	0	0	0	0	0	0	0	0	0	0	0	0	0	0	0	0	0	0	0	0	0	0	0	0	0	0	0	0	0	0	0	0	0	0
hsa-miR-657	0	0	0	0	0	0	0	0	0	0	0	0	0	0	0	0	0	0	0	0	0	0	0	0	0	0	0	0	0	0	0	0	0	0	0	0	0	0	0	0	0	0	0	0	0	0	0	0	0
hsa-miR-6733-5p	0	0	0	0	0	0	0	0	0	1	0	0	0	0	0	0	0	0	0	0	0	0	0	0	0	0	0	0	0	0	0	0	0	0	0	0	1	0	0	0	0	0	0	0	0	0	0	0	0
hsa-miR-4506	0	0	0	0	1	0	0	0	0	0	0	0	0	0	0	0	0	0	0	0	0	0	0	0	0	0	0	0	0	0	0	0	0	0	0	0	0	0	0	0	0	0	0	0	0	0	0	0	0
hsa-miR-4711-3p	0	0	0	0	0	0	0	0	0	0	0	0	0	0	0	0	0	0	0	0	0	0	0	0	0	0	0	0	0	0	0	0	0	0	0	0	0	0	0	0	0	0	0	0	0	0	0	0	0
hsa-miR-6798-5p	0	0	0	0	0	0	0	0	0	0	0	0	0	0	0	0	0	0	0	0	0	0	0	0	0	0	0	0	0	0	0	0	0	0	0	0	0	0	0	0	0	0	0	0	0	0	0	0	0
hsa-miR-7977	0	0	0	0	0	0	0	0	0	0	0	0	0	0	0	0	0	0	0	0	0	1	0	0	0	0	0	0	0	0	0	0	0	0	0	0	0	0	0	1	0	0	0	0	0	0	0	0	0
hsa-miR-4539	0	0	0	0	0	0	0	0	0	0	0	0	0	0	0	0	0	0	0	0	0	0	0	0	0	0	0	0	0	0	0	0	0	0	0	0	0	0	0	0	0	0	0	0	0	0	0	0	0
hsa-miR-4650-3p	0	0	0	0	0	0	0	0	0	0	0	0	0	0	0	0	0	0	0	0	0	0	0	0	0	0	0	0	0	0	0	0	0	0	0	0	0	0	0	0	0	0	0	0	0	0	0	0	0
hsa-miR-6743-5p	0	0	0	0	0	0	0	0	0	0	0	0	0	0	0	0	0	0	0	0	0	0	0	0	0	0	0	0	0	0	0	0	0	0	0	0	0	0	0	1	0	0	0	0	0	0	0	0	0
hsa-miR-520d-5p	0	0	0	3	0	0	0	0	0	0	0	1	0	0	0	0	0	0	0	0	0	0	0	0	0	0	0	0	0	0	0	0	0	0	0	0	0	0	0	0	0	0	0	0	0	0	0	0	0
hsa-miR-7156-3p	0	0	0	0	0	0	0	0	0	0	0	0	0	0	0	0	0	0	0	0	0	0	0	0	0	0	0	0	0	0	0	0	0	0	0	0	0	0	0	0	0	0	0	0	0	0	0	0	0
hsa-miR-609	0	0	0	0	0	0	0	0	0	0	0	0	0	0	0	0	0	0	0	0	0	0	0	0	0	0	0	0	0	0	0	0	0	0	0	0	0	0	0	0	0	0	0	0	0	0	0	0	0
hsa-miR-3941	0	0	0	0	0	0	0	0	0	0	0	0	0	0	0	0	0	0	0	0	0	0	0	0	0	0	0	0	0	0	0	0	0	0	0	0	0	0	0	0	0	0	0	0	0	0	0	0	0
hsa-miR-4322	0	0	0	0	0	0	0	0	0	0	0	0	0	0	0	0	0	0	0	0	0	0	0	0	0	0	0	0	0	0	0	0	0	0	0	0	0	0	0	0	0	0	0	0	0	0	0	0	0
hsa-miR-3141	0	0	0	0	0	0	0	0	0	0	0	0	0	0	0	0	0	0	0	0	0	0	0	0	0	0	0	0	0	0	0	0	0	0	0	0	0	0	0	0	0	0	0	0	0	0	0	0	0
hsa-miR-3148	0	0	0	0	0	0	0	0	0	0	0	0	0	0	0	0	0	0	0	0	0	0	0	0	0	0	0	0	0	0	0	0	0	0	0	0	0	0	0	0	0	0	0	0	0	0	0	0	0
hsa-miR-1263	0	0	0	0	0	0	0	0	0	0	0	0	0	0	0	0	0	0	0	0	0	0	0	0	0	0	0	0	0	0	0	0	0	0	0	0	0	0	0	0	0	0	0	0	0	0	0	0	0
hsa-miR-7112-5p	0	0	0	0	0	0	0	0	0	0	0	0	0	0	0	0	0	0	0	0	0	0	0	0	0	0	0	0	0	0	0	0	0	0	0	0	0	0	0	0	0	0	0	0	0	0	0	0	0
hsa-miR-3681-3p	0	0	0	0	0	0	0	0	0	0	0	0	0	0	0	0	0	0	0	0	0	0	0	0	0	0	0	0	0	0	0	0	0	0	0	0	0	0	0	0	0	0	0	0	0	0	0	0	0
hsa-miR-5189-5p	0	0	0	0	0	0	0	0	0	0	0	0	0	0	0	0	0	0	0	0	0	0	0	0	0	0	0	0	2	0	0	0	0	0	0	0	0	0	0	0	0	0	0	0	0	0	0	0	0
hsa-miR-6867-3p	0	0	0	0	0	0	0	0	0	0	0	0	0	0	0	0	0	0	0	0	0	0	0	0	0	0	0	0	0	0	0	0	0	0	0	0	0	0	0	0	0	0	0	0	0	0	0	0	0
hsa-miR-3142	0	0	0	0	0	0	0	0	0	0	0	0	0	0	0	0	0	0	0	0	0	0	0	0	0	0	0	0	0	0	0	0	0	0	0	0	0	0	0	0	0	0	0	0	0	0	0	0	0
hsa-miR-4493	0	0	0	0	0	0	0	0	0	0	0	0	0	0	0	0	0	0	0	0	0	0	0	0	0	0	0	0	0	0	0	0	0	0	0	0	0	0	0	0	0	0	0	0	0	0	0	0	0
hsa-miR-6872-5p	0	0	0	0	0	0	0	0	0	0	0	0	0	0	0	0	0	0	0	0	0	0	0	0	0	0	0	0	0	0	0	0	0	1	0	0	0	0	0	0	0	0	0	0	0	0	0	0	0
hsa-miR-4789-5p	0	0	0	0	0	0	0	0	0	0	0	0	0	0	0	0	0	0	0	0	0	0	0	0	0	0	0	0	0	0	0	0	0	0	0	0	0	0	0	0	0	0	0	0	0	0	0	0	0
hsa-miR-5195-5p	0	0	0	0	0	0	0	0	0	0	0	0	0	0	0	0	0	0	0	0	0	0	0	0	0	0	0	0	0	0	0	0	0	0	0	0	0	0	0	0	0	0	0	0	0	0	0	0	0
hsa-miR-605-3p	0	0	0	0	0	0	0	0	0	0	0	0	0	0	0	0	0	0	0	0	0	0	0	0	0	0	0	0	0	0	0	0	0	0	0	0	0	1	0	0	0	0	0	0	0	0	0	0	0
hsa-miR-4428	0	0	0	0	0	0	1	0	0	0	0	0	0	0	0	0	0	0	0	0	0	0	0	0	0	0	0	1	0	0	0	0	0	0	0	0	0	0	0	0	0	0	0	0	0	0	0	0	0
hsa-miR-4437	0	0	0	0	0	0	0	0	0	0	0	0	0	0	0	0	0	0	0	0	0	0	0	0	0	0	0	0	0	0	0	0	0	0	0	0	0	0	0	0	0	0	0	0	0	0	0	0	0
hsa-miR-4799-3p	0	0	0	0	0	0	0	0	0	0	0	0	0	0	0	0	0	0	0	0	0	0	0	0	0	0	0	0	0	0	0	0	0	0	0	0	0	0	0	0	0	0	0	0	0	0	0	0	0
hsa-miR-5190	0	0	0	0	0	0	0	0	0	0	0	0	0	0	0	0	0	0	0	0	0	0	0	0	0	0	0	0	0	0	0	0	0	0	0	0	0	0	0	0	0	0	0	0	0	0	0	0	0
hsa-miR-4777-5p	0	0	0	0	0	0	0	0	0	0	0	0	0	0	0	0	0	0	0	0	0	0	0	0	0	0	0	0	0	0	0	0	0	0	0	0	0	0	0	0	0	0	0	0	0	0	0	0	0
hsa-miR-6510-5p	0	0	0	0	0	0	0	0	0	0	0	0	0	0	0	0	0	0	0	0	0	0	0	0	0	0	0	0	0	0	0	0	0	0	0	0	0	0	0	0	0	0	0	0	0	0	0	0	0
hsa-miR-1914-3p	0	0	0	0	0	0	0	0	0	0	0	0	0	0	0	0	0	0	0	0	0	0	0	0	0	0	0	0	0	0	0	0	0	0	0	0	1	0	0	0	0	0	0	0	0	0	0	0	0
[truncated: 199 more rows]
[truncated: 518 more columns]
