# Supplementary material for: Abnormal methylation mediated upregulation of LINC00857 boosts malignant progression of lung adenocarcinoma by modulating the miR‐486‐5p/NEK2 axis
Source: Clin Respir J. 2024 May 9;18(5):e13765. doi: 10.1111/crj.13765 (PMC11079885; doi:10.1111/crj.13765)
Supplement: Supplementary file 7 — Table S4. Screened methylation driver genes. [file CRJ-18-e13765-s002.xlsx]

## Sheet: Sheet1
HOTAIRM1
MAGI2-AS3
HOXB-AS1
AF186192.1
WASIR2
DIO3OS
LINC01354
ZNF582-AS1
ZNF667-AS1
BAALC-AS2
AC005498.3
LINC00676
HORMAD2-AS1
LINC01460
LINC00857
SOX21-AS1
LINC01535
LINC00506
ZNF528-AS1
ZNF790-AS1
